# Supplementary material for: Large-scale RNA-Seq Transcriptome Analysis of 4043 Cancers and 548 Normal Tissue Controls across 12 TCGA Cancer Types
Source: Sci Rep. 2015 Aug 21;5:13413. doi: 10.1038/srep13413 (PMC4544034; doi:10.1038/srep13413)
Supplement: Supplementary Tables S1-S5 [file srep13413-s1.xls]

## Sheet: Table S1
Table S1. The results of differential expression analysis for 12 cancer types
Sorted by FDR
BLCA	FDR	BRCA	FDR	COAD	FDR	HNSC	FDR	LIHC	FDR	LUAD	FDR	LUSC	FDR	KICH	FDR	KIRC	FDR	KIRP	FDR	PRAD	FDR	THCA	FDR
MYOM1	1.11827e-95	ATP2A1	0	BEST4	1.07271e-174	PRH1	1.23539e-214	ADAMTS13	1.86223e-64	RTKN2	4.48355e-228	RTKN2	3.76611e-300	SLC9A3	1.09729e-143	LOC284578	0	MFSD4	9.49327e-241	MFSD2A	5.26034e-94	LYVE1	6.87952e-96
KBTBD10	2.4873e-93	PYGM	0	CLEC3B	3.44448e-141	KLK1	2.33117e-204	GABRD	2.20176e-59	OTUD1	2.05081e-205	ROBO4	8.57873e-289	RALYL	5.41416e-140	ACPP	0	KCNJ10	3.40253e-167	SERPINA5	1.22806e-93	CDHR3	3.48916e-95
CSRP1	1.81026e-91	MYL3	0	DHRS7C	1.13428e-103	CST2	2.84603e-203	PLVAP	9.63646e-56	STX11	2.78353e-204	RAMP2	4.26022e-286	IRX1	4.44052e-137	MFSD4	0	GP2	3.20071e-124	HOXB8	2.09344e-93	MMRN1	7.42354e-91
PLCD4	6.31972e-89	TNNC2	0	UGP2	1.47565e-101	LOC648740	5.80237e-194	COL15A1	1.84978e-53	SEMA3G	8.8222e-203	C13orf15	8.44952e-278	TMEM207	2.01183e-121	SIM2	0	A2LD1	3.20791e-121	MCF2	1.91292e-89	RASSF9	2.09334e-80
SMTN	1.66852e-87	NEB	0	SLC25A34	5.0662e-95	CST4	3.68427e-178	CD34	4.24752e-50	FAM107A	3.01774e-202	CLEC3B	2.19933e-277	ABCA4	6.987e-121	HSPA2	5.04487e-283	UMOD	2.48053e-117	ACSL6	4.92568e-89	RPS6KA5	5.36094e-79
SYNM	7.57565e-80	TNNC1	0	KCNIP4	2.15432e-89	PM20D1	4.15416e-176	OIT3	1.12052e-49	S1PR1	2.94295e-201	HSD17B6	3.2982e-259	UPK1B	1.10049e-118	LOC100130691	9.17145e-280	SLC12A3	1.66161e-116	EMX2	3.14975e-84	ABCA9	1.79973e-77
PYGM	3.86558e-75	APOBEC2	0	FAM151A	3.14181e-86	AMY1A	3.4875e-173	CDH13	4.25139e-47	RAMP3	1.03189e-198	ACVRL1	1.28435e-257	CDHR5	2.81132e-118	UNCX	2.40319e-275	EGF	3.23429e-114	PIP	3.10181e-82	ETV4	2.37885e-77
SLMAP	2.10636e-74	CA3	0	CDH3	3.24015e-79	AMY2B	3.23703e-165	CDKN3	6.74817e-46	C13orf15	6.43934e-197	CDH5	2.47142e-250	UGT2A3	2.08585e-108	ATP1A1	4.83275e-270	ESRRB	4.93419e-110	AKR1B1	1.3241e-77	PLA2R1	4.22781e-75
PPP1R12B	1.27407e-72	KBTBD10	0	CSRP1	1.82714e-77	AMY2A	3.81782e-165	CXorf36	3.97776e-45	LOC158376	2.71114e-193	GPD1	1.88768e-243	UGT3A1	1.36277e-107	FGF1	3.02678e-268	LOC284578	6.01453e-110	KLHL14	1.54033e-77	UGT2B11	4.63348e-74
PGM5P2	5.39398e-71	TMOD4	0	AADACL2	1.97857e-77	THRSP	1.3727e-156	ECM1	6.29719e-45	PECAM1	2.06227e-192	TEK	1.27752e-238	SLC23A1	6.84442e-107	GADL1	7.1478e-262	SLC26A4	2.4993e-108	EMX2OS	2.6617e-76	METTL7B	3.03339e-72
HCG22	1.27741e-70	TTN	0	SULT1A2	1.38912e-75	CA6	5.28417e-152	KIF4A	1.46548e-43	EPAS1	1.14752e-191	ARHGEF15	9.84511e-238	NAPSA	3.17009e-105	GPR113	1.23689e-261	ATP6V1C2	1.15164e-92	HOXB6	6.66774e-75	KLHDC8A	9.71718e-72
MYH2	1.89512e-68	LDB3	0	ABCG2	2.27686e-74	LCN1	8.91671e-135	CDCA5	2.50931e-43	ACVRL1	6.83048e-189	TCF21	9.39067e-237	FUT6	3.56759e-104	ELF5	1.52501e-256	CLCNKA	1.72299e-90	RASL10B	5.00005e-72	P4HA2	1.13111e-70
TNS1	2.0726e-67	ENO3	0	GRIK1	2.63374e-74	ACSBG1	6.56145e-123	CFP	2.50931e-43	TEK	1.56695e-188	PTPRB	5.96306e-236	SLC39A5	4.38545e-104	GPC5	2.30226e-254	SLC34A3	2.14043e-88	SPINK2	1.12279e-71	TAPT1	3.51128e-69
SLC2A4	2.33425e-66	AQPEP	0	ETV4	3.18574e-74	KRT71	1.11168e-122	HIGD1B	4.40586e-43	LIMS2	6.83075e-187	INMT	4.79895e-234	CUBN	4.01626e-101	ENPP6	1.59801e-253	EMCN	3.1695e-88	KCP	1.6565e-70	TCEAL5	1.3001e-66
CFL2	4.06987e-65	KCNIP2	0	LYVE1	4.01253e-74	CLCNKB	2.1591e-121	PLXDC1	6.41351e-43	RAMP2	3.12697e-186	PRX	8.72292e-232	ALDH8A1	1.02405e-99	MYLK3	2.91806e-242	F11	8.91437e-88	CLDN2	4.14934e-69	PLSCR4	2.01466e-66
TPM1	1.36705e-64	ACVR1C	0	RYR3	7.8411e-74	CCL28	2.01199e-118	NUF2	7.78514e-43	HSPA12B	1.05269e-183	LDB2	4.91159e-228	DACH2	1.10876e-99	IRX2	3.25168e-240	ACPP	9.19268e-88	PKD1L2	4.68892e-69	SERINC2	2.23475e-66
LOC401093	2.52636e-64	HSPB7	0	PRKG2	1.02158e-73	C4orf40	1.90175e-115	CENPF	1.2955e-42	LDB2	8.9661e-183	CLIC5	3.12497e-227	SLC5A10	1.49049e-98	DDN	6.72494e-239	RBP2	3.15532e-87	MGAM	1.01036e-68	SRCIN1	5.12695e-66
FBXL22	2.0118e-62	MYOM1	0	KRT80	9.11194e-72	AGFG2	4.68836e-113	KIFC1	1.92564e-42	KANK3	1.98048e-180	ESAM	3.28006e-225	C8orf84	7.09633e-97	RBP2	3.60241e-234	ATP12A	1.48215e-84	NDRG4	1.68284e-68	TPPP	6.06919e-66
LMOD3	5.42543e-62	HBB	0	USP2	9.69276e-72	GPD1	8.47201e-113	UBE2T	2.20583e-42	PRX	2.25685e-178	ITLN1	1.06366e-224	PIPOX	2.44659e-96	C7orf41	3.79592e-230	DNASE1	3.78661e-82	WNT9B	3.74622e-68	GALE	6.67031e-66
MYLK	2.69161e-61	LYVE1	0	CA2	3.78561e-70	CLEC3B	4.13268e-105	AMIGO3	2.82978e-42	EDNRB	3.03503e-170	KANK3	4.86618e-219	TCF21	2.47976e-95	FECH	4.39108e-229	GABRA4	9.3445e-82	PATE2	1.12409e-64	PLXND1	6.67031e-66
TACR2	2.1921e-60	FHL1	0	PLCD1	1.80934e-67	KRT85	3.80931e-104	CCNB1	3.2107e-42	PTPN21	6.52158e-170	GPR146	2.25584e-217	UNCX	2.75642e-95	KCNE1	3.15671e-226	LOC100130691	5.62315e-81	CRTAC1	4.7739e-64	GOLT1A	6.67031e-66
EPM2A	9.51653e-60	KLB	0	RXRG	3.44462e-67	ZG16B	1.37666e-103	PRC1	5.74051e-42	ROBO4	1.38281e-168	EDNRB	2.04435e-215	VIL1	1.45604e-92	ESRRB	7.28424e-211	NR1I3	1.25188e-80	ACE2	1.04767e-59	SRF	3.845e-65
SH3BGR	3.18179e-59	SLC2A4	0	PTGS1	1.76731e-66	KRT35	1.92485e-103	SLC26A6	1.05826e-41	WWC2	2.27984e-168	FAM107A	1.48513e-214	PDZD3	1.31376e-91	VSIG8	7.29895e-210	OLFM3	1.53349e-80	ANXA13	9.45543e-57	IGSF10	1.01039e-64
SYNPO2	4.81695e-58	SRL	0	ZNF575	4.20996e-65	DGAT2L6	6.4117e-103	NEK2	3.36207e-41	EMP2	4.78851e-167	RAMP3	5.11044e-213	FIGNL2	1.31376e-91	KCNJ10	1.58075e-206	DUSP9	2.81835e-79	CYP19A1	1.03462e-56	GABRB2	2.42851e-64
FAM129A	1.94423e-57	GPAM	0	MPZ	1.99284e-64	AWAT2	1.30906e-102	CDC25C	3.64419e-41	PALM2-AKAP2	1.11688e-163	PECAM1	8.20364e-213	KBTBD11	3.50144e-91	HS6ST1	1.45767e-197	SEMA3G	4.68891e-79	PNMT	1.03462e-56	PAPSS2	2.96561e-64
CLEC3B	2.47634e-57	CRHBP	0	CD177	2.27511e-64	FAM55D	5.06923e-102	KIF2C	4.219e-41	FCN3	1.59429e-160	S1PR1	6.93369e-212	IGFBP2	2.55857e-90	HS6ST2	2.06938e-197	HCRTR2	9.34604e-79	MRO	3.82968e-54	PID1	6.23568e-64
ATP1A2	1.08225e-56	GYG2	0	CDKN2BAS	4.96819e-64	NUCB2	7.12181e-102	C9orf100	4.85079e-41	SH2D3C	6.01164e-159	DLC1	9.62691e-211	NAT2	5.79339e-90	LOC340094	5.01413e-196	CRHBP	9.94685e-79	GSTM3	3.82968e-54	PLEKHN1	6.7873e-64
SLC25A25	1.19516e-56	KLHL31	0	GLP2R	1.1574e-63	CAB39L	1.1326e-99	SKA1	4.85079e-41	FHL1	4.47948e-158	CSRNP1	6.37478e-210	ACE2	8.93978e-90	SLC12A1	3.30142e-195	INPP5J	7.74662e-78	LOC84856	7.14465e-54	ABR	1.24659e-62
RYR3	2.75762e-56	AOC3	0	OTOP2	4.06993e-63	EMP1	1.31821e-99	MELK	1.40961e-40	TAL1	1.43018e-155	C19orf59	4.96027e-205	FAM151A	1.04978e-89	CNTD2	2.22157e-191	DDN	2.95908e-77	AQP2	3.10925e-52	LRP4	1.24659e-62
HLF	4.07069e-56	SORBS1	0	C2orf88	4.06993e-63	HTN1	3.7741e-98	RACGAP1	1.68386e-40	CALCRL	8.20992e-155	CLEC14A	1.0504e-204	ACSM2A	1.92976e-89	NOS1	2.29198e-191	SLC2A12	7.80777e-77	SLC2A9	1.00884e-51	CDR2	5.11518e-62
FILIP1	6.70264e-56	NPR1	0	HRNBP3	1.12521e-62	GPD1L	2.94047e-95	TROAP	2.32628e-40	SDPR	1.09243e-152	EMCN	4.92996e-202	SPNS2	8.32361e-89	ACSF2	3.10019e-191	ATP1B2	1.45301e-76	CLU	1.03954e-51	SHROOM4	6.07941e-62
GLP2R	8.41235e-56	CAV1	0	SCARA5	3.15414e-62	ELOVL3	4.54384e-95	OLFML2B	2.69883e-40	CDH5	3.47312e-152	AGER	1.87455e-200	SLC7A9	2.65235e-88	SLC14A2	5.97087e-191	C12orf59	7.98249e-75	HOXB5	3.36115e-51	PTP4A3	9.62468e-62
MUC21	4.74016e-55	TNS1	0	CFL2	8.00535e-62	CST5	1.15124e-94	FOXM1	3.05575e-40	FOXF1	2.2429e-151	WWC2	2.12148e-197	AQP2	5.53951e-88	CLDN16	6.60242e-190	TMEM178	2.72125e-73	PIK3C2G	7.17484e-51	NPC2	1.92045e-61
HSPB6	1.52571e-54	SYPL2	5.96831300176226e-321	PHLPP2	1.78257e-61	LACRT	5.6198e-93	CDCA3	3.96401e-40	SPOCK2	1.87179e-150	MYCT1	5.305e-197	CLDN2	6.29111e-88	SLC4A8	1.62141e-188	NT5C1A	4.91931e-73	ANO1	1.41018e-50	LMOD1	2.95914e-61
FHL1	1.01411e-53	NIPSNAP3B	4.63685549278468e-319	ESM1	1.23079e-60	PRH2	4.8559e-91	DLGAP5	5.91326e-40	FMO2	7.82775e-148	RS1	1.24454e-193	DPYS	4.84365e-87	SLC4A11	4.25157e-187	WNK4	5.48081e-73	PAQR8	7.36858e-50	PIK3C2G	6.56166e-61
MYL9	1.11408e-53	HSPB6	8.35402557219914e-317	GUCA2B	2.96386e-60	NOSTRIN	1.38624e-87	NDC80	9.65171e-40	GCOM1	1.92902e-145	ANGPT4	1.36556e-192	MYH8	5.5032e-85	ERMP1	3.69436e-186	TEK	5.47769e-72	LOC100130238	2.22194e-49	HDAC4	1.81888e-60
POPDC2	5.58252e-53	NAALAD2	1.08040636122751e-315	PDK4	3.29326e-60	CIDEC	1.66669e-87	THBS4	1.11892e-39	AKAP2	4.82224e-143	NPR1	3.80657e-191	NAT8	5.86833e-85	C14orf37	1.64517e-183	KNG1	8.09885e-71	TRPM5	5.40054e-49	MLF1	2.76247e-60
NPY6R	9.48777e-53	UNC45B	3.4791011833788e-315	MTHFD1L	4.07264e-60	SH3BGRL2	6.29175e-87	BUB1	2.1546e-39	FABP4	6.8321e-143	SH2D3C	4.22994e-191	ACY3	8.33313e-85	AGPHD1	2.46745e-182	PODXL	1.05741e-70	QPRT	5.79771e-49	ETV5	4.65935e-60
KANK2	1.35402e-52	ITIH5	3.72585754445631e-314	CCDC69	1.33235e-59	KRT31	1.69922e-86	NOX4	3.22943e-39	AGER	8.03048e-143	FHL1	2.01977e-189	KCTD16	1.86206e-84	EGF	2.79184e-182	UNCX	1.23004e-70	SLC16A12	6.9247e-49	ENTPD1	1.35983e-59
FLNC	2.87228e-52	SIK2	3.20478279521689e-311	TMEFF2	1.62532e-59	LPO	4.44991e-86	EZH2	4.69915e-39	CYYR1	5.15336e-140	SECISBP2L	1.87546e-187	IL17RB	9.347e-83	PLA2R1	6.68396e-180	CRYAA	1.47575e-69	ABCG2	1.13751e-48	CFD	3.15036e-59
MYOCD	1.17213e-51	LPL	5.62370608498111e-310	FAM180B	1.9891e-59	C20orf70	5.77331e-86	PTTG1	4.69915e-39	PRKCE	3.88895e-139	SLC39A8	3.22602e-186	PTGER1	1.017e-82	WNT8B	3.99731e-178	C7orf41	3.51383e-69	HOXB9	5.90204e-48	BBC3	3.88872e-59
RCAN2	4.78701e-51	EBF1	3.50651e-306	CNGB1	5.41663e-59	FAM107A	1.17136e-85	CDCA8	8.64857e-39	PTPRB	2.76616e-137	EPAS1	1.27403e-184	ANKS4B	1.55157e-82	CLUL1	1.16654e-176	GRM1	5.39959e-68	STAC2	6.7896e-48	RXRG	4.63099e-59
KCNMA1	5.73427e-51	ACSM5	2.05586e-304	CA14	1.4091e-58	NDRG2	1.55732e-85	PLK1	9.36133e-39	SLC6A4	2.65423e-136	EMP2	2.09079e-184	CALB1	1.84083e-82	DUSP9	2.58421e-176	CEL	9.45943e-67	DLX1	1.00176e-47	KCNIP4	8.87288e-59
ITPKB	8.26938e-51	RDH5	3.00047e-304	CA7	4.15396e-58	FNDC5	2.01244e-85	FAM189B	9.36133e-39	HBA2	6.74622e-136	USHBP1	9.77405e-183	ACSM2B	5.88529e-79	KLHL14	8.93809e-170	MYLK3	3.23251e-65	SPINK13	1.11137e-47	LIPH	2.46017e-58
SORBS1	1.18955e-50	TNNI1	2.05945e-301	SMTN	2.17569e-56	CALML6	2.01244e-85	CENPA	1.873e-38	SGCG	8.47884e-136	LMO7	7.92028e-182	CLIC5	2.81275e-78	TRPV6	3.20972e-165	ST6GALNAC3	1.25466e-64	GSTM2	3.51208e-47	GPC3	5.28781e-58
MYH11	2.23586e-50	HSD17B13	9.26961e-300	PYY	2.54911e-56	STATH	1.25985e-84	CSRNP1	4.00216e-38	GIMAP8	1.05573e-135	HIGD1B	1.24464e-180	NTRK2	1.26676e-77	SLC7A8	4.2778e-163	GPR182	1.25466e-64	SNAP25	4.00046e-47	TBC1D4	6.35359e-58
SVIL	2.27877e-50	ACACB	6.16557e-297	FAM107A	2.55578e-56	PLIN1	1.44311e-84	CDK1	5.39819e-38	TMEM100	1.78185e-135	LOC158376	4.65798e-180	RNASE4	5.04638e-77	PVT1	1.3629e-162	FLJ42875	9.31007e-64	KCNJ5	6.61776e-47	EPHA3	8.7348e-58
LIMS2	2.71031e-50	LIPE	4.65325e-295	MYL9	2.72657e-56	DCD	2.5869e-84	TOP2A	6.67137e-38	CD101	2.16158e-135	SOX17	6.70999e-180	GLYAT	1.19234e-76	SLC28A2	3.61619e-162	RASL11B	1.42365e-63	C3orf36	1.75444e-46	MPZL2	3.14467e-57
FAM180B	5.01798e-50	LRRC2	5.38638e-293	FIGF	3.44234e-56	PGAM2	1.25564e-81	MYBL2	1.12783e-37	CLEC3B	3.08436e-135	TNXB	3.04425e-179	UPP2	4.60782e-76	DBT	4.0704e-159	PTGER1	1.47537e-63	CA2	5.25355e-46	MAFB	3.24313e-57
CSRNP1	3.77106e-49	GPR146	1.6965e-290	JUB	3.82998e-56	NRG2	1.5096e-81	CCNB2	1.56529e-37	SGEF	2.53589e-134	NOSTRIN	4.95262e-179	ABCC2	7.44834e-76	SFRP1	5.46955e-158	CALB1	3.88163e-63	FUT3	9.51353e-46	FAM84A	3.52458e-57
TCF21	5.77341e-49	CLEC3B	4.63087e-290	GUCA2A	1.22338e-55	KRT33B	3.53803e-81	LIFR	1.56529e-37	SMAD6	2.67039e-134	SEMA3G	9.46154e-179	CYP4A11	3.84431e-75	WNK4	3.81772e-157	UMODL1	7.50027e-63	FAM176A	1.38729e-45	BMP1	7.81168e-57
PPP1R12A	7.48146e-49	APOB	4.96111e-290	GNG3	2.53214e-55	PLIN4	7.13421e-81	KIF20A	2.11477e-37	GPR146	6.72528e-134	GPIHBP1	3.29093e-177	SLC16A9	4.33432e-75	SEMG2	1.62674e-156	HPCAL4	3.14572e-61	ANXA9	1.70421e-45	C6orf168	8.15754e-57
RBPMS2	1.13735e-48	GSN	1.95901e-284	TAT	2.67789e-55	EDN3	1.06638e-80	TRIP13	2.19622e-37	GYPE	1.10866e-133	CD34	3.95825e-177	MT1F	2.5464e-74	RALBP1	1.36103e-155	ASB15	4.11212e-61	FLJ45983	1.25861e-44	COL13A1	9.91879e-57
CACNA1H	1.92822e-48	BTNL9	1.56125e-279	FAM129A	2.69901e-55	SLC2A4	1.95026e-79	SEMA3F	2.30941e-37	GRK5	8.71148e-133	CCDC48	9.67259e-177	C14orf73	5.52793e-74	SRGAP3	2.104e-154	CST9	6.23604e-61	GSTP1	3.00337e-44	PBX4	2.78463e-56
DSTN	2.59743e-48	MMD	2.42685e-278	DPP6	3.79109e-55	TUBA8	5.07473e-79	BIRC5	2.43217e-37	LRRC32	1.14163e-132	LRRC36	6.19165e-176	DIO1	1.06184e-73	WNT9B	4.75323e-154	MUC6	7.63468e-61	CAMP	3.90241e-44	TUSC3	4.40027e-56
LMOD1	3.80077e-48	MYLPF	4.14612e-278	PKIB	6.5295e-55	C3orf43	1.12696e-78	HJURP	2.43217e-37	JAM2	1.54072e-131	HSPA12B	1.42303e-175	TRIM15	2.54528e-73	ABCA4	7.96286e-154	HTR3B	1.23949e-60	SLPI	5.62036e-44	CCND1	4.75526e-56
LPP	1.09746e-47	SPTBN1	2.41266e-274	POPDC2	8.50778e-55	PRB3	2.02017e-78	CDC20	9.08025e-37	VIPR1	6.88188e-131	CD302	2.63661e-175	FCAMR	1.64457e-72	CALB1	3.10225e-153	WNT8B	2.18422e-60	PAX2	1.32435e-43	C6orf138	1.30929e-55
PGM5	1.35602e-47	ARHGAP20	1.50976e-272	PDCD4	1.26058e-54	AQP7	3.99407e-78	PKMYT1	2.08198e-36	ADRB2	1.60471e-130	LYVE1	1.23606e-174	PKLR	2.89568e-72	CLDN19	4.28504e-153	HRG	5.4592e-60	NPFFR2	2.19298e-43	GRHL3	4.60589e-55
GPRASP1	1.7852e-47	ABCD2	6.48939e-270	GRIN2D	1.46929e-54	PRB4	3.98565e-77	AURKA	2.11544e-36	C10orf67	1.60471e-130	TNS1	5.5827e-174	DAO	3.60148e-72	LGI2	3.89395e-152	ALB	9.45455e-60	MAT1A	1.26601e-42	CDH3	6.37142e-55
SCARA5	7.49828e-47	CFL2	1.58868e-267	NFE2L3	1.48981e-54	C16orf89	6.96688e-77	KIF18B	2.24616e-36	LYVE1	9.21819e-130	FIGF	2.69407e-173	TSG1	5.29986e-71	ACY1	6.59236e-152	AAA1	1.81519e-59	PTGS1	1.382e-42	RPSAP52	7.13572e-55
ASB2	8.78445e-46	MYOT	5.41943e-267	SCGN	3.54714e-54	KRT36	7.25402e-77	THY1	2.55194e-36	ARHGEF15	1.00589e-129	F8	4.33862e-170	HAO2	7.24436e-71	CLIC5	1.1581e-150	GADL1	7.12501e-59	SPINT3	3.94422e-42	MYH15	1.1156e-54
GPR112	8.78445e-46	FAM13A	7.68671e-267	DAO	4.40263e-54	SLC25A4	7.26455e-77	ANGPTL6	2.55383e-36	MYCT1	3.88875e-128	TENC1	4.8169e-170	ITIH2	7.99941e-71	SOST	5.46269e-150	RANBP3L	2.87928e-58	FLJ42875	1.17384e-41	JAG2	3.27164e-54
ZAK	1.39722e-45	ADAMTS5	3.86856e-265	AQP8	4.58313e-54	KRTAP1-1	2.58368e-76	ASPM	3.77015e-36	FGD5	2.34455e-127	FHL5	8.01812e-170	GPM6B	1.60161e-70	HELT	1.07028e-149	CLCNKB	3.7107e-58	DLX2	3.11314e-41	TGFA	7.94921e-54
C7orf58	1.65551e-45	PPP1R12B	6.25655e-265	ENPP6	6.60775e-54	MSTN	3.32798e-75	TRAIP	4.38066e-36	CLEC14A	1.18262e-126	GPR116	3.46856e-169	PRAP1	3.39103e-70	COBLL1	3.57356e-149	LOC145837	1.03613e-57	G0S2	4.12099e-41	LOC201651	7.95398e-54
HRNBP3	2.33644e-45	CKMT2	1.90515e-264	SLC17A7	9.48895e-54	ASPA	1.04874e-74	DBH	6.46481e-36	CAV1	1.37441e-125	VWF	4.96507e-168	SLC22A11	4.97037e-70	USP44	9.97389e-149	CYFIP2	3.84167e-57	CYSLTR2	4.12099e-41	TNFRSF10C	1.70965e-53
SDPR	5.92706e-45	CAV2	5.43268e-262	INSL5	1.2544e-53	HTN3	1.22253e-74	MT1F	7.53013e-36	STARD13	6.43232e-123	SNRK	5.04107e-168	FOXJ1	1.26721e-69	DDB2	2.74968e-148	RERGL	5.78426e-57	CRISP1	4.34089e-41	TNS3	2.75182e-53
DMD	2.51567e-44	ACTN3	3.54344e-261	TMEM100	1.3349e-53	SLC25A34	9.18719e-74	CPEB3	7.82181e-36	USHBP1	2.64478e-122	PTPN21	2.6753e-166	UPB1	2.42081e-69	TCF21	1.83386e-147	MUC15	1.29294e-56	SLC13A2	4.79856e-41	GALNT7	3.62554e-53
CNN1	4.93768e-44	TNXB	1.18643e-258	TNXB	1.33766e-53	MLANA	1.83541e-71	ANLN	8.46686e-36	NECAB1	6.79985e-122	A2M	4.42501e-166	C10orf107	2.77951e-69	RANBP3L	7.35481e-147	KCNE1	1.36615e-56	HOXB7	1.22871e-40	DNAJB4	3.74382e-53
TMOD4	4.93768e-44	MYH4	1.10286e-256	LOC401093	3.10773e-53	C10orf129	4.56421e-71	ZFP1	8.64497e-36	ANGPT4	9.15522e-122	GRK5	1.37626e-165	TMEM82	3.72926e-69	AKAP3	1.67578e-146	KIF26A	3.75317e-56	ST6GALNAC4	1.81749e-39	MANEAL	4.04769e-53
PI16	8.56015e-44	PAMR1	3.44113e-256	CNN1	5.68932e-53	PFKFB1	1.25226e-70	UBE2C	1.04516e-35	SOX7	8.62544e-121	GGTLC1	2.89118e-165	IRX2	5.45901e-69	PROX1	1.59274e-145	FLRT1	5.24247e-56	PAEP	1.88246e-39	PHLDA3	6.92815e-53
KIAA1644	8.70725e-44	SLN	2.92114e-254	GLTP	5.9078e-53	PLIN5	3.10859e-70	CELSR3	1.42305e-35	STARD8	2.764e-120	FCN3	4.62396e-163	SLCO1A2	8.5105e-69	CPAMD8	1.09112e-144	CAMK2A	8.08235e-56	PATE4	2.16005e-39	EPS8	8.00729e-53
AKAP6	1.38344e-43	HBA2	4.79281e-254	PYGM	7.98736e-53	ETFDH	1.02475e-69	CCL23	1.4956e-35	GRASP	3.12218e-120	ADAMTS8	3.16356e-161	CYP2B6	1.0007e-68	SEMA6D	1.34943e-144	CCNI2	8.34152e-55	KIRREL3	3.84403e-39	GRIA1	8.06939e-53
FLNA	2.38517e-43	C14orf139	1.09638e-253	MAL	8.33686e-53	ATP6V1B1	1.17794e-69	NCAPG	1.53029e-35	CSRNP1	3.21075e-120	GIMAP8	6.92853e-161	PROC	2.57463e-68	UXS1	2.31942e-144	SYP	1.30574e-54	SEMG2	1.31751e-38	GLT1D1	5.04703e-52
TPPP	3.41269e-43	SDPR	8.62262e-253	TMEM35	1.31748e-52	FABP7	1.54902e-69	EPR1	1.78555e-35	GPIHBP1	1.47793e-119	LIMS2	5.37694e-158	CTXN3	3.17169e-68	NHLRC4	3.87234e-144	SLC14A2	1.63322e-54	PALM3	1.36997e-38	F10	8.83167e-52
KCNE4	3.9621e-43	ITGA7	3.57225e-252	GCNT2	1.4909e-52	GPT	1.07498e-67	E2F1	2.01236e-35	CLEC1A	4.01223e-119	PCDH12	1.68301e-157	LRRC48	4.47981e-68	SH3GL3	1.22337e-142	AFM	2.18288e-53	GCNT4	2.96563e-38	CSGALNACT1	1.21918e-51
ITIH5	4.22365e-43	TNNI2	2.10968e-251	MYOM1	1.9352e-52	UBL3	1.69641e-67	CENPE	2.41127e-35	ERG	1.3842e-118	ECSCR	1.86956e-157	PRODH2	4.66731e-68	ITLN1	1.65959e-142	PTPRB	3.68897e-53	KCNJ15	4.87042e-38	ECE1	1.28638e-51
NT5DC3	4.62074e-43	PPARG	8.43338e-251	RSPO2	2.90508e-52	CAPN5	5.39524e-67	RASL12	4.27804e-35	ARHGAP6	1.11266e-117	PRG4	2.38104e-157	DYNLRB2	7.2517e-68	ALDH6A1	2.18588e-142	CLIC5	4.0162e-53	GPRC5B	1.04676e-37	UNC5B	1.43158e-51
ACACB	4.62074e-43	ACTA1	1.67089e-248	FOXQ1	3.49944e-52	TMEM52	6.32671e-67	WDR62	4.98135e-35	C20orf160	9.05878e-117	GPA33	6.70207e-157	TNNT2	9.63717e-68	CHP2	1.82636e-141	PSKH2	1.51682e-52	PLLP	1.60718e-37	KIAA2013	1.62634e-51
AOC3	1.03694e-42	PDE2A	3.79082e-248	LIFR	5.88575e-52	SPHKAP	2.04879e-66	AZI1	6.69448e-35	INMT	2.40054e-116	GRRP1	1.54012e-156	NAT8B	1.55555e-67	CCNI2	5.83757e-141	SFXN2	4.11285e-52	THRSP	1.65971e-37	BMP2	2.57781e-51
NR4A1	1.29131e-42	MYOZ1	5.07814e-248	FAM135B	8.23267e-52	KRT83	2.33558e-66	FBXL18	6.96333e-35	BTNL9	2.67248e-116	GCOM1	5.00911e-156	CRYAA	3.22375e-67	SLC16A5	1.08218e-140	NHLRC4	1.24123e-51	PRDM16	3.44122e-37	PLCD3	3.217e-51
RAB23	1.73942e-42	FIGF	1.01578e-247	ABCB11	1.14232e-51	KRTAP1-5	3.78543e-66	EXO1	7.45991e-35	ECSCR	3.67328e-115	AOC3	6.72441e-154	MAPK15	1.99645e-66	NT5C1A	1.8585e-140	PDE2A	7.21841e-51	GNAO1	3.5622e-37	GABRD	5.81265e-51
F10	1.74319e-42	PALMD	2.46847e-246	NKX2-3	1.80801e-51	COX7A1	5.9225e-66	GTSE1	8.3767e-35	GPM6A	6.39022e-115	SPTBN1	2.56305e-153	AKAP5	4.56855e-66	CACNA2D2	9.88118e-140	PRDM16	1.61812e-50	GPR144	4.2189e-37	C2orf55	6.82523e-51
PDE1C	2.02103e-42	SLC16A7	4.69711e-244	ST6GALNAC6	4.73087e-51	SLC6A1	8.05272e-66	SKA3	8.85178e-35	MMRN2	1.7133e-114	CD93	2.69186e-153	MT1G	4.56855e-66	CPNE6	2.03164e-139	HSD11B2	1.63245e-50	TMEM114	1.21745e-36	MATN2	7.33388e-51
P2RX1	2.37054e-42	LOC286367	2.86536e-242	PPP1R14A	6.8717e-51	FAM166B	6.00467e-65	FANCI	9.45379e-35	HBB	5.80922e-114	JAM2	7.1406e-153	BBOX1	1.14772e-65	PROZ	1.12702e-136	SOST	2.12621e-50	C14orf176	1.32322e-36	KLHL4	7.55628e-51
ADAMTSL3	1.15504e-41	C7orf41	3.16516e-242	OSTalpha	9.2727e-51	AWAT1	6.84127e-65	NCAPH	9.49029e-35	THSD1	2.54774e-113	DPYSL2	1.16281e-152	LGALS2	3.29647e-65	SFXN2	2.42554e-136	TRPV5	2.7212e-50	AMACR	2.33799e-36	ODZ1	9.0025e-51
DIXDC1	1.24597e-41	IGFBP6	5.16646e-241	DHRS11	1.15939e-50	HAO2	9.44025e-65	SPATS2	1.07983e-34	SOX17	6.20038e-113	SNX25	2.58366e-152	SLC28A1	3.88776e-65	HCRTR2	3.38839e-136	SLC4A1	1.23223e-49	PAQR7	3.14486e-36	TMEM41A	9.31942e-51
DMPK	1.74432e-41	SCN4A	1.92233e-239	MYLK	1.16759e-50	ENPP3	3.14311e-64	KIF18A	2.15854e-34	KCNT2	2.10209e-112	STARD8	2.76001e-152	MT1H	5.33322e-65	C17orf88	1.83074e-135	ESRRG	2.00411e-49	FLJ10357	3.48307e-36	SEMA3F	1.10656e-50
CGNL1	1.98348e-41	FZD4	2.50385e-239	CLDN23	2.28346e-50	ADH4	4.98542e-64	VIPR1	2.65885e-34	RSPO1	2.13195e-112	GYPE	2.76001e-152	SLC10A2	5.8671e-65	AIF1L	1.24608e-134	DDB2	2.18019e-49	KRT24	4.92975e-36	MAP3K6	1.25201e-50
FNBP1	2.0293e-41	CKM	4.72783e-239	FHL1	2.66192e-50	LOC121952	5.06973e-64	KIF23	2.66843e-34	GPD1	8.0247e-112	CDCA5	5.90114e-152	APOM	1.04749e-64	AGBL4	2.11797e-134	SLC12A1	4.99608e-49	SLC46A2	8.90494e-36	GPR125	1.54705e-50
SRF	2.20143e-41	CAT	1.15658e-237	ELANE	2.95211e-50	MYRIP	5.1931e-64	KIF14	3.06064e-34	PYCR1	1.40678e-111	KANK2	9.70104e-152	FTCD	1.77809e-64	FAM171A1	6.29109e-134	DNASE1L3	6.67597e-49	SP6	9.24151e-36	RELN	2.0607e-50
MSRB3	3.09355e-41	CCDC69	3.28317e-237	NBLA00301	3.83431e-50	MYLK3	5.54139e-63	ESM1	3.09223e-34	PNPLA6	4.0291e-111	VIPR1	3.2553e-150	A2LD1	2.69435e-64	RAG2	8.70258e-134	TNFRSF10B	8.50289e-49	PYCR1	1.61247e-35	PPP5C	2.07699e-50
DMGDH	5.07233e-41	MYLK2	1.5179e-235	TMEM72	4.7966e-50	KRT84	3.61359e-62	RCAN1	3.44605e-34	CLIC5	1.27364e-110	KIF23	5.97408e-150	AGMAT	3.23016e-64	ATP12A	1.62061e-133	DNMT3L	9.49364e-49	PLA2G4A	2.74468e-35	SCN1B	3.17744e-50
ZEB1	1.37536e-40	GPX3	3.83026e-235	SVIL	8.49918e-50	ACOX2	1.09367e-61	TTK	4.52418e-34	PPP1R15A	1.52451e-110	OVCH1	2.11965e-149	SLC13A1	6.62493e-64	C1orf180	2.79144e-133	TPPP2	9.70532e-49	LPL	2.78962e-35	SPATS2	3.68241e-50
TNXB	1.67033e-40	PLIN4	2.83711e-234	LDB3	1.08426e-49	C1orf170	1.34249e-61	TNFRSF4	4.90046e-34	C20orf202	1.83415e-110	KIF4A	3.00674e-149	CLRN3	1.07568e-63	SLC20A2	5.55199e-133	HMX2	3.61528e-48	SLCO4C1	2.90748e-35	LAYN	3.73082e-50
PALLD	1.70956e-40	ASPA	9.78957e-234	GRIK3	1.21112e-49	CRISP3	1.63463e-61	C12orf48	5.50091e-34	CD300LG	1.1416e-109	HYAL2	3.62622e-149	TM4SF5	1.10764e-63	MRO	5.65905e-133	AGXT	4.32466e-48	OVCH2	3.01159e-35	HCN4	3.73381e-50
TMOD1	2.569e-40	FBXO40	2.85789e-231	CLDN1	1.25334e-49	KRTAP4-12	9.55289e-61	ACADS	6.03076e-34	CCDC141	2.23228e-109	TIE1	1.4272e-148	DTX1	5.36266e-63	PRDM16	8.45951e-133	ASS1	6.76083e-48	C1orf186	6.39345e-35	FOLH1	6.28065e-50
KCNB1	3.32941e-40	PDE3B	5.16477e-231	PLCD4	2.24854e-49	GGTA1	3.32691e-60	APLN	6.14134e-34	AOC3	3.59543e-109	AK1	3.78432e-148	SLC5A12	6.95719e-63	FLRT1	1.94129e-132	DLGAP2	8.76362e-48	GDPD2	7.7157e-35	LRIG1	6.65146e-50
PSD	3.70456e-40	SVEP1	5.2432e-231	HIGD1A	2.74855e-49	PIP	3.3845e-60	ZIC2	6.58967e-34	CD93	7.5589e-109	SNX30	3.05996e-147	HAGHL	1.12453e-62	FAM167A	2.10894e-132	MPPED2	1.9324e-47	C8orf84	1.02878e-34	IPCEF1	9.62106e-50
CALD1	4.16728e-40	MYH13	5.2083e-230	EPM2A	3.51817e-49	NEK10	5.60083e-60	MSTO1	1.10062e-33	C14orf132	9.93677e-109	NOVA2	5.37775e-147	AJAP1	1.17732e-62	PRR15	2.98108e-132	TYRP1	3.7059e-47	SBK1	1.70865e-34	NRCAM	1.26485e-49
KCNMB1	4.73004e-40	LEPR	1.04715e-229	GFRA2	4.3165e-49	CYP3A5	7.06949e-60	RASD2	1.75159e-33	DENND3	1.29132e-108	PRKCE	5.37775e-147	TAL2	1.17732e-62	ABAT	4.42949e-132	ACADSB	8.16476e-47	RAB3D	3.53905e-34	GPM6A	1.53595e-49
EGR1	6.73938e-40	LMOD3	3.10831e-227	NPTX1	4.3165e-49	VWA3B	1.0075e-59	MKI67	1.86083e-33	RASIP1	2.38684e-108	TGFBR2	2.55638e-145	C19orf69	1.18703e-62	TMEM45B	6.96117e-132	CELP	8.71385e-47	PROL1	4.04358e-34	ADORA1	1.58785e-49
SOBP	7.91417e-40	LRRC39	3.37188e-227	HSPB8	4.86517e-49	LRRC48	1.01217e-59	CENPL	2.37667e-33	KANK2	3.7428e-108	KIF2C	3.57963e-144	CYP4F3	3.91726e-62	PRKAR2B	1.93456e-131	SELENBP1	1.95113e-46	VWA5B2	6.73561e-34	SAMD1	1.93821e-49
ACTG2	1.40705e-39	PLIN1	5.12289e-227	PLP1	5.02703e-49	LGALS12	1.35483e-59	TOMM40L	2.37667e-33	ANGPTL7	9.33582e-108	RSPO1	4.25595e-144	SPOCK2	1.64075e-61	TMEM178	2.08671e-131	TMEM174	2.14274e-46	SEMG1	6.8343e-34	TNFRSF10B	1.94986e-49
CBX7	2.38012e-39	ABRA	1.04044e-226	OSBPL3	9.94015e-49	ENO3	1.45521e-59	VPS45	2.4606e-33	EMCN	3.3074e-107	PALM2-AKAP2	1.2796e-143	AGXT2	2.10051e-61	FOXC1	3.76737e-131	SLC28A2	2.19018e-46	NETO2	9.45503e-34	DDB2	2.04927e-49
RAB9B	2.59431e-39	TMEM37	1.80393e-226	ACTG2	1.32055e-48	RSPH4A	1.70853e-59	ASF1B	2.62454e-33	SLC39A8	4.33691e-107	C1QTNF7	1.30693e-143	LYG1	6.03936e-61	MYOZ2	8.04035e-131	GJA3	2.19018e-46	NKX2-3	1.06049e-33	NGEF	2.52911e-49
EFHA2	3.80467e-39	SMTNL1	1.15759e-225	ADAMDEC1	3.73506e-48	PYGM	1.87446e-59	HMMR	2.81069e-33	C19orf59	9.33367e-106	LRRC32	1.98286e-143	WDR65	6.57403e-61	ALDH3B2	2.65634e-130	SLC5A3	2.42534e-46	PON3	1.10224e-33	HMGA2	2.80923e-49
RNF150	4.70608e-39	SH3D19	3.51474e-225	FLNC	3.74643e-48	COQ10A	4.2128e-59	SPC25	3.12273e-33	SPTBN1	5.97091e-105	CXorf36	9.05237e-143	SLC7A13	6.87939e-61	UPP2	8.93384e-130	NFASC	4.03233e-46	HPN	1.20154e-33	DLG4	3.15135e-49
PDE2A	4.80916e-39	AQP7P1	3.51489e-224	MUSTN1	5.19333e-48	GMDS	4.57506e-59	ANKRD55	3.76616e-33	KAL1	2.0093e-104	EXO1	2.38904e-142	RBP4	6.94034e-61	CRHBP	9.9563e-130	C12orf34	4.8253e-46	DOK4	1.29252e-33	SPINT1	3.16741e-49
NEXN	5.77055e-39	NMUR1	2.3634e-221	FBXL22	5.80272e-48	UPK3A	5.60762e-59	TUBE1	5.07658e-33	PLAC9	9.63458e-104	CASP12	7.09467e-142	PLG	3.57103e-60	PTPRO	1.12361e-129	LOC643008	6.52964e-46	AOX1	1.93842e-33	HEY2	4.23207e-49
BHMT2	7.03339e-39	ABCA9	2.44587e-221	CITED2	1.01103e-47	ATP6V0A4	6.72413e-59	TACC3	6.62385e-33	SGK269	1.34053e-103	CAV3	8.89834e-142	VGLL1	4.51617e-60	OPHN1	3.13247e-129	PLA2R1	3.76667e-45	PTGES	2.06241e-33	PIK3R2	5.99996e-49
SPARCL1	8.10912e-39	DMGDH	2.30614e-219	ETFDH	1.10346e-47	RSPH1	1.06398e-58	AURKB	1.0302e-32	SASH1	1.88769e-103	BCL6B	1.11959e-141	MTNR1A	4.62776e-60	EYA4	3.71278e-129	MYBPH	4.57177e-45	UGT2B7	2.46825e-33	HECTD3	1.86573e-48
RASL12	1.62449e-38	DYSFIP1	2.64434e-219	ADHFE1	1.13089e-47	KRTAP3-3	1.2191e-58	FAM72B	1.32446e-32	LMO2	2.51752e-103	CCNB2	1.32041e-141	NXNL2	1.01835e-59	EHF	4.71452e-129	ALAD	8.46705e-45	TEDDM1	3.07776e-33	CTH	2.79003e-48
LOC728264	1.88276e-38	ITSN1	5.17336e-217	ENC1	1.94816e-47	SH3BGR	3.30457e-58	ADRA2B	1.43711e-32	WNT3A	6.54821e-103	TPX2	2.60808e-141	NET1	1.12253e-59	XPNPEP2	3.51532e-127	MRPS6	1.13662e-44	DEFB129	5.35176e-33	ANKS1B	2.82498e-48
PPAP2B	1.91462e-38	GPBAR1	8.85825e-217	ATP6V1G2	2.70894e-47	KRT33A	5.96081e-58	FBXO43	1.60754e-32	RGS9	9.57741e-103	SUSD2	3.43688e-141	CLDN19	1.70932e-59	IRX1	4.97231e-127	HSPA2	1.15206e-44	GLIS3	5.35176e-33	DPP4	2.92512e-48
ITGB1BP2	3.25724e-38	GPD1	2.38063e-216	PEX26	4.14249e-47	AZGP1	6.10192e-58	TRIB1	1.86146e-32	BMPR2	1.25161e-102	NEK2	3.72313e-140	LOC25845	2.51498e-59	MTOR	1.66785e-126	WNT9B	1.47058e-44	APOBEC3G	5.35176e-33	CYTH3	2.93188e-48
ADAMTS1	7.84857e-38	PALM2-AKAP2	3.6551e-216	SGCG	4.63168e-47	LRRC26	6.26276e-58	CDT1	1.99331e-32	HEG1	2.79198e-102	LRP2BP	4.59268e-140	ANXA13	4.92287e-59	GPR22	4.13455e-126	EHD3	2.53153e-44	LIPG	5.35176e-33	ST7OT1	3.3548e-48
HDAC4	7.97604e-38	SLC19A3	3.93141e-216	SYNM	4.97271e-47	BASE	7.07019e-58	EME1	2.98267e-32	C13orf36	2.90112e-102	FAM189A2	5.16486e-140	SOST	4.9398e-59	EFHD1	7.34891e-126	NES	4.57086e-44	CCRL1	5.35176e-33	PVRL4	3.40047e-48
TLN1	1.21941e-37	ANKRD23	4.78587e-216	DAND5	6.25929e-47	BRP44L	1.19381e-57	BUB1B	3.33593e-32	RXFP1	6.2835e-102	KLF2	7.53805e-140	AMBP	7.36113e-59	NOL3	4.37938e-125	LOC25845	4.86877e-44	FAM83A	7.13639e-33	FHOD1	3.44996e-48
FERMT2	1.4854e-37	LEP	5.88996e-215	SLC2A4	8.5781e-47	GNA14	1.52067e-57	PYGO2	3.36898e-32	CASKIN2	1.20999e-101	HJURP	9.39855e-140	ALPI	7.73715e-59	NPHS1	4.78481e-125	PRMT8	6.12253e-44	C16orf74	7.98642e-33	RYR2	4.04789e-48
COL19A1	1.51782e-37	MESTIT1	9.88961e-215	SPTBN2	8.91738e-47	LRRC46	2.14121e-57	BMPER	3.59111e-32	CAT	1.42703e-101	PLK1	1.7282e-139	TRIM10	1.31501e-58	HADH	1.25144e-124	FBP1	1.51406e-43	GNAZ	1.00374e-32	ULBP2	5.13671e-48
GSN	1.58975e-37	CHRDL1	1.31457e-214	ANGPTL5	9.86112e-47	LRTM1	2.3419e-57	CENPM	3.67954e-32	PDLIM2	2.39523e-101	LIMD1	4.66465e-139	CYP8B1	1.3379e-58	MECOM	3.87372e-124	XPNPEP2	3.00785e-43	UNC5B	1.11453e-32	ARAP2	7.41234e-48
NEGR1	2.43805e-37	ACO1	4.50825e-213	CMTM5	1.05647e-46	SMR3B	2.73415e-57	RECQL4	4.70832e-32	JPH4	9.96345e-101	UBE2C	9.77984e-139	SLC22A12	4.91561e-58	GP2	9.72769e-124	SLC9A3R2	3.39901e-43	IL1RL1	1.11453e-32	GLS2	8.29062e-48
ITPR1	2.54689e-37	OXTR	1.86279e-212	APPL2	1.05647e-46	CABC1	3.2659e-57	DTL	5.48032e-32	GLIPR2	3.34203e-100	CACNA2D2	4.82734e-138	C10orf79	6.28941e-58	BTG2	1.53055e-123	MTTP	3.39901e-43	SGEF	1.443e-32	TRIM47	9.86535e-48
PTGS1	5.80632e-37	SCARA5	3.98859e-212	KIAA1199	1.15383e-46	SERPINA5	3.71917e-57	CDC6	7.00025e-32	CD5L	4.38346e-100	KIAA1462	5.28698e-138	SLC22A8	1.63156e-57	DIO1	2.45734e-123	NR3C2	5.12514e-43	SLMAP	1.60257e-32	MTHFD1L	1.01321e-47
PLP1	1.62199e-36	NKAPL	8.71838e-212	HLF	1.1634e-46	ADH1B	7.32687e-57	MAP2K1	1.07056e-31	TCF21	5.08888e-100	AKAP2	9.80134e-138	NPHS1	2.48166e-57	CYFIP2	6.75004e-123	HK2	7.16209e-43	MARCKSL1	1.6288e-32	CDKN2B	1.48223e-47
C5orf4	1.72942e-36	ADRA1A	3.42403e-209	SGK1	1.19587e-46	NFIX	8.75199e-57	ECT2	1.08183e-31	FEZ1	1.00646e-99	SHE	1.91648e-137	CST9	2.77211e-57	PLCL1	9.73982e-123	CYP27B1	1.05868e-42	RBP1	2.6649e-32	HAPLN1	1.59445e-47
DUSP1	1.78881e-36	KLHL33	6.58086e-207	DPT	1.50536e-46	RGN	9.95559e-57	RND3	1.24328e-31	TNNC1	3.47161e-99	FXYD1	2.14589e-137	ENPP6	3.32276e-57	CASR	4.02605e-122	CAPZA3	1.29309e-42	RASAL1	2.9052e-32	BCL2L11	2.16818e-47
LRRC2	5.36434e-36	PPAP2B	8.87977e-206	SLC22A5	1.59787e-46	CDNF	1.43716e-56	CCDC99	1.31087e-31	CCDC48	9.89489e-99	CENPA	6.07551e-137	SLC23A3	5.59216e-57	PAQR7	5.43055e-122	FECH	7.67953e-42	QSOX2	3.89881e-32	TAX1BP3	3.65113e-47
REEP1	6.89722e-36	LOC728264	1.52716e-205	SCNN1B	1.71766e-46	HSD11B2	3.11236e-56	FCN3	1.59583e-31	PTRF	1.04391e-98	TROAP	8.11611e-137	MBL1P	5.5933e-57	RASL11B	1.74613e-121	SIAH3	9.83491e-42	EPHA10	3.91226e-32	KCNA1	4.03883e-47
CMTM5	8.54744e-36	GPR109A	3.96067e-205	KCNA5	1.90407e-46	KRTAP2-1	4.39013e-56	RRM2	1.65612e-31	TNS1	1.07259e-98	OTC	1.56808e-136	DDN	5.5933e-57	KCNK13	4.04395e-121	GPR98	9.9002e-42	CDK18	3.91636e-32	LAD1	4.52289e-47
FGL2	9.17652e-36	ABCA10	1.42677e-204	AQPEP	1.99866e-46	TESC	5.0003e-56	LRAT	2.05319e-31	GRRP1	2.48442e-98	KIF11	2.07841e-136	A1CF	6.4152e-57	FAM81A	8.63584e-121	TMC1	1.8521e-41	MGC16703	4.10684e-32	AGPAT4	4.63858e-47
TPM2	9.44094e-36	GLYAT	1.58848e-204	MAMDC2	3.65481e-46	OBSCN	5.00629e-56	OLFML2A	2.17562e-31	ITLN1	3.57221e-98	AGRP	3.2756e-136	AFAP1L2	5.31353e-56	EGLN3	1.06594e-120	C8orf80	2.16273e-41	ABCA4	5.16878e-32	C20orf112	4.73691e-47
ALDH1B1	9.78072e-36	GCOM1	2.79004e-204	KIAA1737	5.22704e-46	MPO	1.14301e-55	JMJD5	2.28537e-31	NCKAP5	1.38129e-97	NCAPH	3.39065e-136	SLC36A2	6.85077e-56	SLC5A7	2.20459e-119	C2orf71	3.48556e-41	ACSF2	1.75258e-31	CCBP2	4.92875e-47
MAP1B	1.14281e-35	MYOZ2	4.48644e-203	RERGL	7.80794e-46	ZMYND10	1.18778e-55	CDKN2A	2.65561e-31	LRRN3	4.5677e-97	TTK	3.40167e-136	NPHS2	8.11679e-56	RNF150	2.51138e-119	HSPA12B	4.73702e-41	CGREF1	1.82631e-31	PROS1	7.91004e-47
KLF2	1.35498e-35	AQP7	4.51478e-203	LOC92659	9.94973e-46	C1orf88	1.81989e-55	CRHBP	3.01578e-31	SEMA6A	5.59172e-97	RAD54L	6.89416e-136	HNF4A	1.53526e-55	AQP2	3.76525e-119	LRRC55	7.99213e-41	APOBEC3C	2.18594e-31	H2AFY	9.75534e-47
SORBS2	1.85067e-35	FBP2	1.88093e-202	PLAC9	1.28872e-45	KRTAP2-2	1.82249e-55	SEMA5B	3.30579e-31	CLEC4M	1.01295e-96	SCUBE1	1.95412e-135	WDR78	1.6288e-55	PTPN13	1.05219e-118	NAT8L	1.37679e-40	HOXC6	2.61822e-31	LIMK1	9.98113e-47
B3GALT2	1.85067e-35	DPT	3.98438e-202	TEX11	1.56818e-45	CCDC65	2.35846e-55	C1RL	4.31363e-31	NMUR1	2.88308e-96	TUBB1	8.97561e-135	AFM	1.72709e-55	C1orf125	1.80297e-118	HADH	2.05932e-40	SLC19A1	2.64319e-31	PRR15	1.52994e-46
P2RY14	1.90968e-35	PLXNA4	3.6878e-201	CHAD	1.73486e-45	ASB14	2.76785e-55	TARBP1	4.48504e-31	PKHD1L1	9.98232e-96	HSPB6	1.11567e-134	GSTA2	2.23864e-55	ASS1	4.69194e-118	TTTY9B	2.10264e-40	ZDHHC9	3.20979e-31	KCNQ3	2.37913e-46
ITGA7	4.21467e-35	CASQ1	3.0235e-200	TPM2	3.30627e-45	KIAA1737	3.78922e-55	SGOL2	6.13862e-31	LTBP4	1.51809e-95	ERG	4.24479e-134	LOC723809	2.28592e-55	CST9	1.27569e-117	RHBDF2	3.1194e-40	TMTC4	3.74467e-31	LPAR5	2.62005e-46
DTNA	4.48376e-35	RBP4	2.20344e-198	IL6R	4.31359e-45	RSPH9	3.97883e-55	TCF19	6.53401e-31	UPK3B	1.56761e-95	ST6GALNAC6	9.33262e-134	CHRNA4	2.59458e-55	SAP30	2.51604e-117	CASR	3.23344e-40	C11orf45	6.78967e-31	ZFPM2	3.3775e-46
FYCO1	6.80534e-35	FRMD1	2.76391e-198	FUCA1	4.33373e-45	CST1	5.99057e-55	ANKRD52	7.27639e-31	FAM189A2	2.16283e-95	FOXF1	1.20768e-133	FRMD1	2.80042e-55	GPR98	9.36094e-117	FOLH1B	4.89064e-40	TRIP6	8.59206e-31	FAM116A	3.52114e-46
PPP1R14A	1.09688e-34	CCDC3	8.55267e-198	TRIB3	5.56642e-45	ACSM3	6.64062e-55	C5orf34	8.03437e-31	FAM46B	5.12045e-95	SYNE1	2.03271e-133	SYNGR3	3.40761e-55	SLC15A2	9.80062e-117	CPNE6	1.54373e-39	C11orf93	9.67772e-31	BID	3.65158e-46
PJA2	1.35954e-34	CD36	4.31183e-197	SPIB	7.16733e-45	LYZ	8.38068e-55	RAD54L	1.26569e-30	SCN4B	6.5012e-95	GPR133	2.53776e-133	FABP1	4.9481e-55	CYP27B1	1.41856e-116	SFRP1	3.37794e-39	KCNJ1	9.86263e-31	GGCT	5.22295e-46
ZFP36	1.38639e-34	TNNT3	1.13119e-196	PPY	7.8754e-45	FAM54B	8.40911e-55	C15orf42	1.33623e-30	NOVA2	9.97815e-95	WFS1	4.19886e-133	C4orf31	5.11997e-55	TRPM6	4.75855e-116	TFAP2B	4.6761e-39	TPM1	1.07805e-30	SPTBN2	6.47455e-46
EGR3	1.38849e-34	LRRN4CL	1.70374e-196	SH2D7	8.13998e-45	KAT2B	1.12943e-54	TMEM120B	1.5088e-30	ARC	1.2202e-94	SGMS2	4.35284e-133	ENPP7	5.65031e-55	CALML3	1.11834e-115	GCH1	4.7148e-39	RNASE12	1.6392e-30	DLGAP4	7.26918e-46
MXRA7	1.58269e-34	MYOM3	8.68451e-196	CNNM2	9.69616e-45	PRR4	1.1531e-54	SPC24	1.62348e-30	HIGD1B	3.16712e-94	SMAD6	1.02517e-132	PLSCR4	1.00333e-54	SLC1A4	1.52675e-115	LOC340094	4.82973e-39	NUP210	1.69019e-30	SLMO1	7.98535e-46
CACNB2	2.78837e-34	CD34	5.90205e-195	MT1F	1.02291e-44	MYOC	1.57188e-54	DDX39	1.65514e-30	GIMAP6	5.33235e-94	BUB1B	8.24004e-132	MUC13	1.19032e-54	WNK1	2.81668e-115	SYT7	7.59602e-39	FBP2	1.73988e-30	ADRA1B	7.98719e-46
PRUNE2	3.20053e-34	G0S2	3.08248e-194	MT1M	1.20235e-44	TNXB	1.68372e-54	SHCBP1	1.82564e-30	ARHGAP31	7.34857e-94	CDC20	1.00503e-131	SPIRE1	1.61756e-54	PEG3	1.30996e-114	WNK1	8.80402e-39	PATE3	2.21335e-30	PRKCQ	8.34929e-46
MAP1A	3.98835e-34	ALPK3	2.22059e-193	MIER3	1.38381e-44	ACAT1	2.69677e-54	GMNN	1.9189e-30	ADCY4	1.15259e-93	TNNC1	2.91117e-130	PHKA1	3.83898e-54	LOC100303728	3.44277e-114	SLC34A1	9.47002e-39	SIM2	2.45802e-30	CBX2	1.30736e-45
LOC283174	7.15347e-34	SGK2	1.97261e-192	SLMAP	1.67602e-44	C2orf88	2.74121e-54	ARHGAP11A	2.11913e-30	MYADM	1.68106e-93	GDF10	9.76492e-130	SLC22A6	4.97671e-54	SERPINA5	3.61376e-114	WEE2	1.84421e-38	PCSK6	2.60761e-30	PPP1R9B	1.78145e-45
PRELP	7.92439e-34	BHMT2	1.73414e-191	SCN9A	1.79171e-44	CAPN3	2.89984e-54	CCNA2	2.52176e-30	NDST1	3.1424e-93	NLRC4	2.5043e-129	GBA3	5.24802e-54	MUC15	4.10955e-114	ITPKB	3.54026e-38	HS3ST5	2.86783e-30	RASD2	1.81645e-45
ACTA2	8.33519e-34	LDB2	1.18535e-190	METTL7A	3.16485e-44	CD300LG	3.82522e-54	DEPDC1	2.57619e-30	OVCH1	3.55998e-93	GP9	8.79582e-129	PARVB	5.45185e-54	SLC2A12	4.32815e-114	GPR113	4.3572e-38	ELSPBP1	3.62589e-30	UBE2QL1	2.309e-45
NR4A2	1.08376e-33	CDO1	1.30378e-190	GPM6B	3.99809e-44	SRD5A2	4.68034e-54	LAMA4	3.68613e-30	TGFBR3	7.30224e-93	GPX3	1.51139e-128	DPEP1	6.34742e-54	LMO3	6.00241e-114	FGF1	6.83186e-38	TRH	3.67923e-30	MMS19	2.39948e-45
GYS2	2.16536e-33	LOC283392	1.92756e-190	CBX7	4.23221e-44	NIPSNAP3B	8.7428e-54	STIL	4.22811e-30	HBEGF	1.13797e-92	PLAC9	4.68409e-128	TUBAL3	8.13169e-54	SIAH3	6.05408e-114	VSIG8	9.92193e-38	CES7	3.88436e-30	TLE4	2.8905e-45
RHOB	2.43913e-33	CAPN3	2.15575e-190	HMGCLL1	5.08468e-44	SLC5A5	9.30062e-54	CCNF	5.76854e-30	MYOC	3.24559e-92	TMEM100	1.12035e-127	CAPSL	9.2474e-54	CADPS2	6.91657e-114	KCNK10	1.10015e-37	TMEM37	4.1392e-30	GHR	3.2097e-45
DACT3	2.85428e-33	CD300LG	2.57582e-190	CLCNKB	5.08468e-44	KRTAP13-1	1.04509e-53	DSCC1	6.26969e-30	TMEM204	3.6151e-92	ARHGAP31	2.6246e-127	KHK	1.30693e-53	TYRP1	1.246e-113	UPB1	1.31032e-37	SEC16A	4.34467e-30	FAM178B	3.4066e-45
ARHGAP20	4.98255e-33	ACSL1	2.89377e-190	MYH11	6.34261e-44	CFTR	1.19131e-53	TTC13	7.08748e-30	DPP6	4.73889e-92	MYBL2	4.46016e-127	RIPPLY1	1.37866e-53	TMEM207	1.17065e-112	MRO	2.27482e-37	C2orf88	4.37929e-30	TFPI	5.00096e-45
PER2	5.46718e-33	PDK4	3.87692e-190	CA1	8.34331e-44	PEBP4	2.68147e-53	NEIL3	8.25854e-30	FHL5	2.57362e-91	C1orf198	1.54229e-126	ALDOB	1.81428e-53	EDDM3A	4.34335e-112	SLITRK3	2.6571e-37	ABHD6	5.27783e-30	TMEM8A	5.49557e-45
CFD	5.66257e-33	MCAM	5.43871e-190	GSTM5	1.0282e-43	PADI1	2.79098e-53	PTH1R	9.05136e-30	THBD	2.9655e-91	TMEM88	1.90852e-126	HS3ST6	1.85093e-53	C2orf71	5.17368e-112	MYOZ2	3.5171e-37	DMRT2	5.39368e-30	MYEF2	5.93312e-45
AFF3	5.99584e-33	DST	5.14301e-187	ASPA	1.34385e-43	ATP2A1	3.67561e-53	GJC1	1.14451e-29	ADARB1	3.79693e-91	ADCY4	4.85533e-126	PTPRO	1.88548e-53	PIP4K2C	1.82199e-111	SYN3	4.02786e-37	SCARA3	5.79286e-30	REN	6.79689e-45
C1QTNF7	6.5113e-33	AMPD1	5.68872e-187	LIMS2	1.60092e-43	C7orf53	4.33848e-53	DIAPH3	1.24793e-29	SNRK	4.76786e-91	GPM6A	8.0006e-126	TREH	2.12813e-53	C12orf59	4.83846e-111	TTC36	4.05643e-37	CAV1	6.60766e-30	ELFN1	1.05777e-44
RASSF3	6.61219e-33	SLC17A7	8.56473e-187	RBM20	2.13283e-43	SLC46A2	6.01063e-53	UHRF1	1.27054e-29	CHRM1	5.5001e-91	ENG	8.0006e-126	PLCB1	2.22487e-53	VIM	6.81615e-111	CYP8B1	5.21505e-37	DCAF12L1	6.60822e-30	ADK	1.45554e-44
FAM107A	6.61219e-33	MOCS1	1.69149e-186	SPPL2A	2.28512e-43	SUCLG2	7.54999e-53	SGOL1	1.39727e-29	ADAMTS8	5.6489e-91	RHOJ	1.90727e-125	NPR1	4.41879e-53	PNP	1.34259e-110	HEPACAM2	6.11265e-37	ISYNA1	6.92032e-30	SCEL	1.78913e-44
CCDC69	6.81521e-33	TCAP	4.85593e-186	FAM46B	3.19362e-43	KRT4	9.25521e-53	CETP	1.58692e-29	RHOJ	2.23166e-90	FZD4	1.94644e-125	GLYATL1	9.10584e-53	LRRC16A	6.3025e-110	ATP6V1B1	7.01008e-37	WWC3	7.12621e-30	AGRN	1.88724e-44
CAMK2A	9.51929e-33	ANKRD53	5.67237e-185	UNC5C	3.42895e-43	STAC2	1.1778e-52	NOTCH3	1.77445e-29	TACC1	3.57343e-90	C11orf9	2.84992e-125	GPM6A	9.4411e-53	SUCLG1	6.83202e-110	AGPAT9	1.45484e-36	RAB9B	7.41729e-30	NPDC1	2.24251e-44
GPR133	1.36503e-32	LOC90586	2.05907e-184	NEGR1	3.96009e-43	HCG22	2.83706e-52	CENPW	2.33499e-29	CA4	1.37848e-89	SCN7A	4.75005e-125	TMEM27	1.01612e-52	AK3	1.12795e-109	INSRR	1.46427e-36	ADCY8	9.98203e-30	GDF15	3.85006e-44
SRL	1.40934e-32	EBF3	1.12864e-183	RBPMS2	5.0487e-43	ACTN3	2.8418e-52	C21orf91	2.49064e-29	NLRC4	2.96857e-89	BIRC5	5.07303e-125	GLTPD2	1.19619e-52	KCNK10	1.26474e-109	RNF150	1.46427e-36	SLC28A3	1.03943e-29	ABCA10	5.85915e-44
C20orf200	1.4455e-32	LMOD1	1.98543e-183	BVES	5.27545e-43	KCNAB1	3.07983e-52	ERCC6L	2.92038e-29	KLF6	1.20226e-88	ANKRD1	6.83326e-125	PRIMA1	1.34155e-52	SPAG4	3.97764e-109	HELT	1.52812e-36	TDRD1	1.04076e-29	QPCT	6.79779e-44
IGSF9B	1.71675e-32	TRDN	4.5493e-182	CBFB	5.67342e-43	PAIP2B	3.25256e-52	MDK	3.13026e-29	TGM1	6.27993e-88	CDC45	1.19577e-123	FOXC1	1.41385e-52	WEE2	8.45696e-109	USHBP1	2.25457e-36	TRIM9	1.14271e-29	CCDC146	7.10538e-44
C2orf40	2.44945e-32	PCOLCE2	6.93296e-182	DNAJB5	7.82786e-43	GNG7	9.26249e-52	COLEC10	3.34808e-29	WFS1	1.25813e-87	PRC1	3.22751e-123	HCN2	3.40125e-52	C19orf69	8.78182e-109	ODZ2	3.91734e-36	TRPM3	1.68566e-29	C16orf88	7.10538e-44
CACNA1C	3.4537e-32	GHR	7.27551e-182	GLDN	8.50229e-43	PHYH	1.18632e-51	FEN1	3.39818e-29	RAI2	2.85594e-87	CKAP2L	4.54119e-123	CXorf57	3.56283e-52	EPM2A	2.51614e-108	CYP2B6	5.75813e-36	NYNRIN	1.69839e-29	SOX5	9.71718e-44
ATF3	3.6605e-32	CPA1	1.15226e-181	GTF2IRD1	9.7572e-43	ACADM	1.2629e-51	KIF11	3.69936e-29	SIRPB1	2.87999e-87	LTA4H	5.0277e-123	NTN1	7.71889e-52	ANXA9	3.54413e-108	C8orf12	7.04075e-36	C6orf105	2.25567e-29	RYR1	1.02767e-43
C8orf84	3.84374e-32	LRRTM2	1.57416e-181	PPAP2A	1.01821e-42	RMND5B	1.26807e-51	NDUFA4L2	3.91661e-29	KIAA1462	7.02351e-87	DEPDC1	6.41393e-123	AQP1	8.54585e-52	CNP	3.60115e-108	PDZD2	7.70962e-36	CLCNKB	2.30986e-29	UBTD1	1.0712e-43
CASQ2	4.31163e-32	ANGPTL1	5.9598e-180	VSTM2A	1.25147e-42	LOC284233	1.28511e-51	CENPH	4.26112e-29	RCAN1	1.55985e-86	ACOXL	7.01458e-123	HCRTR2	1.27121e-51	PCK2	4.2841e-108	GNA14	7.87936e-36	PDE7B	2.62618e-29	FAM35A	1.07874e-43
MRVI1	4.64562e-32	ALDH1L1	7.79791e-180	B3GNT7	1.37857e-42	HSD3B1	2.35502e-51	KIF15	4.57168e-29	ANGPTL1	2.38354e-86	C20orf202	2.50763e-122	DACT2	1.27121e-51	DNAJC11	5.51782e-108	GHR	8.27307e-36	CAMK2G	2.6779e-29	C16orf45	1.12519e-43
NR4A3	7.4299e-32	ANGPT4	1.4124e-179	SST	1.5885e-42	GREM2	3.3891e-51	LOC222699	4.65957e-29	RS1	2.51778e-86	STX11	8.07572e-122	CDH9	1.51858e-51	ACAA1	6.14416e-108	PCDH9	8.61748e-36	VWCE	2.69995e-29	CITED1	1.26295e-43
NBLA00301	7.83839e-32	TIMP4	3.46981e-179	TACR2	2.83152e-42	ROPN1L	3.44875e-51	CEP55	5.51104e-29	KCNAB1	9.46194e-86	CLDN18	1.35314e-121	ELF5	2.17395e-51	IYD	1.39281e-107	RALYL	1.01827e-35	ANGPT1	3.13582e-29	TFCP2L1	1.72031e-43
KLF9	1.08354e-31	MAP1LC3C	1.31705e-177	KANK2	3.0723e-42	FBP2	3.58956e-51	FAM72D	6.00654e-29	ALAS2	9.68687e-86	SKA3	1.64608e-121	CLPB	5.37682e-51	NUDT4	1.60836e-107	LMO3	1.52487e-35	AFAP1L2	4.75657e-29	ADH1C	2.08619e-43
JPH2	1.35738e-31	FITM1	5.61888e-177	PPP1R12B	3.0723e-42	PNPLA7	3.78294e-51	FANCD2	6.06637e-29	SERINC1	1.48973e-85	VEPH1	1.68248e-121	LGALS4	9.11422e-51	TMC1	2.74429e-107	SLC9A3	2.5711e-35	GSTM4	6.6036e-29	CDH13	2.22731e-43
ABL1	1.38765e-31	CES1	1.23488e-176	PGM5P2	4.02853e-42	SLC38A3	6.3358e-51	CLEC4G	7.17833e-29	CLDN5	2.64741e-85	CEACAM8	1.97167e-121	IQCD	9.72255e-51	EPB41L5	2.9914e-107	CLDN16	2.9251e-35	ATP10B	9.67621e-29	CXorf57	3.25978e-43
ACTC1	1.45958e-31	PFKFB1	2.94193e-176	SLCO4A1	4.75016e-42	RPL3L	7.1966e-51	MMP11	7.32326e-29	FPR2	7.09907e-85	DLGAP5	3.53187e-121	CRB2	2.25946e-50	PPP2R2B	9.80103e-107	C6orf146	3.62068e-35	LPCAT2	9.73789e-29	LOC338758	3.46152e-43
C6orf186	3.50299e-31	FABP4	6.12233e-176	EMILIN3	5.25864e-42	ECT2L	1.77019e-50	CD4	7.45459e-29	CCDC85A	1.11239e-84	CA4	4.45312e-121	UNC5CL	2.40754e-50	USP46	1.04707e-106	C1orf64	3.65344e-35	FLJ43390	1.00139e-28	XPR1	3.55579e-43
C16orf89	3.57037e-31	MOSC1	1.07675e-175	ASB2	9.61048e-42	RORC	2.32357e-50	SPRY2	9.88882e-29	ADPRH	1.32047e-84	ARHGAP6	7.09122e-121	KLK3	3.691e-50	CASZ1	1.90625e-106	SLC26A7	6.73868e-35	EDDM3A	1.08713e-28	SH3GL1	3.70033e-43
MAMDC2	3.7502e-31	C14orf49	2.06066e-175	NAP1L2	1.084e-41	EXTL1	2.50536e-50	LRRC14	1.16873e-28	LAMP3	1.07749e-83	GTSE1	1.31574e-120	DDC	3.95154e-50	COL4A6	2.09265e-106	C3orf32	7.16144e-35	CYP4F8	1.26003e-28	CDH24	4.64105e-43
SVEP1	4.63821e-31	MME	6.79429e-175	FOXF2	1.30623e-41	PPP1R3C	2.82806e-50	FLVCR1	1.21418e-28	SH3GL3	1.62673e-83	GINS1	1.91647e-120	KLK15	4.55856e-50	EPCAM	2.22104e-106	TIMP3	7.52194e-35	TMLHE	1.81938e-28	NACC1	4.67368e-43
ENDOU	8.96965e-31	SEMA3G	3.03479e-174	BCHE	2.37352e-41	CAPN14	2.89874e-50	PEA15	1.26348e-28	CSF3	2.07948e-83	CDC6	2.1201e-120	ARC	9.40897e-50	DTX1	1.55191e-105	ACSBG2	7.55632e-35	KRT222	2.1498e-28	FBXO30	5.55173e-43
RXRG	9.41851e-31	ELMOD3	6.56757e-174	LGI1	2.38876e-41	ZCWPW2	3.98663e-50	GINS1	1.31624e-28	IL3RA	4.20161e-83	ORC6L	3.04267e-120	CALML3	1.41803e-49	FAM108C1	1.65451e-105	PNPLA1	1.11051e-34	SLC25A12	2.39797e-28	SLC17A7	6.09599e-43
CRYAB	1.10272e-30	DEFB132	7.97647e-174	SDPR	2.6261e-41	TIMP4	4.77177e-50	FOS	1.36025e-28	SESN1	8.00595e-83	ABCA8	3.92548e-120	USH1G	1.44122e-49	DCAF11	5.65661e-105	ALDOB	1.37758e-34	CDHR1	2.50695e-28	LRRK2	6.16928e-43
CRY2	1.98513e-30	AQP7P3	1.89919e-172	PDE2A	2.90703e-41	KRTAP4-2	5.33611e-50	PLSCR4	1.4751e-28	NXPH3	1.55732e-82	CD300LG	1.07549e-119	ASS1	2.22809e-49	NAALADL2	6.32442e-105	TSPAN7	1.72819e-34	SLC31A2	2.74507e-28	TYRO3	6.68278e-43
PRKG1	2.1473e-30	CNN1	3.18526e-172	ANLN	3.00773e-41	FAM3D	7.18995e-50	STMN1	1.56156e-28	HBA1	2.7939e-82	ARRB1	3.23389e-119	SLC5A11	2.63984e-49	C7orf68	7.98622e-105	ADAMTSL1	2.357e-34	PAICS	2.76364e-28	RNF150	8.5123e-43
MMP27	2.62041e-30	ACTN2	5.59163e-172	TEF	3.01519e-41	C9orf24	8.41795e-50	MARCO	1.76453e-28	PDE5A	3.16365e-82	FBLN5	3.27126e-118	THPO	2.83998e-49	PTH1R	1.63159e-104	CTSL2	2.78641e-34	EFNB1	3.49073e-28	WBP5	8.81186e-43
KCNA5	2.77369e-30	SPRY2	1.68427e-171	LRRC8E	3.53838e-41	C2orf62	1.01248e-49	EHD3	1.84915e-28	C16orf59	3.33908e-82	RPS6KA2	4.48912e-118	KCNH6	5.16523e-49	TMEM164	3.90749e-104	KLHL3	3.52469e-34	TAF7L	4.85297e-28	ALDH3B1	9.61662e-43
FOS	3.44674e-30	GALNTL2	5.84635e-171	ATP1A2	4.25753e-41	KRTAP1-3	1.06745e-49	NXPH4	1.9531e-28	LMCD1	3.38891e-82	GLIPR2	4.96374e-118	29	9.58396e-49	KLHL13	5.46056e-104	RGS6	3.68318e-34	HSPA6	6.73549e-28	TPD52L1	1.01568e-42
PDE1A	5.55049e-30	TGFBR2	9.1195e-171	SH3BGR	5.33999e-41	KRTAP10-9	1.21151e-49	LYVE1	1.99237e-28	C10orf54	3.85803e-82	CDCA3	7.80121e-118	ALPK2	1.10066e-48	SLC14A1	5.47989e-104	ANKRD46	5.63226e-34	ASPA	7.55293e-28	GJB3	1.04183e-42
GEFT	5.63179e-30	TRIM63	1.7132e-170	C19orf28	5.39369e-41	AQP4	1.27163e-49	OR51E1	2.07492e-28	NOTCH4	4.57268e-82	LIMCH1	8.24497e-118	C20orf118	1.12574e-48	SLC16A3	1.30525e-103	EFHD1	5.80103e-34	CA14	9.67944e-28	EPHB3	1.12237e-42
ZCCHC24	6.36246e-30	CIDEC	1.73436e-170	SLC30A10	8.17932e-41	CPEB3	1.49244e-49	ZWINT	2.11775e-28	SEMA5A	4.661e-82	IL3RA	4.87922e-117	SLC44A4	1.7171e-48	PRMT6	1.34153e-103	C2orf54	8.47686e-34	CPB2	9.67944e-28	SCG3	1.14152e-42
ZBTB16	8.76405e-30	GPIHBP1	1.93175e-170	HPGDS	8.59555e-41	RRAGD	1.87283e-49	LRRC4	2.41586e-28	TIE1	5.58304e-82	LPL	5.54792e-117	LOC284276	2.29157e-48	GABRD	3.03783e-103	BBC3	9.45749e-34	SLC45A2	9.78803e-28	SYTL5	1.20258e-42
PDK4	1.05345e-29	AKAP12	4.66867e-170	ACADS	9.56197e-41	PLEKHB1	2.1613e-49	DNASE1L3	2.59301e-28	CMTM2	1.0184e-81	CEP55	6.58916e-117	AQP7P1	2.29157e-48	MPP7	7.6429e-103	TMEM72	1.33404e-33	C21orf84	9.79072e-28	NOX4	1.32128e-42
SORCS1	1.05867e-29	C7orf58	1.2399e-169	MAB21L2	1.25613e-40	KRTAP13-2	2.37704e-49	NTF3	2.59301e-28	LHFP	4.03003e-81	SLC46A2	7.91399e-117	CYP4F12	2.42068e-48	PCDH9	9.58641e-103	GPRIN1	1.51571e-33	HSPA7	1.23605e-27	PROX1	1.40355e-42
DNAJB5	1.12234e-29	PDZD2	1.89297e-169	PDX1	1.30949e-40	MAL	2.60649e-49	GNAZ	2.74565e-28	CELA2B	8.4508e-81	SLC1A1	2.02427e-116	AKR1C3	2.79661e-48	C1orf226	9.58641e-103	SLC25A25	1.77253e-33	CAV2	1.48714e-27	C1orf170	1.58192e-42
ITGA8	1.39149e-29	ECM2	4.26775e-169	ANGPTL7	1.36671e-40	C1QTNF7	4.37398e-49	MAD2L1	2.89449e-28	LDLR	9.33255e-81	SDPR	2.68522e-116	ZNF488	3.05345e-48	VEGFA	9.72476e-103	LRRC20	1.77803e-33	HRASLS5	1.61652e-27	ATP2C2	2.11711e-42
GADD45B	1.52431e-29	LIFR	4.76567e-169	MUSK	1.42682e-40	CFD	4.4151e-49	NT5DC2	2.99825e-28	SPN	1.1084e-80	BUB1	3.63933e-116	TYRP1	3.22953e-48	MLKL	3.13424e-102	KCNG2	1.84481e-33	GSTM2P1	1.6244e-27	ACTN4	2.14594e-42
SPEG	1.66425e-29	ATOH8	5.98592e-169	AMPD1	1.93636e-40	ARHGEF10L	4.67304e-49	PBK	3.42416e-28	CGNL1	1.14907e-80	NMUR1	4.00368e-116	LGALS3	4.26099e-48	UMOD	3.48927e-102	PCK2	1.95064e-33	SNPH	1.91717e-27	DYSF	2.14594e-42
RGS2	2.97767e-29	GNG11	1.35874e-168	CDKN2B	2.00804e-40	PLAC9	5.42985e-49	ORC1L	3.44516e-28	ST8SIA6	1.15307e-80	FAM105A	4.14971e-116	LOC441177	4.70199e-48	NETO2	3.63277e-102	IGFBP5	2.08519e-33	ZNF154	1.99413e-27	CELF4	2.15653e-42
ADRB3	3.01331e-29	ESR2	1.41964e-168	PDZD4	2.18067e-40	TMEM132C	5.5151e-49	E2F2	3.71944e-28	DPEP2	1.2289e-80	KIF18B	1.00598e-115	C2orf62	6.88548e-48	C14orf4	4.63441e-102	PROZ	2.34162e-33	PALLD	2.28128e-27	FAM35B	2.67875e-42
FOSB	3.21833e-29	KLF15	3.4232e-168	SRPX	2.32546e-40	KRTAP10-7	6.59658e-49	EGR1	3.72104e-28	SYNM	1.91051e-80	SFTA1P	1.62739e-115	WNT9B	6.96751e-48	HOXD8	8.74149e-102	WLS	2.81424e-33	C1orf190	2.50838e-27	ZCCHC12	2.85035e-42
MORN5	3.92457e-29	PKHD1L1	3.55905e-168	TMEM37	2.53128e-40	MYLK4	1.18443e-48	RNASEH2A	3.72104e-28	STX12	5.37138e-80	ASPA	1.95188e-115	C14orf68	7.86928e-48	DPEP1	9.56278e-102	COL25A1	3.76146e-33	TRO	2.50838e-27	DNAH7	3.26539e-42
ACTN2	4.72491e-29	TLN2	2.41379e-167	TRPM6	3.19109e-40	FSD2	1.24994e-48	CXCL12	4.97112e-28	DOCK4	7.30997e-80	HBA2	3.52618e-115	ENPEP	8.11544e-48	SLC22A8	1.25958e-101	PLG	5.90382e-33	ZNF185	2.5722e-27	ARHGAP23	3.26539e-42
TAGLN	5.10906e-29	SLC7A10	8.0961e-167	PPP2R3A	4.93939e-40	SLC13A2	1.40293e-48	ABCC10	5.13282e-28	FXYD6	9.10053e-80	CAT	4.0065e-115	C6orf176	8.83321e-48	HOMER1	3.20322e-101	ARHGEF15	6.47837e-33	ZIC2	2.87875e-27	CTXN1	5.68394e-42
JAM3	6.32248e-29	TMEM220	1.06082e-166	C17orf96	5.42697e-40	TRIP10	1.44284e-48	GPC3	5.52544e-28	SCUBE1	9.23461e-80	CGNL1	5.38043e-115	CCDC158	1.09556e-47	ACADSB	5.87011e-101	SCUBE1	6.77482e-33	PDLIM5	3.56771e-27	SERPINA1	8.17203e-42
FXYD6	7.63811e-29	HEPACAM	1.54597e-165	SLC36A1	6.4276e-40	CYP4F8	1.91575e-48	CSPG4	6.72307e-28	GSTM5	1.33272e-79	NCAPG	6.932e-115	TMEM176A	1.12294e-47	KCNJ1	7.33219e-101	UBE2I	1.25625e-32	C20orf194	3.60001e-27	RIN1	8.32742e-42
ILK	8.43304e-29	ADRB2	1.21412e-163	XKR4	6.61007e-40	SORBS1	1.92273e-48	JRK	8.24576e-28	EMR3	4.15795e-79	CRY2	1.10137e-114	CHP2	1.76101e-47	NOS1AP	9.37028e-101	FAM184B	1.57588e-32	SMPDL3B	4.55793e-27	ST3GAL5	8.45444e-42
SOX17	9.59176e-29	TMEM132C	1.54438e-163	TPM1	7.3075e-40	MAPT	2.44475e-48	E2F8	8.48336e-28	TRPV2	1.10244e-78	RBMS2	1.50331e-114	GPRIN2	1.85225e-47	AVPR2	1.48038e-100	KLK7	1.91581e-32	MICALL1	4.59625e-27	PLEKHA2	8.74746e-42
ANTXR2	1.10853e-28	F10	7.15641e-163	SLC16A12	7.42793e-40	EFCAB4A	2.89661e-48	BRP44L	9.00549e-28	QKI	1.69005e-78	FAM162B	1.71904e-114	PBLD	3.4007e-47	GPC3	3.50487e-100	C16orf11	2.45402e-32	GAL	4.78826e-27	SLIT1	9.97238e-42
ADARB1	1.96246e-28	CCDC50	7.48632e-163	LMOD1	8.02676e-40	C3orf45	4.08216e-48	CDC45	1.03464e-27	F8	2.3412e-78	SLC9A3R2	2.22884e-114	RBP5	3.4007e-47	NIPAL1	1.66657e-99	SCN7A	2.49919e-32	FAM167A	4.819e-27	THRSP	1.10944e-41
STON1	2.46852e-28	PLSCR4	1.35136e-162	KIAA1644	8.54638e-40	MT1A	4.37485e-48	RFC4	1.0812e-27	NPR1	2.44692e-78	ANLN	4.86215e-114	SLC6A13	3.54514e-47	C7orf51	2.03355e-99	C17orf88	6.11078e-32	GATA3	5.87306e-27	GRB7	1.40066e-41
LMO3	2.98263e-28	FLNC	3.38149e-162	CAND2	9.69644e-40	DPCR1	4.69501e-48	GBA	1.09226e-27	MGAT3	2.8634e-78	DRAM1	5.56548e-114	FLRT3	4.61185e-47	MAP6	2.2606e-99	TBC1D13	6.2273e-32	ATP1A4	6.42703e-27	DPT	1.49868e-41
NCAM1	3.05035e-28	CEP68	4.58894e-162	GLIPR2	1.12233e-39	SILV	5.23815e-48	CCNE1	1.13178e-27	ANKRD1	6.21705e-78	RAD51	7.94749e-114	KLK4	5.0036e-47	RAB11FIP4	3.04395e-99	SUSD2	7.9936e-32	TMEM132A	6.76615e-27	B3GNT7	2.02884e-41
ADAM33	5.53047e-28	GNAI1	7.30035e-162	SYNPO2	1.21619e-39	ATP2B2	6.40693e-48	GPR182	1.25202e-27	MFAP4	7.52027e-78	CCNB1	8.49067e-114	B3GNT3	5.71555e-47	C16orf11	6.17183e-99	TMSB10	9.57394e-32	SLC26A3	7.08173e-27	SH3RF1	2.48781e-41
PDE4D	5.61981e-28	LHFP	7.59648e-162	EML1	1.24511e-39	CGNL1	7.29958e-48	TMEM206	1.32263e-27	MS4A7	2.95062e-77	NUF2	9.20896e-114	SLC17A3	1.04062e-46	REEP6	8.02767e-99	SPTBN2	1.50795e-31	L3MBTL4	7.43896e-27	C9orf47	2.62514e-41
NCALD	5.69603e-28	EPAS1	2.88181e-161	BMP3	1.64099e-39	C21orf94	7.76162e-48	CEP250	1.75725e-27	PHACTR2	5.9395e-77	ACE	1.48185e-113	ARHGAP29	1.6997e-46	S100A2	1.02147e-98	GPIHBP1	2.08006e-31	POU3F3	9.00674e-27	VANGL1	3.11248e-41
OGN	7.61257e-28	FERMT2	4.1205e-161	SLC26A2	1.67088e-39	FAM63A	8.65697e-48	KIAA0101	1.79696e-27	ADAMTS1	6.49213e-77	STIL	1.92307e-113	SLC17A4	1.73744e-46	TNNI1	1.42966e-98	AFAP1L2	3.09938e-31	LMO3	1.07536e-26	KCTD16	4.03688e-41
GEM	8.89645e-28	KLF4	4.64001e-161	RETSAT	2.61948e-39	CDHR3	9.1185e-48	AADAT	1.79696e-27	UNC45B	1.50926e-76	HYAL1	2.33685e-113	VNN1	1.94289e-46	FAM190A	2.97137e-98	BPI	3.25248e-31	NDRG2	1.07922e-26	SEMA4C	4.7324e-41
RANBP3L	9.16446e-28	ADH1A	1.33593e-160	SCN11A	2.84695e-39	CA3	1.09193e-47	CAD	1.98688e-27	CD36	1.84008e-76	PKHD1L1	3.35504e-113	HECW1	2.30683e-46	NAV2	5.00438e-98	MFSD6L	4.1316e-31	REC8	1.16253e-26	CLMN	5.3174e-41
SLC25A4	1.17279e-27	DGAT2	4.91715e-160	WNT2	2.88192e-39	ABCC6	1.43423e-47	CDKN2C	2.10177e-27	VWF	1.95558e-76	MCM10	1.06981e-112	BHMT	3.04847e-46	SUSD4	5.58938e-98	EPM2A	5.45561e-31	LOC283856	1.36055e-26	MLLT1	6.88556e-41
PMP2	1.30374e-27	ABCA8	6.61745e-160	SCN7A	3.60982e-39	KRTAP2-4	1.56372e-47	SMARCA4	2.23171e-27	HYAL2	2.82216e-76	SKA1	1.33867e-112	PF4V1	5.28493e-46	RHBDF2	8.07369e-98	OSTalpha	1.07814e-30	FCRLB	1.41914e-26	LOC400794	7.51099e-41
AQP1	1.74892e-27	FXYD1	6.61745e-160	TAGLN	4.37668e-39	LPIN1	2.35051e-47	NUSAP1	2.25687e-27	SYT15	2.84051e-76	CCNA2	2.59612e-112	BPI	5.34725e-46	LDHB	1.47876e-97	C9orf103	1.11616e-30	RHBDL3	1.45954e-26	TGFB1I1	7.56801e-41
SPINK5	2.45513e-27	DMD	9.86514e-160	PTN	4.83751e-39	PRB1	2.36993e-47	CKAP2L	2.93316e-27	LOC401093	3.2894e-76	AURKB	3.01664e-112	BNIPL	5.34725e-46	ST8SIA4	1.68533e-97	HOXD8	1.3021e-30	RASL11B	1.7056e-26	EPHA10	1.53821e-40
PKIG	2.4775e-27	MAMDC2	2.51467e-159	MT1G	4.83751e-39	SORBS2	2.3804e-47	TRPC6	3.67202e-27	ITLN2	3.48641e-76	NUSAP1	3.55134e-112	C22orf25	5.80325e-46	FAM19A4	1.84453e-97	CNTN1	1.4362e-30	KCNJ13	2.24193e-26	PDE4C	2.01326e-40
FAM138F	2.4812e-27	CXorf36	4.23683e-159	LRRN2	6.52235e-39	KRTAP4-4	2.92506e-47	MCM6	3.852e-27	FGR	6.94804e-76	MRC1	4.30787e-112	ODC1	5.98349e-46	ZNF503	8.03201e-97	JPH4	1.68259e-30	CLEC4GP1	2.52919e-26	TMEM184A	2.19808e-40
RNF122	2.90679e-27	MMP11	3.49068e-158	ATP2B4	9.51892e-39	C1orf192	3.47448e-47	NFKBIL2	4.37321e-27	FLI1	8.33841e-76	GNG11	4.51312e-112	C1orf65	5.98349e-46	GSTM3	2.83352e-96	C14orf37	1.68627e-30	WFDC2	3.92214e-26	STRA6	3.26264e-40
NCS1	4.56178e-27	ZFP106	4.15503e-158	GNAO1	9.99533e-39	CHI3L2	4.56317e-47	IQGAP3	5.31026e-27	ETV4	8.75549e-76	SYT15	4.71118e-112	AMDHD1	6.77325e-46	SLC15A4	3.04216e-96	RDH12	2.19528e-30	PPP1R3C	3.95117e-26	C17orf76	3.26621e-40
NKAPL	6.28095e-27	PKD1L2	5.70168e-158	NCRNA00092	1.10061e-38	ANGPTL1	5.86974e-47	XRCC3	5.42149e-27	TMEM88	5.00709e-75	ESPL1	4.58669e-111	TEKT2	6.80719e-46	CD40	1.15286e-95	ADCY4	2.66405e-30	GPM6A	3.97484e-26	ING3	3.59669e-40
LSM11	7.9303e-27	TXNIP	6.06688e-158	C6orf186	1.29888e-38	CCDC17	6.427e-47	FCN2	6.31123e-27	GRIA1	5.87218e-75	TNFSF13	6.79009e-111	ETNK2	2.15287e-45	COL5A3	2.27123e-95	RAMP3	2.98618e-30	YPEL1	3.97781e-26	RDH5	3.59669e-40
SYNE1	9.47553e-27	HEPN1	1.60222e-157	ANKS1B	1.57588e-38	HSPB6	7.47794e-47	CAP2	6.89027e-27	BCL6B	7.40279e-75	CFD	6.86752e-111	SCNN1G	2.3535e-45	CXCR4	3.77477e-95	IKBIP	3.13717e-30	LOC284276	4.06575e-26	SLC25A25	4.92905e-40
TEAD1	9.84629e-27	HSPB2	1.26282e-156	PSD	1.66526e-38	SELENBP1	7.49222e-47	OIP5	7.16185e-27	SYNPO	1.00766e-74	GLDN	7.77019e-111	GIPC2	2.71743e-45	ZNF44	4.8948e-95	TCF21	4.38102e-30	CBX7	4.42434e-26	KRT15	4.98827e-40
ABI3BP	1.13277e-26	ACSS2	1.52656e-156	HSD11B2	2.76832e-38	C10orf79	7.49222e-47	DCUN1D3	7.36757e-27	AGTPBP1	1.59323e-74	DES	7.77019e-111	TBC1D1	4.52783e-45	C6orf155	5.42775e-95	PROX1	4.39113e-30	ID4	5.71176e-26	SYTL1	5.69978e-40
NACC2	1.25344e-26	ADIPOQ	1.53045e-156	CADM3	3.59803e-38	CSN2	8.78339e-47	DUSP9	8.23072e-27	SLC25A25	2.94265e-74	FGD5	8.29462e-111	ANG	5.0578e-45	LILRB1	6.79702e-95	UPP2	4.99887e-30	DUOXA2	5.7298e-26	SCML2	5.94446e-40
PDZRN4	1.26949e-26	COL10A1	4.65155e-156	CNR1	4.60903e-38	TCEAL2	1.04036e-46	SFTA1P	8.23072e-27	ABI3BP	3.48191e-74	EPB41L5	8.6814e-111	SLC47A2	5.51974e-45	ASB15	7.26403e-95	CLDN14	5.54005e-30	DEFB132	6.14052e-26	MFGE8	7.43034e-40
RCAN1	1.30716e-26	ASAM	7.35312e-156	TTC26	4.60962e-38	PFKM	1.4757e-46	LCAT	9.56712e-27	PEAR1	6.55102e-74	KIFC1	1.28096e-110	SHMT1	7.42971e-45	GLT25D1	8.26453e-95	IRX2	5.97754e-30	TSPAN18	7.2785e-26	ADH1B	8.6376e-40
PLN	1.36585e-26	LGALS12	2.43861e-155	ARL4D	5.11737e-38	DEPDC6	1.57626e-46	CD200	1.18792e-26	SPARCL1	7.71768e-74	CDCA8	1.46114e-110	ZBBX	7.78155e-45	STAMBPL1	1.03111e-94	LNX1	6.41603e-30	C9orf3	7.88627e-26	DDX25	8.80359e-40
HBEGF	1.41028e-26	GPR116	3.01666e-155	P2RY14	5.15938e-38	KRTAP8-1	1.86564e-46	FAM83D	1.20096e-26	PRAM1	9.72296e-74	OIP5	1.57471e-110	CABP1	9.4483e-45	AFAP1L2	1.31461e-94	PRX	6.70489e-30	ETNK2	8.0702e-26	FN1	9.72821e-40
C1orf177	1.77164e-26	GNG2	2.97228e-154	SLC25A20	5.79945e-38	FAM180B	2.02492e-46	CDCA2	1.26108e-26	C6orf155	2.81205e-73	SPN	1.82423e-110	CHRD	9.67049e-45	SCARB1	7.99364e-94	ALDH6A1	6.70489e-30	PLEKHA2	8.74479e-26	DNAJB1	1.0017e-39
CYR61	1.84752e-26	FOXO1	1.31414e-153	MYOT	8.44534e-38	MYOM1	2.31766e-46	KIAA1841	1.53525e-26	HBM	3.45362e-73	KIF14	2.03709e-110	MOGAT2	9.75418e-45	SORD	1.00079e-93	GPX3	6.91315e-30	EDDM3B	1.18336e-25	ZNF295	1.0192e-39
HSD17B6	2.38526e-26	CDH20	2.59473e-153	KY	8.71156e-38	KRTAP10-10	3.15051e-46	C16orf59	1.5425e-26	TBX3	5.78166e-73	RASGRP4	2.66111e-110	SEMG2	1.19075e-44	TYRO3	1.00079e-93	EXOC3L2	6.99646e-30	PIP5K1B	1.24044e-25	C11orf74	1.04663e-39
RAP1A	2.92952e-26	DOCK11	2.63399e-153	SMPDL3A	9.6536e-38	GALNTL1	3.93502e-46	SOCS2	1.55718e-26	TGFBR2	1.15419e-72	SLC6A4	3.97795e-110	KLK7	1.21748e-44	TRPV2	1.27741e-93	RHBDF1	6.99646e-30	TFAP2B	1.33073e-25	PRKX	1.05639e-39
MEF2D	2.93402e-26	PCK1	7.60512e-153	PPAT	1.14836e-37	CHRNA10	4.00505e-46	CTHRC1	1.59204e-26	CBX7	1.18426e-72	POLQ	6.1593e-110	ANPEP	1.99007e-44	ARHGAP24	2.00402e-93	EDA2R	7.47254e-30	TGFBR3	1.38326e-25	MCTP2	1.07619e-39
FIGF	2.98326e-26	TBX15	2.82073e-152	PLN	1.35693e-37	KRTAP4-3	4.8964e-46	COL6A6	1.77709e-26	CD34	1.28409e-72	PDE1C	1.32355e-109	FBLN5	4.24923e-44	C9orf100	3.10172e-93	KCNJ1	7.48633e-30	KCNH5	1.46461e-25	SMARCA4	1.11418e-39
BAG2	3.84829e-26	NEK2	3.38332e-152	ENTPD5	1.48762e-37	DNAH9	6.84882e-46	COL4A1	1.84878e-26	FRMD3	1.37639e-72	PDLIM2	1.73778e-109	LOC148709	4.93111e-44	ALAD	3.16875e-93	PEPD	8.85726e-30	TP53AIP1	1.74399e-25	CDA	1.63245e-39
KLHDC5	4.32911e-26	CORO2B	4.72934e-152	KIAA1549	1.72184e-37	FITM1	7.73345e-46	ZFP36	1.88154e-26	TSPAN18	1.52212e-72	AURKA	1.77238e-109	NFASC	6.78812e-44	C6orf146	3.46404e-93	ZNF488	1.01028e-29	CCDC85A	1.7975e-25	USP54	1.69171e-39
SLC25A23	5.87485e-26	FOXN3	6.39153e-152	NTN1	1.81155e-37	C1orf130	9.58456e-46	HDAC11	1.96775e-26	SLIT2	2.26073e-72	GADD45B	2.58412e-109	UGT2B7	7.00237e-44	NRK	6.03366e-93	SH3GL3	1.02687e-29	FERMT2	3.3492e-25	DTX4	1.71199e-39
GCOM1	5.97194e-26	SYNPO	8.00596e-152	FXYD1	2.42032e-37	TMPRSS11B	1.11644e-45	TK1	2.06779e-26	PPM1F	3.88897e-72	CLDN5	8.59259e-109	TSPAN2	7.89692e-44	EDA2R	6.84126e-93	SH3YL1	1.16077e-29	SAMD12	3.99495e-25	TLE1	1.82806e-39
CH25H	6.98399e-26	ATP1A2	1.52937e-151	PCP4L1	2.4836e-37	FXYD1	1.73517e-45	SLCO1C1	2.06779e-26	FXYD1	5.11253e-72	CD97	1.05467e-108	AQP3	8.13537e-44	CROT	7.48062e-93	LGSN	1.24377e-29	SLC12A8	4.00021e-25	INSR	2.07615e-39
TGFB1I1	9.72673e-26	EPB42	2.33995e-151	TRIP13	2.57834e-37	HOPX	1.84283e-45	KIF19	2.07497e-26	IQSEC3	7.76129e-72	PRAM1	1.80048e-108	CDKN1C	3.20559e-43	PAPPA	1.22631e-92	CPA1	1.26912e-29	KCNF1	4.01075e-25	MTMR11	2.10637e-39
MPZ	1.60303e-25	KLHL29	2.34761e-151	FAM82A1	2.79042e-37	TRNP1	2.18048e-45	CENPK	2.30115e-26	GAB1	1.12284e-71	C1orf135	2.91278e-108	GALNTL4	3.51059e-43	RNF43	1.54243e-92	TNFSF9	1.38974e-29	NECAB1	4.142e-25	GRAMD1A	2.22496e-39
GNAL	1.65258e-25	STBD1	3.5376e-151	RAP1A	3.05003e-37	DLG2	3.00102e-45	FAM54A	2.39292e-26	ZFP106	1.20774e-71	SLFNL1	4.11885e-108	MTMR11	3.53322e-43	PEPD	5.11869e-92	HSPB7	1.42413e-29	FRMD6	4.3852e-25	MET	2.64314e-39
LOC100302650	2.05899e-25	LOC339524	4.0291e-151	KRTAP13-2	4.87322e-37	ERBB4	3.65031e-45	MCM2	2.77195e-26	PALMD	1.36527e-71	MFAP4	4.12412e-108	SCARA3	4.1338e-43	HPD	5.44425e-92	C1orf125	1.51313e-29	WFDC9	5.0427e-25	KCNJ2	2.64692e-39
KY	2.17107e-25	LOC55908	1.14714e-150	ANK2	5.02868e-37	KRT32	3.92461e-45	SMG5	3.0189e-26	COX4I2	1.37305e-71	ZWINT	5.2514e-108	GDF3	8.13087e-43	GAL3ST3	1.8783e-91	AHNAK2	1.5594e-29	MYLK	5.2017e-25	LONRF3	2.69713e-39
GATA6	2.27672e-25	ADH1B	1.15464e-150	KCNMB1	7.1148e-37	PLN	4.21787e-45	C21orf58	4.06653e-26	CDO1	1.96361e-71	SELENBP1	5.30162e-108	TBC1D14	8.28313e-43	EMID2	2.06111e-91	TRPM6	1.94411e-29	TRIM61	5.27295e-25	ABCC6P2	3.44154e-39
C10orf72	2.37255e-25	SRPX	1.46974e-149	HAND2	7.27615e-37	FYCO1	6.39559e-45	NDST3	4.17649e-26	HPS5	1.96787e-71	SGK269	7.42671e-108	WFDC5	9.33773e-43	NDUFA4L2	3.70215e-91	IGDCC3	1.96853e-29	ANXA6	5.52931e-25	CC2D2B	3.66455e-39
CPEB1	2.37255e-25	DDR2	2.32714e-149	NAAA	7.93266e-37	GLT25D1	6.82798e-45	C8orf4	5.00831e-26	ALDH18A1	2.40707e-71	ADH1B	4.01933e-107	DKFZp686O24166	1.15232e-42	PML	6.40141e-91	CPAMD8	2.07138e-29	MSL3L2	5.72601e-25	STARD13	3.79209e-39
SPOP	2.46757e-25	ENPP2	8.89357e-149	PEG3	8.78952e-37	KLHL33	7.85805e-45	BCO2	5.52071e-26	PPAP2B	2.94648e-71	ERCC6L	4.58421e-107	TNNI3K	1.45518e-42	KCTD8	9.0685e-91	SOX2OT	2.10984e-29	DAAM2	5.90112e-25	PDGFA	4.08686e-39
PLCL1	2.58192e-25	GYS2	1.39379e-148	PJA2	9.71578e-37	C15orf62	7.9598e-45	MCM3	5.7251e-26	EPB42	9.78768e-71	ATOH8	8.9226e-107	APOH	1.54727e-42	MT1G	1.22711e-90	SERPINA5	2.71193e-29	GNG11	5.90788e-25	MPL	4.20918e-39
ADCY5	2.61376e-25	XIRP1	2.90809e-148	GNA11	1.08597e-36	TUSC5	8.5825e-45	B4GALNT1	7.38981e-26	DES	1.00783e-70	C20orf160	1.21884e-106	IL5RA	1.66177e-42	MYH7	1.72852e-90	SH3BP4	2.94945e-29	TBX2	5.98848e-25	SLC25A33	4.42738e-39
MRGPRF	2.62723e-25	PPAP2A	3.06791e-148	C21orf88	1.47316e-36	NME5	9.2788e-45	PIGC	8.67599e-26	PTPRQ	1.48496e-70	CCRL1	1.47052e-106	LOC349114	2.65771e-42	OLFM3	2.69384e-90	GPBAR1	2.99372e-29	EPCAM	6.24623e-25	RAPGEF5	4.44062e-39
PCOLCE2	2.83393e-25	CASQ2	3.90448e-148	PMP2	1.73389e-36	RSPH10B2	9.90733e-45	DUSP6	8.96757e-26	FAM124B	1.5209e-70	AHCYL2	5.25756e-106	OR2T10	3.23645e-42	ProSAPiP1	3.00938e-90	TCL6	3.28056e-29	VAV2	7.36284e-25	RCC2	5.24489e-39
ODF3L1	3.08079e-25	MASP1	1.97459e-147	MT1H	1.75714e-36	PARK2	1.09694e-44	TGM3	9.09298e-26	PLCL1	1.78836e-70	HBB	6.67349e-106	G6PC	4.13606e-42	OR7E91P	3.31175e-90	PRKCE	4.6621e-29	SULT2A1	8.24097e-25	ATXN7L1	5.27614e-39
HSPB7	3.10094e-25	ANGPTL5	3.41246e-147	SLC7A5	1.7776e-36	ZFP106	1.36553e-44	ORC6L	9.09298e-26	FIGF	1.82549e-70	CALCRL	1.10109e-105	C19orf48	5.43917e-42	RASSF8	4.63589e-90	NRIP2	6.80375e-29	GRAMD1B	8.81578e-25	PLD3	5.48619e-39
PRDM6	3.35929e-25	MYBPC2	4.59805e-147	DIXDC1	1.93339e-36	UGT2B28	1.58556e-44	MTBP	9.61817e-26	FERMT2	2.48395e-70	MCM4	1.9095e-105	ID1	5.50184e-42	TFAP2B	4.96743e-90	APOC1	7.27489e-29	DUOX1	9.59405e-25	SLC35F2	5.7763e-39
LGI1	4.17036e-25	MB	6.42216e-147	PDZRN4	2.03042e-36	EPM2A	1.74037e-44	N4BP2L1	1.02615e-25	CD52	3.0565e-70	NDC80	3.0433e-105	ENKUR	5.7019e-42	SLC47A2	5.22678e-90	C9orf66	8.08538e-29	LYVE1	1.03519e-24	MRC2	6.81105e-39
SLIT3	4.99731e-25	MLXIPL	8.76223e-147	FAM23A	2.07295e-36	LRRN4CL	1.74037e-44	WDR67	1.24965e-25	LRRC2	3.6351e-70	ORC1L	3.42666e-105	CNNM1	5.79861e-42	AGAP2	7.09414e-90	NCRNA00175	8.67121e-29	C15orf41	1.12126e-24	CAMK2N1	6.8731e-39
LPPR4	5.49411e-25	NMT2	8.87805e-147	ABCA8	2.23152e-36	KLHL38	1.85886e-44	GNPNAT1	1.36702e-25	ASPA	3.9699e-70	TRIP13	3.65115e-105	LOC150568	6.06824e-42	HECW1	1.37684e-89	SLFN13	9.85156e-29	ATP13A4	1.13363e-24	TIAM1	7.4134e-39
LRRC3B	6.96493e-25	KCNA7	2.01745e-146	RNF150	2.74509e-36	TNMD	2.01885e-44	ROBO1	1.56432e-25	OLR1	4.20176e-70	GPBAR1	4.13389e-105	FGB	6.52652e-42	KIAA0317	1.58908e-89	ROBO4	1.8219e-28	SEMA6D	1.14669e-24	TGFB1	7.51406e-39
RAI2	9.05135e-25	FAM180B	2.62831e-146	LRP8	2.78192e-36	KRTAP10-5	2.11261e-44	MESP2	1.68157e-25	GYPC	5.95909e-70	CD101	4.36082e-105	RASL11B	8.10036e-42	AMPH	1.70615e-89	FAM151A	2.06545e-28	ST5	1.16009e-24	PLCH1	1.15754e-38
DNAJB4	9.11566e-25	CSRNP1	8.57358e-146	S100B	3.05889e-36	CLIC5	2.7864e-44	ZFP41	1.82006e-25	TUBB1	6.73654e-70	FOXM1	6.26377e-105	RSPH4A	8.85116e-42	NAT8L	2.53209e-89	BAX	2.1893e-28	PIP5KL1	1.16406e-24	HPCAL4	1.32117e-38
PDZRN3	1.20415e-24	TMC2	5.01728e-145	CAP2	3.08225e-36	GOT1	5.1533e-44	PIF1	1.91964e-25	OR6K3	7.00215e-70	LOC100302650	9.59423e-105	LOC285733	1.11899e-41	C10orf55	2.93706e-89	SALL3	2.24099e-28	MUC15	1.16406e-24	HSDL1	1.33656e-38
TENC1	1.63883e-24	MYH2	7.16685e-145	PRR7	3.4465e-36	CEACAM1	6.87303e-44	PSMC3IP	2.12652e-25	SELP	7.13589e-70	TOP2A	1.21342e-104	LIME1	1.12557e-41	SLC48A1	3.01971e-89	RNF152	2.31583e-28	C12orf75	1.23855e-24	GLI1	1.38753e-38
APOLD1	1.93289e-24	MURC	8.03561e-145	ENDOD1	3.55233e-36	SASH1	7.49458e-44	BDH2	2.34441e-25	SLC19A3	7.98447e-70	MCM2	1.48337e-104	PODXL	1.35506e-41	SHBG	4.50029e-89	DAK	2.46776e-28	TSLP	1.36496e-24	EYA1	1.59592e-38
PDLIM3	2.01294e-24	ADRBK2	1.44212e-144	MACC1	3.91384e-36	SYNM	1.05648e-43	ZNF692	2.76018e-25	TOP2A	8.05606e-70	DEPDC1B	1.61722e-104	TMEM176B	1.42351e-41	KCNJ12	4.78385e-89	IDI1	2.54705e-28	HJURP	1.36496e-24	CDH6	1.71895e-38
FBXL7	2.01294e-24	CCDC141	5.67141e-144	NAALADL1	4.17585e-36	CIDEA	1.10899e-43	CDH24	2.83718e-25	DNASE1L3	1.32473e-69	UBE2T	1.73707e-104	SERP2	1.44073e-41	C2orf15	6.11527e-89	ELF5	2.76104e-28	TCF7L1	1.75256e-24	FYN	1.79352e-38
FOXN3	2.32422e-24	RHOQ	3.72402e-143	NRG2	4.23209e-36	KRT78	1.44815e-43	DEPDC1B	2.95812e-25	CASP12	1.51594e-69	LOXHD1	3.57953e-104	ENOX1	1.71754e-41	ST6GAL1	8.87465e-89	NPHS1	2.83224e-28	HOXB3	2.0991e-24	SLC6A15	1.86763e-38
PARVA	2.37118e-24	CDC14B	7.53896e-143	NEFM	6.25011e-36	LDB3	1.47614e-43	DENND4B	2.98614e-25	STXBP6	1.62332e-69	CDCA2	4.17312e-104	FBXO15	2.06946e-41	TREM2	9.20829e-89	ATP1A2	2.90173e-28	CCDC69	2.2443e-24	SYNE1	2.36649e-38
C3orf70	3.09835e-24	COX6A2	1.41684e-142	PPM1H	6.25592e-36	ABCD3	2.23407e-43	HOXA13	3.02603e-25	C9orf140	2.80551e-69	PHACTR1	4.66287e-104	SLC13A3	2.4607e-41	STRA6	1.39429e-88	DAGLB	4.1184e-28	PDE1C	2.60331e-24	FAM35B2	2.74267e-38
TACC2	3.59021e-24	ALDH1A1	2.98519e-142	SLC4A4	6.46751e-36	KRTAP9-9	2.58371e-43	RUSC1	3.17846e-25	LGI3	3.11881e-69	COX4I2	5.20182e-104	PDZK1P1	2.76526e-41	NKD1	4.24795e-88	C1orf168	5.14718e-28	LRFN1	2.6389e-24	STK32A	2.96472e-38
RERG	3.59021e-24	ABCA6	3.24422e-142	OSTBETA	7.71002e-36	LOC100128164	2.64159e-43	CDKN2BAS	3.18444e-25	OSCAR	4.1193e-69	SHROOM4	5.62275e-104	WNT10A	3.2348e-41	SLC25A25	6.23943e-88	CLDN8	5.70986e-28	NUDT19	2.68556e-24	MBOAT7	3.26222e-38
DGKB	3.76969e-24	CLIC5	4.13471e-142	SGEF	8.91717e-36	EFHB	2.65174e-43	FOSB	3.28837e-25	ERVFRDE1	4.60907e-69	LRRN3	1.66947e-103	ITM2C	3.34241e-41	CTSL2	6.39244e-88	SEZ6L2	5.90857e-28	SLC43A1	2.79162e-24	BAIAP3	3.26222e-38
DES	3.95663e-24	CAMK2A	4.61936e-142	LOC284276	8.91717e-36	ALDH9A1	3.43669e-43	PCNXL3	3.76252e-25	IQGAP3	4.78392e-69	ALDH3B1	2.52379e-103	BAIAP2L1	3.9593e-41	HLA-B	9.92617e-88	GJA5	7.71675e-28	PLBD1	2.8331e-24	FJX1	3.26222e-38
GSTM5	5.54449e-24	ABCC9	2.64064e-141	EPHA6	1.27378e-35	KRTAP10-3	5.96766e-43	KIAA1524	3.80832e-25	CAV2	5.55504e-69	CDK1	3.82828e-103	LOC153328	4.08502e-41	ARHGAP22	1.42467e-87	ATP1A1	8.09008e-28	STAC	2.8331e-24	PDE9A	3.53949e-38
PKD1	5.93844e-24	DTX1	3.16837e-141	NECAB1	1.54484e-35	WDR16	6.02948e-43	DNAJC6	3.84075e-25	FAM83A	6.01382e-69	FRMD3	4.04453e-103	CTSD	4.54479e-41	LOC400043	1.43482e-87	ARC	8.49868e-28	LRRC17	3.1455e-24	ANK2	3.65709e-38
PRICKLE2	6.11556e-24	SHE	5.04453e-141	FLNA	1.5755e-35	CYP21A2	8.94656e-43	FOXK1	3.86749e-25	KCNA4	6.40972e-69	HECW2	5.79287e-103	SLC2A2	5.06294e-41	PRDM1	2.02063e-87	GPC5	9.0171e-28	PAX8	3.14646e-24	PSD3	3.72152e-38
PRKAG2	6.20745e-24	IGSF10	9.39455e-141	PNCK	1.63184e-35	KRTAP10-2	1.12725e-42	KPNA2	4.63584e-25	GOLM1	8.51246e-69	HELLS	7.96847e-103	RDH8	7.63044e-41	ANGPTL4	3.04662e-87	SLC7A8	1.02681e-27	PJA1	3.31127e-24	ZFP36L2	4.88412e-38
VCL	6.77237e-24	TMEM22	9.74493e-141	RNF152	1.85095e-35	TMEM38A	1.29261e-42	ETFDH	4.63584e-25	UBE2T	9.87224e-69	KIF20A	2.13826e-102	ST8SIA5	7.76294e-41	DOK3	3.2094e-87	MME	1.03176e-27	PAK3	3.51829e-24	CNTN5	4.98546e-38
BCL2L2	6.77237e-24	FAM196B	1.52973e-140	ABI3BP	1.98578e-35	ACACB	1.34557e-42	CHAF1B	4.64166e-25	MYL9	1.21837e-68	SGOL1	2.46637e-102	GABRP	7.87688e-41	FAM78A	3.2094e-87	CLMN	1.13367e-27	GLDN	3.74944e-24	LAMB3	4.98546e-38
DOK6	8.2006e-24	SCN4B	1.55229e-140	LPAR1	1.99403e-35	CLCA4	1.37065e-42	KCNN2	5.26968e-25	AMOTL1	2.0075e-68	NOTCH4	2.54878e-102	C16orf73	8.57896e-41	DNMBP	4.59485e-87	PTGFRN	1.91841e-27	C20orf46	4.29773e-24	CORO2A	5.11217e-38
AOX1	8.92248e-24	EHD2	1.99444e-140	CD160	2.06384e-35	KCNIP2	1.56417e-42	IL1RAP	5.7188e-25	ANO2	3.26813e-68	CDT1	2.92734e-102	GADL1	1.18576e-40	ZNF395	4.80698e-87	RCAN1	2.15637e-27	KANK2	4.47672e-24	AGR3	5.39983e-38
LOC399959	8.95451e-24	LRRC70	3.3322e-140	PLEKHN1	3.12872e-35	C2orf54	1.71263e-42	STAB2	5.88394e-25	CORO2B	4.51686e-68	SCARF1	4.82933e-102	LOC100131551	1.263e-40	CLDN14	4.92298e-87	KANK4	2.15685e-27	GOLM1	4.89129e-24	TRA2B	6.00178e-38
COL14A1	1.07698e-23	NNAT	1.19999e-139	MOBP	3.38039e-35	TMEM232	1.71263e-42	WDR76	5.92721e-25	ACTN2	4.84347e-68	PGM5	5.3297e-102	NTS	1.28018e-40	H1F0	5.7632e-87	MAGI3	2.54703e-27	LRRTM3	4.96867e-24	PLK1S1	6.29788e-38
NR3C2	1.1159e-23	TRHDE	1.20696e-139	CCBE1	4.10272e-35	NT5C1A	1.90012e-42	CDC37L1	6.42667e-25	SRPK1	5.22109e-68	RETN	7.45223e-102	HPSE2	1.30185e-40	DEGS2	6.08092e-87	LGI2	2.61007e-27	KCNQ1	5.01459e-24	MGAT4B	6.36448e-38
PTGFR	1.24199e-23	ROBO4	1.75261e-139	GRAMD3	4.79382e-35	KRTAP24-1	2.00824e-42	MAPT	6.6976e-25	PI16	7.19737e-68	CDC25C	7.55998e-102	MORN5	1.36425e-40	CDKN2A	6.642e-87	MET	2.61533e-27	FEZ1	6.21477e-24	PLA2G12B	6.76191e-38
COX7A1	1.2558e-23	PRRT4	3.53613e-139	TP53INP2	6.50596e-35	CYP3A4	2.19426e-42	ILF3	6.82432e-25	C14orf139	7.47855e-68	ASPM	1.61441e-101	USP44	1.36903e-40	C1orf114	1.89537e-86	C17orf62	2.83415e-27	GALNT9	6.80086e-24	SNAPC2	7.15324e-38
PGR	1.32174e-23	ANKRD2	5.11045e-139	CPEB1	6.99417e-35	PROL1	2.86674e-42	LOC388152	7.00651e-25	PRKG2	1.0728e-67	SPC25	1.8199e-101	STK39	1.49452e-40	SPTB	1.89537e-86	MYOM1	2.83415e-27	ANP32E	7.42782e-24	MAST2	7.17228e-38
SGCA	1.34824e-23	GPRASP1	1.49345e-138	KHDRBS2	8.92281e-35	STK39	3.20717e-42	ANTXR2	7.05995e-25	SIGLEC11	1.14755e-67	CCDC85A	1.8199e-101	NPY1R	1.50028e-40	CAV2	2.09254e-86	NUAK2	2.84816e-27	C6orf176	7.44492e-24	SLC26A7	7.24031e-38
GNG7	1.54859e-23	LGI4	2.64824e-138	MYL6	9.81038e-35	ADPRHL1	3.79773e-42	POLQ	7.81278e-25	HTR3C	1.43542e-67	PTPRM	3.40678e-101	WIT1	1.8767e-40	PTGER1	2.17652e-86	SLC15A4	2.88586e-27	BHMT2	7.80922e-24	LOC283174	7.54426e-38
FOXF1	1.69898e-23	MMRN1	6.09047e-138	AHCYL2	9.88052e-35	CHRM1	3.90127e-42	RAD51	7.90464e-25	MARCO	1.54355e-67	PKMYT1	4.30268e-101	MGAT4C	2.11285e-40	HSPC072	4.33323e-86	PAQR7	2.89808e-27	TMEM132C	9.52467e-24	ELMO2	1.27177e-37
ABCA8	1.97087e-23	ANXA1	1.121e-137	CBLN2	1.01033e-34	KRTAP12-1	4.44323e-42	ADCY6	8.56026e-25	HSPB2	1.73777e-67	C16orf59	5.20484e-101	TMEM117	2.27251e-40	TGFBR3	4.66186e-86	RAG2	3.65177e-27	SYT8	9.52467e-24	DLG2	1.42751e-37
FAM189A2	2.19903e-23	MAOA	7.0248e-137	C6orf223	1.05353e-34	SEC14L5	4.56288e-42	CYP2C19	8.85396e-25	GRIK4	2.04862e-67	CENPF	1.40332e-100	AURKA	2.71227e-40	CAB39L	6.30397e-86	CDKN1C	3.8726e-27	KIF4A	1.06733e-23	CAMK2N2	1.4881e-37
CSGALNACT1	2.30764e-23	LHCGR	1.97974e-136	TRIM40	1.1468e-34	DNASE2B	5.37321e-42	COL9A1	9.75967e-25	DKK2	2.13818e-67	EXOC3L	1.72024e-100	ALB	2.89024e-40	SORT1	1.52768e-85	CLEC3B	4.16525e-27	ACSS1	1.08299e-23	IQCG	1.65404e-37
THRA	2.49628e-23	NRAP	3.19706e-136	LOC25845	1.46165e-34	FHL1	6.16163e-42	PLK4	1.01757e-24	RNF144B	2.6189e-67	DPEP2	6.64654e-100	DNALI1	3.33059e-40	TAPBP	2.05057e-85	B3GALT2	4.52996e-27	UCA1	1.13907e-23	ICAM5	1.70646e-37
MCAM	2.88892e-23	C3orf43	3.46113e-136	ADCYAP1R1	1.48174e-34	CRY2	8.15716e-42	MCM10	1.03707e-24	FAM162B	3.24357e-67	APOLD1	6.89063e-100	CNP	3.80054e-40	BPHL	2.99393e-85	STARD8	5.73523e-27	STIL	1.14815e-23	TSTA3	1.70646e-37
NECAB1	3.61923e-23	C2orf84	6.02736e-136	CFD	1.65129e-34	TLE2	8.80718e-42	BLM	1.10686e-24	C2orf71	3.2675e-67	UHRF1	9.91212e-100	CASC1	4.05616e-40	CA8	3.02956e-85	CHRNA4	5.73523e-27	CHRDL1	1.2557e-23	FHDC1	1.71196e-37
OSBPL10	4.28859e-23	EZH1	6.68719e-136	SLC25A23	1.65468e-34	WDR38	9.62894e-42	KAT2A	1.25073e-24	CXorf36	3.27091e-67	PDK4	1.05801e-99	CPN2	4.13885e-40	ZNF488	3.5551e-85	ZDHHC6	5.91339e-27	TTYH3	1.63158e-23	GPRC5B	1.73558e-37
EMP1	4.94032e-23	CXCL2	8.86491e-136	IGJ	1.74151e-34	PKLR	1.09823e-41	ID2	1.27956e-24	JDP2	3.64422e-67	C15orf42	2.8374e-99	C9orf70	4.77363e-40	SLC26A4	3.57741e-85	KCNN2	5.97869e-27	KLHL4	1.6959e-23	DZIP3	1.73558e-37
LYVE1	4.9407e-23	GSTM5	9.06346e-136	FILIP1	1.77227e-34	PDHB	1.45624e-41	PAQR4	1.32768e-24	MSRB3	4.00525e-67	ALAS2	3.05916e-99	DOCK11	5.24416e-40	DEPDC6	3.59691e-85	SLC36A2	6.39522e-27	MST4	1.70425e-23	C9orf167	2.49297e-37
ACOX2	5.20901e-23	ANO6	1.21943e-135	C10orf140	1.82045e-34	ASB8	1.7128e-41	CBX2	1.38287e-24	FAM150B	5.44192e-67	EPR1	3.06464e-99	PKNOX2	5.46212e-40	STC2	3.76558e-85	C16orf59	8.67487e-27	C14orf64	1.75112e-23	TBC1D2	2.58113e-37
MYH3	5.7729e-23	ANTXR2	1.26362e-135	SMYD1	1.82045e-34	CRYM	1.98011e-41	TAF6	1.46516e-24	KIF17	6.66346e-67	CYBRD1	5.24333e-99	ABHD3	5.46212e-40	SLC13A3	3.81952e-85	JAM2	9.09083e-27	MSRB3	1.78022e-23	TMC6	2.68091e-37
DAAM2	6.71719e-23	VWF	1.5814e-135	PGM5	2.31053e-34	CASC1	2.0561e-41	ERLIN1	1.50068e-24	SLC4A1	8.06063e-67	MELK	6.87931e-99	STIM1	5.59807e-40	HK2	4.21597e-85	TACR3	1.08988e-26	SH3RF1	2.02533e-23	RARA	2.84808e-37
CKMT2	7.32993e-23	EFHA2	3.05549e-135	RRP12	2.3542e-34	MC5R	2.54673e-41	MND1	1.57033e-24	TNXB	9.7466e-67	DOCK4	7.72241e-99	ITPKA	6.13579e-40	TACSTD2	4.39663e-85	TMTC1	1.13634e-26	GATM	2.02842e-23	CYBRD1	2.87701e-37
CPNE6	7.4426e-23	EEPD1	9.3713e-135	MXI1	2.478e-34	PPP1R1A	2.54673e-41	EBF2	1.65821e-24	APOLD1	1.57595e-66	FANCI	8.35751e-99	FGFR3	6.16562e-40	SLC36A2	5.95044e-85	PDLIM2	1.15595e-26	ME1	2.21938e-23	B3GNT8	3.16687e-37
TBX20	7.79066e-23	MYCT1	1.79066e-134	LDHD	2.67472e-34	AGXT2L1	2.54695e-41	PANK1	1.66717e-24	GIMAP5	1.59443e-66	SASH1	1.12142e-98	KRT40	1.062e-39	TNNT2	8.01161e-85	CYP4A22	1.16998e-26	TEPP	2.23128e-23	C11orf80	3.32768e-37
FGF10	9.222e-23	TUSC5	7.62646e-134	CXCL12	2.78535e-34	CA10	2.76075e-41	TRIM45	2.09747e-24	PKNOX2	4.67646e-66	RAPGEF2	1.43008e-98	C11orf54	1.19106e-39	PHKA2	8.94948e-85	CD276	1.17091e-26	GPR160	2.2785e-23	DUSP6	3.32768e-37
NFIX	9.222e-23	PGAM2	1.22294e-133	AKAP6	2.79332e-34	MAGI1	2.81536e-41	HOXD9	2.39133e-24	C17orf91	4.75503e-66	CAV1	1.97132e-98	SLC6A19	1.36085e-39	WDR48	1.13342e-84	GATSL3	1.76523e-26	CERK	2.29959e-23	C1orf187	3.87162e-37
SH3D19	1.02375e-22	ANGPT1	1.8026e-133	C2orf40	3.82406e-34	FCHO2	2.97029e-41	LOXL2	2.4391e-24	RASGRP4	4.87079e-66	C5orf4	2.08032e-98	ARMC3	1.36692e-39	HSF4	1.71805e-84	ADH1C	2.00225e-26	COLEC10	2.56959e-23	SDC4	3.98375e-37
AG2	1.21809e-22	KIF4A	1.8139e-133	JPH2	4.18079e-34	PDK4	3.13849e-41	POLD1	2.81554e-24	SFTPC	4.91878e-66	KDR	2.15951e-98	PAPPA	1.39281e-39	SLC34A3	1.8765e-84	LCE2D	2.42477e-26	HPD	2.72107e-23	TMEM117	4.19197e-37
FILIP1L	1.84802e-22	PEAR1	2.32467e-133	UGDH	4.43857e-34	GPT2	3.36457e-41	COX4I2	3.089e-24	SSTR4	5.62048e-66	RASL12	3.50929e-98	LEPR	1.77249e-39	LAMA4	2.06218e-84	ASPG	2.45815e-26	GRXCR1	2.78355e-23	IGSF9B	5.16616e-37
SLC8A1	2.08529e-22	HRC	5.74157e-133	CTNND2	5.26587e-34	LMOD1	4.13589e-41	CCDC34	3.0896e-24	AFAP1L1	6.22124e-66	TFAP2A	3.70657e-98	SLC45A1	1.89258e-39	PTPRE	4.30541e-84	TIE1	2.74832e-26	RIMKLA	2.80491e-23	CLUL1	6.11637e-37
MAT2A	2.19971e-22	MYH11	8.38846e-133	BAI3	6.03084e-34	PACRG	4.34011e-41	PIGU	4.00782e-24	ABCA8	6.71936e-66	SLC2A1	7.61233e-98	WDR93	2.25826e-39	MYBPH	4.36991e-84	FDXR	2.90848e-26	HOXB2	3.0619e-23	FAM53C	6.939e-37
C1QTNF9	2.21066e-22	SAMD5	1.2331e-132	CHAT	7.54627e-34	KRTAP4-11	6.04644e-41	MSH2	4.02231e-24	ST6GALNAC6	7.51802e-66	CDC25A	7.87258e-98	SLC38A1	2.26225e-39	ENO2	5.13835e-84	GALNTL2	3.56251e-26	TMEM51	3.12873e-23	C2orf77	7.38658e-37
C7orf41	2.71722e-22	PKMYT1	1.28215e-132	ADAMTSL3	8.61223e-34	S100A1	7.58316e-41	HMGXB3	4.10462e-24	KIF4A	3.14501e-65	ASAH1	1.01483e-97	SPEF1	2.33002e-39	SELENBP1	5.42474e-84	GPM6A	3.88368e-26	C16orf45	3.30547e-23	PKDREJ	8.17425e-37
PAMR1	2.84038e-22	MRAS	1.45421e-132	ECT2	8.62303e-34	CARNS1	1.0248e-40	TMEM106C	4.11255e-24	ADM2	4.13049e-65	CHEK1	1.13653e-97	ZNF185	3.09596e-39	SEMA5B	6.47967e-84	C6orf174	4.36715e-26	PATE1	3.41494e-23	C6orf118	8.92938e-37
TP53INP2	3.16872e-22	C14orf180	1.56607e-132	NEBL	8.83582e-34	MOGAT1	1.05581e-40	SCAMP3	4.63128e-24	INPP5K	4.43379e-65	CD55	1.18966e-97	RALA	3.54173e-39	CLDN10	8.21767e-84	SORD	4.99673e-26	ZNF204P	3.53255e-23	PLEKHG5	9.33769e-37
MYOC	3.55884e-22	METTL7A	1.70823e-132	PRIMA1	9.49513e-34	COL4A1	1.08147e-40	EHMT2	5.07662e-24	GLDN	6.90183e-65	CENPI	1.51518e-97	AVPR1B	5.25685e-39	TAP1	1.05072e-83	PPP1R16B	5.17615e-26	DEFB125	3.55965e-23	AP2A1	9.33769e-37
LOC572558	3.81771e-22	LIMS2	3.33221e-132	CA4	1.07404e-33	VWA5B1	1.16281e-40	KIAA1522	5.12942e-24	METTL7A	1.09373e-64	ARHGAP11A	1.82125e-97	SERPINA6	6.11966e-39	EHD2	1.22807e-83	TREM2	6.561e-26	CAPG	3.71661e-23	AIF1L	9.87086e-37
DUSP3	3.81771e-22	GIPC2	3.46606e-132	DMPK	1.24706e-33	LDHD	1.17655e-40	E2F7	6.07968e-24	PCDH12	1.19196e-64	C17orf53	1.95989e-97	AMPD3	6.34209e-39	KRBA1	1.45328e-83	AQP3	7.26134e-26	RASL12	3.71995e-23	TMPRSS6	1.20317e-36
RUSC2	4.27633e-22	C1QTNF9	5.17183e-132	ANGPTL1	1.48429e-33	FAM47E	1.34244e-40	PHLDA1	7.12032e-24	PPP1R14B	1.26341e-64	CNTN6	2.41728e-97	GJA8	8.88566e-39	SHMT2	1.49497e-83	CCDC109A	7.79904e-26	SCPEP1	4.07092e-23	POLI	1.435e-36
PARK2	6.51356e-22	NR3C1	6.42653e-132	EPHX4	1.49417e-33	HPGD	1.44334e-40	PNRC1	7.5825e-24	GDF10	1.4638e-64	ANGPTL1	2.5474e-97	C9orf103	1.01396e-38	PPM1K	1.57719e-83	TMEM213	7.82249e-26	PRICKLE2	4.23564e-23	PRTG	1.50928e-36
KIAA1614	7.15826e-22	ITGB1BP1	7.12603e-132	ADH1C	1.5065e-33	ZBTB16	1.62728e-40	TMC7	7.5825e-24	CMTM5	1.65469e-64	RRM2	3.2705e-97	CCDC108	1.06159e-38	CD1D	2.45026e-83	AEN	8.15734e-26	RND2	4.33463e-23	DOCK6	1.70527e-36
FBXO30	7.39886e-22	SLC36A2	7.29229e-132	CDH10	1.52123e-33	KRTAP11-1	1.77744e-40	PODXL	7.70136e-24	EPM2A	1.80508e-64	PHACTR2	4.54469e-97	SLC34A1	1.29334e-38	PADI2	3.5964e-83	CNNM2	8.29339e-26	TRIM36	4.55027e-23	C1orf216	1.70527e-36
PDE5A	7.94068e-22	RETSAT	7.78348e-132	HSP90AB1	1.55828e-33	MYOZ3	1.96158e-40	ADAM15	7.84612e-24	PTPN5	2.60089e-64	KIAA1524	1.48585e-96	CCDC151	1.51213e-38	ZHX3	4.66314e-83	NELL1	9.31576e-26	ADAMTS18	4.61987e-23	AMIGO2	1.85329e-36
CRNN	9.24836e-22	SPC25	8.64192e-132	FNBP1	2.28356e-33	ESRRG	2.08594e-40	FATE1	8.26092e-24	E2F8	3.00168e-64	OSCAR	1.72669e-96	PPP1R1A	1.74196e-38	LCP2	5.06503e-83	PANK1	1.16275e-25	SGCB	4.68919e-23	SEZ6L2	1.9397e-36
MYOT	9.65191e-22	TYRO3	9.06539e-132	ASPG	2.54039e-33	PPL	2.21908e-40	ETS2	8.74378e-24	SFXN1	4.05987e-64	SORBS1	2.52463e-96	C19orf51	1.82792e-38	ARRB2	6.4814e-83	CSDA	1.18534e-25	RCBTB2	4.77865e-23	FLII	2.22127e-36
PER1	9.69596e-22	PTRF	9.56404e-132	CAV1	2.64661e-33	KRT25	2.39532e-40	IP6K1	8.93819e-24	ITPRIP	4.61297e-64	MAD2L1	6.11096e-96	CCDC146	1.98666e-38	DGCR9	9.06211e-83	SPTB	1.25257e-25	PADI3	5.12627e-23	PPP1R1B	2.26601e-36
PKDCC	1.03768e-21	ALAS2	1.71298e-131	ARPP21	3.34726e-33	LOC643008	2.62884e-40	CHAF1A	1.05266e-23	HBG1	5.75038e-64	CASS4	7.13703e-96	ME3	2.44803e-38	MTMR10	1.89059e-82	GSTA2	1.32842e-25	KIT	5.76167e-23	SREBF1	2.31682e-36
HAND2	1.05123e-21	LTBP4	1.99478e-131	CHP2	3.50015e-33	SMR3A	3.26851e-40	CENPI	1.05492e-23	IGSF10	5.98567e-64	KL	2.41282e-95	MYOZ2	3.87532e-38	LOC148709	1.9385e-82	WWC2	1.71556e-25	GCNT1	5.81215e-23	PGPEP1	2.34109e-36
CLIP3	1.30854e-21	GPLD1	2.27472e-131	GEFT	3.95968e-33	ACAD8	3.33522e-40	COL4A2	1.07301e-23	CFP	7.654e-64	CCDC141	2.72044e-95	CLDN16	4.22269e-38	DGKD	2.56938e-82	GLT25D1	1.81334e-25	FOXD1	6.1653e-23	TMEM171	2.34109e-36
ITGA5	1.32064e-21	MAB21L1	3.38687e-131	HSPB6	4.39234e-33	QARS	3.96485e-40	UBAP2L	1.11727e-23	KIF20A	9.24351e-64	E2F7	3.0627e-95	SLC5A2	4.54813e-38	HLA-F	2.99793e-82	FMO5	1.87451e-25	LAPTM4A	6.28904e-23	MAMLD1	3.47118e-36
LTBP4	1.32064e-21	GGTA1	5.02825e-131	BYSL	4.52855e-33	KRTAP4-9	4.60376e-40	DLG5	1.22737e-23	KLF4	9.27503e-64	ITLN2	4.24933e-95	TEK	4.83331e-38	SPTBN2	3.23292e-82	AGMAT	1.93896e-25	ARC	6.71402e-23	TMEM79	4.12446e-36
CHRM2	1.43111e-21	KANK1	1.42662e-130	TPX2	4.68162e-33	CSRNP1	4.8379e-40	PTP4A3	1.26896e-23	UHRF1	9.38078e-64	RNASE4	6.4193e-95	COX6C	4.9323e-38	SLC25A33	4.70136e-82	TPK1	2.10482e-25	SKA3	6.73493e-23	CCND2	4.18238e-36
TRPC3	1.59679e-21	MUSTN1	2.17784e-130	PADI2	5.51806e-33	ADHFE1	5.39317e-40	UBE2S	1.30929e-23	ITM2A	1.04115e-63	SVEP1	6.54014e-95	SLC45A3	5.33182e-38	PIK3R5	6.72409e-82	CDC14A	2.11695e-25	CFL2	6.73516e-23	DVL1	4.89235e-36
ZFP106	1.69708e-21	SGCA	2.39419e-130	GNG2	5.57707e-33	SMAGP	5.80936e-40	TCOF1	1.31167e-23	N4BP1	1.24567e-63	TRPV2	8.17992e-95	NECAB3	5.88588e-38	TNFAIP6	8.70083e-82	GINS2	2.1332e-25	PLS3	7.2153e-23	TMPRSS4	5.06077e-36
DCUN1D3	2.0209e-21	PLAC9	3.43209e-130	FXYD6	5.76517e-33	SCIN	6.90832e-40	C17orf82	1.34075e-23	EFNA4	1.2481e-63	PTTG1	9.96047e-95	CRHBP	7.21466e-38	LOC25845	8.85817e-82	S100A11	2.2277e-25	SEC23A	7.72514e-23	TTC30A	5.11693e-36
ROR1	2.19763e-21	TSLP	3.82144e-130	CYP2B7P1	6.85743e-33	TCHH	8.48831e-40	GSTZ1	1.42622e-23	C13orf1	1.80947e-63	FLT4	1.12584e-94	LOC145820	7.97399e-38	SEMG1	9.84252e-82	TENC1	2.65288e-25	CST4	7.91211e-23	PAQR4	5.26759e-36
ADH1B	2.35301e-21	FAM13C	4.01635e-130	FGL2	6.88553e-33	TPCN1	1.20907e-39	GIT1	1.43003e-23	GNAQ	2.12224e-63	KCNT2	1.90425e-94	PVALB	7.97399e-38	ARHGAP25	1.36186e-81	NOL3	3.07446e-25	CACNA1D	9.038e-23	C19orf26	5.39908e-36
ITGA9	2.53417e-21	FOSB	5.81454e-130	RNF112	7.99395e-33	C21orf15	1.29424e-39	C19orf61	1.44369e-23	ADRB1	2.15749e-63	CYYR1	2.24747e-94	GPR22	8.25992e-38	ARHGEF18	1.39056e-81	ARPC1B	3.6534e-25	EZH2	9.582e-23	LSR	5.54196e-36
ANGPTL7	2.79074e-21	PRKAR2B	7.56912e-130	CBX8	8.13862e-33	FEM1A	1.43747e-39	LPA	1.59855e-23	MASP1	2.38685e-63	CALCOCO1	3.20504e-94	H3F3B	8.67854e-38	MPP5	1.5118e-81	MYF6	3.95285e-25	TINAGL1	9.76302e-23	ARHGEF2	5.83111e-36
OSTN	2.81461e-21	PDLIM3	1.86629e-129	PVT1	8.23394e-33	PDCD4	1.52646e-39	RNF152	1.7463e-23	RASGEF1B	2.45161e-63	SERINC1	4.03934e-94	ARAP1	9.1132e-38	ACAD8	2.22487e-81	PRODH2	4.58311e-25	MGC14436	1.0143e-22	AMD1	7.80908e-36
PYGB	3.3792e-21	AOC2	3.29944e-129	CDKL1	8.75928e-33	FRMD3	2.23585e-39	TIMD4	1.7463e-23	C1orf162	2.45837e-63	RICH2	5.99103e-94	B3GALT5	9.41258e-38	ZNF425	3.29242e-81	GPC3	5.21995e-25	PGM5P2	1.14007e-22	WWOX	8.58287e-36
DPCR1	3.5307e-21	F8	5.77546e-129	HS3ST6	9.16465e-33	TMEM182	2.27754e-39	IER2	2.04224e-23	KIAA0040	3.98562e-63	CXCL2	6.67356e-94	DHDH	1.04735e-37	TMCC1	3.97254e-81	SEMG2	5.21995e-25	TRPM4	1.15593e-22	RAET1G	8.86912e-36
RYR2	3.53816e-21	TSHZ2	6.17222e-129	KCTD4	9.35535e-33	MUC7	2.74118e-39	TMEM201	2.09613e-23	KLF9	4.61139e-63	KIF15	8.61025e-94	TMEM132E	1.46841e-37	MAGI2	4.15443e-81	SIM2	5.37939e-25	GCOM1	1.21562e-22	KCP	1.08201e-35
LAMA2	3.54755e-21	KIAA0101	8.23003e-129	SLC39A10	9.77132e-33	KY	2.79955e-39	TBXA2R	2.12329e-23	RECK	4.73054e-63	FAM64A	9.97093e-94	IL22RA1	2.05658e-37	NUDT6	6.42076e-81	HAMP	5.87116e-25	ZNF219	1.24536e-22	ANGPTL1	1.10254e-35
CELF2	3.72362e-21	FMO2	1.25427e-128	NR3C2	1.0455e-32	C13orf39	3.11171e-39	GHR	2.15934e-23	PAICS	4.96017e-63	GNAQ	1.61292e-93	C10orf114	2.59778e-37	GRIK2	6.57809e-81	ANXA1	6.06302e-25	C3orf54	1.26642e-22	ISYNA1	1.26103e-35
SGCD	5.21612e-21	ASF1B	1.26087e-128	SFRP1	1.23914e-32	TMEM190	3.2662e-39	RNF125	2.34828e-23	SYNPO2L	7.52497e-63	TAPT1	1.686e-93	PDZK1IP1	3.13271e-37	TNFRSF4	7.0624e-81	TCL1B	6.48306e-25	RHOBTB2	1.28637e-22	DNAH6	1.29316e-35
GNAO1	6.41982e-21	HFE2	2.76276e-128	TMEM220	1.25515e-32	C14orf159	4.06792e-39	IGF2BP3	2.64886e-23	TUBB3	9.92629e-63	C6orf174	2.40075e-93	SLC2A9	3.21497e-37	C6orf52	7.32995e-81	MYCT1	7.27009e-25	HOXB4	1.28842e-22	LASP1	1.31936e-35
EML1	7.48304e-21	ABCB5	3.77171e-128	WDR75	1.25515e-32	AMPD1	4.07931e-39	IGF1	2.65719e-23	CDC25C	1.00427e-62	PKNOX2	3.98878e-93	CARHSP1	3.75007e-37	RASAL3	9.16197e-81	E2F1	8.72391e-25	CDCA8	1.30007e-22	LRRIQ1	1.31936e-35
PLCB4	7.63529e-21	KLF9	6.19931e-128	MET	1.25528e-32	ITM2A	4.52207e-39	FOXS1	2.93109e-23	TBX2	1.02616e-62	ATP11A	4.66569e-93	MTTP	4.37511e-37	C20orf46	1.1151e-80	PLCL1	1.01596e-24	DUSP2	1.45941e-22	E2F1	1.3913e-35
RNF180	8.03949e-21	ANKDD1A	6.60484e-128	VWA2	1.5326e-32	PDE4DIP	4.7923e-39	EGR2	3.03964e-23	DLGAP5	1.21472e-62	SPAG5	5.37182e-93	GALNT6	5.24057e-37	GAL3ST4	2.32818e-80	BHLHE41	1.12648e-24	CHEK1	1.49543e-22	ANKRD37	1.44323e-35
JUN	8.13586e-21	PID1	8.39383e-128	NDRG2	1.60166e-32	C12orf39	5.22509e-39	PYGB	3.60643e-23	C7orf58	1.25081e-62	RACGAP1	9.1365e-93	LOC145837	5.42744e-37	ENTPD3	2.43085e-80	TNNT2	1.18058e-24	SLIT1	1.51157e-22	CD276	1.44514e-35
CTGF	9.25496e-21	CCDC36	1.72643e-127	GREM2	2.07125e-32	CCDC160	5.82019e-39	PHACTR3	3.75433e-23	TOM1L2	1.94828e-62	MYOCD	2.53844e-92	UGT2B10	5.67767e-37	FMO5	2.95511e-80	WDFY2	1.18325e-24	RTDR1	1.68586e-22	C8orf73	1.46918e-35
TMPRSS11B	1.00915e-20	FREM1	1.72643e-127	SLC35F1	2.36485e-32	PHKG1	6.66255e-39	C12orf32	4.01772e-23	KIAA1324L	2.80028e-62	AATK	2.54787e-92	KCNK10	5.78314e-37	DGCR5	3.41969e-80	TUBA1B	1.18325e-24	ACOX2	1.6881e-22	EDA2R	1.56784e-35
MUSTN1	1.15755e-20	MYLK	1.97306e-127	TMCC3	2.37601e-32	CASQ1	7.24416e-39	PPAP2B	4.08926e-23	COX7A1	2.88408e-62	TAL1	2.66029e-92	UNC93A	6.14679e-37	CACNA2D3	5.27236e-80	SYT6	1.19367e-24	HSPB8	1.75462e-22	CITED2	1.56784e-35
LRRN4CL	1.16254e-20	MMRN2	2.34526e-127	PTPN21	2.41874e-32	SVIL	7.24416e-39	FOXO1	4.10306e-23	B3GNT3	3.42968e-62	EME1	3.73531e-92	DPPA2	6.9844e-37	PAFAH2	6.25857e-80	MRGPRF	1.41129e-24	B3GNT8	1.88521e-22	MAGEF1	1.70383e-35
ARID5B	1.19948e-20	LILRB5	3.15792e-127	SCNN1G	2.43697e-32	SLC25A12	8.00525e-39	MSH5	4.24387e-23	C20orf194	3.60246e-62	RAD54B	4.13512e-92	HMX2	7.83937e-37	CDH16	7.54389e-80	TLN2	1.4856e-24	WFDC8	1.97245e-22	CLDN1	1.72292e-35
ADAMTS8	1.33698e-20	PPP1R1A	4.34598e-127	TEAD4	2.49467e-32	SMTNL1	8.87969e-39	EPHA2	4.45878e-23	NUF2	3.91886e-62	C1orf162	4.56369e-92	CELSR2	8.74496e-37	HPCAL4	1.22927e-79	CA4	1.55047e-24	GJB1	1.97789e-22	GLRB	1.88813e-35
PTGIS	1.34044e-20	CCDC46	4.95203e-127	SIM2	2.74001e-32	GADD45B	1.11283e-38	MLF1IP	4.79977e-23	SH2D4B	4.17282e-62	OGN	5.01e-92	SYN3	8.96253e-37	VASH1	1.34518e-79	AGTR1	1.71196e-24	C5orf4	2.11791e-22	GATAD2A	2.01719e-35
FOXP2	1.81233e-20	PENK	6.81201e-127	UGT1A8	2.81133e-32	MYOZ1	1.54539e-38	LOC92659	4.80138e-23	GIMAP7	4.3079e-62	GRIA1	5.62674e-92	TMEM33	9.08281e-37	MARVELD2	2.15437e-79	ENPP6	1.76103e-24	LOC401093	2.38705e-22	WDR72	2.141e-35
SMOC2	2.22984e-20	CMYA5	7.99646e-127	TNS1	2.88958e-32	KRTAP4-5	1.73762e-38	ENAH	4.99369e-23	BUB1B	6.48026e-62	MAP3K3	6.56628e-92	ARHGEF33	9.14946e-37	CXorf58	3.33472e-79	LOC340508	1.8302e-24	MKI67	2.55826e-22	SYT12	2.19927e-35
GPBAR1	2.27021e-20	GABARAPL1	8.52512e-127	MRGPRF	2.91197e-32	RNF123	2.06294e-38	FAM72A	5.05427e-23	ADAMTSL3	6.85312e-62	MARCO	8.76749e-92	DNMT3L	1.04514e-36	NUAK2	3.52649e-79	SCUBE3	1.83201e-24	C21orf62	2.64275e-22	FAM82B	2.21038e-35
SBDS	2.32791e-20	COL6A6	8.57507e-127	C17orf91	2.91197e-32	GBP6	2.07615e-38	WDHD1	5.80551e-23	KIF1C	8.04694e-62	FAM83B	1.13372e-91	ANXA9	1.39685e-36	COL4A4	3.84759e-79	MELK	2.26303e-24	C1orf114	2.64275e-22	PDLIM7	2.68022e-35
MAFF	2.61502e-20	AGAP11	1.43591e-126	PLCE1	3.16194e-32	SHROOM3	2.34069e-38	G6PD	5.99186e-23	NEK2	8.51357e-62	TNFSF12	1.49203e-91	PFKFB3	1.40689e-36	KIAA1751	5.07341e-79	REN	2.92444e-24	HOXD3	2.79508e-22	ARHGAP6	2.68627e-35
NTRK3	2.95552e-20	ANK2	1.93407e-126	SPATA12	3.35437e-32	GCOM1	2.92758e-38	NDRG2	6.46378e-23	DACH1	8.61175e-62	TK1	2.09999e-91	CYP2J2	1.59063e-36	USP53	1.4253e-78	PHLDA3	2.96075e-24	ESRP2	2.83413e-22	LRRN4CL	2.74046e-35
PLA2G5	3.05236e-20	GIMAP8	3.72724e-126	2014-03-02	3.9054e-32	KRTAP26-1	3.79001e-38	KIFC2	6.59734e-23	SPAG5	1.02945e-61	MMRN1	2.65682e-91	ZNF69	1.72594e-36	GJC1	2.31066e-78	CCL14	3.04347e-24	IPO4	2.85887e-22	CDADC1	2.80265e-35
EPHA7	3.54731e-20	DNAJB4	4.16939e-126	SLC22A18AS	4.03872e-32	KRTAP9-2	3.86481e-38	RAD51AP1	6.9229e-23	KIF2C	1.09773e-61	MMRN2	2.78066e-91	FMO2	1.86162e-36	SREBF2	2.42908e-78	FAM26D	3.06286e-24	ARHGEF38	2.95392e-22	SIPA1L2	2.80526e-35
TSPAN18	4.12621e-20	C6orf142	4.3258e-126	GPT	4.03872e-32	C10orf107	4.41669e-38	DOCK6	7.1154e-23	RPL13AP17	1.5882e-61	GIMAP6	2.87397e-91	RFPL4B	1.90317e-36	ARHGDIB	2.58243e-78	AQP2	3.63355e-24	MAMLD1	3.08237e-22	C1QTNF7	2.80526e-35
ZCWPW2	4.2988e-20	CA4	7.67364e-126	LPP	4.03872e-32	IL17D	4.61525e-38	SUV420H2	7.81489e-23	CXCR2	1.70582e-61	ZBTB16	4.06304e-91	TFF1	2.48227e-36	PSMB8	2.742e-78	MMRN2	5.17176e-24	ALAD	3.14842e-22	AGR2	2.84599e-35
PARD3B	5.34523e-20	SPTB	1.91163e-125	STMN2	4.27837e-32	ASCL3	5.30416e-38	OSBPL3	8.36439e-23	ESAM	1.98593e-61	PDE2A	4.08326e-91	FAM55D	2.87815e-36	LOC100131551	2.76959e-78	TNNI1	5.47431e-24	RNF182	3.17896e-22	OSR1	2.84599e-35
CD34	5.37991e-20	COX7A1	2.26184e-125	CPNE7	4.39154e-32	KRTAP4-7	5.39259e-38	ACLY	9.34931e-23	COL6A6	2.08605e-61	ALOX5	4.55017e-91	ARSF	2.92425e-36	MYO3B	2.93517e-78	DPT	6.23145e-24	SIX4	3.33343e-22	GLUL	3.24886e-35
FAM190B	6.34931e-20	DENND2A	2.60236e-125	GTPBP4	4.78701e-32	LRRTM1	5.65556e-38	IGFALS	9.45891e-23	MSR1	2.29441e-61	RECQL4	5.61512e-91	C2orf73	3.14904e-36	CTH	2.96017e-78	CES3	6.27798e-24	CORO1C	3.33343e-22	DSCR6	3.24886e-35
RECQL4	7.45563e-20	PAFAH1B3	3.03918e-125	ETHE1	5.27252e-32	TMEM213	5.93143e-38	TTC39A	9.73041e-23	RCC1	2.37592e-61	MUSTN1	7.26842e-91	LGR6	3.46401e-36	PARVG	4.17738e-78	NAGS	6.33949e-24	FZD8	3.47187e-22	DBX2	3.42478e-35
EPHB1	7.97526e-20	STX11	5.20576e-125	PAQR4	5.5032e-32	KRTAP4-8	7.96088e-38	IQCE	9.73041e-23	PLEKHN1	2.41631e-61	CX3CR1	2.65448e-90	TCEAL7	3.74448e-36	RGS6	4.77315e-78	CREB5	6.36052e-24	SNCG	3.55272e-22	TMEM232	3.47213e-35
NXPH3	8.87454e-20	RBMS2	6.90551e-125	PPAP2B	5.73573e-32	TRAK1	8.21413e-38	LILRA2	9.74633e-23	OTC	2.4998e-61	IQGAP3	2.82805e-90	SLC15A2	3.85948e-36	C12orf34	5.65737e-78	ADAMTS19	6.7161e-24	GEFT	3.67107e-22	LOC143666	3.745e-35
NFIA	9.09978e-20	LMOD2	9.80508e-125	CNTN2	6.70917e-32	KRTAP7-1	8.96838e-38	PDGFA	1.04284e-22	TMEM177	3.04495e-61	HMGA1	3.61605e-90	DZIP1	4.09699e-36	GATA3	1.42501e-77	PIPOX	6.7161e-24	CALD1	3.71604e-22	LOXL2	3.78026e-35
KLF4	9.14232e-20	MYH6	2.07369e-124	MAPK4	7.6486e-32	TYRP1	1.25195e-37	KCTD7	1.09752e-22	CDC6	6.9204e-61	GPR4	5.39245e-90	SPTBN4	4.10444e-36	ADAP2	1.61044e-77	SLC22A8	6.7836e-24	BEND5	3.80856e-22	ZNF548	3.83226e-35
CC2D2A	9.26936e-20	SLC25A34	9.2216e-124	PI16	8.63174e-32	AQP5	1.33158e-37	KNTC1	1.1129e-22	TMEM184A	6.9204e-61	PEAR1	9.43694e-90	CXCL12	4.57543e-36	COL23A1	1.61165e-77	SLC6A19	6.89406e-24	LARGE	4.08946e-22	BAX	4.15326e-35
ADAMTS4	9.87878e-20	CEBPA	2.34006e-123	CEND1	9.35362e-32	GPR12	1.42055e-37	C22orf29	1.23816e-22	LRP2BP	6.98777e-61	XRCC2	9.86597e-90	TMEM37	8.54053e-36	ACSL4	1.87135e-77	CACNA2D2	7.22843e-24	FAM92A1	4.25224e-22	KLK10	4.63369e-35
GPR124	1.04002e-19	SYNPO2	3.42129e-123	STMN4	9.69189e-32	SYPL2	1.47834e-37	SLC7A11	1.32478e-22	SPAG4	1.0014e-60	RAI2	1.14353e-89	GYPA	8.64845e-36	CD300A	2.02188e-77	TFCP2L1	8.35822e-24	BDH2	4.39444e-22	CYP7B1	4.81641e-35
PID1	1.05919e-19	EGR1	4.43374e-123	AFF3	1.01129e-31	GJB1	1.81766e-37	CBFA2T3	1.41442e-22	MEF2A	1.27883e-60	MT1M	3.5048e-89	SLC22A7	1.00435e-35	RASD1	2.11034e-77	HPSE2	8.35822e-24	EPHB1	4.47907e-22	ABTB2	5.05368e-35
ASB5	1.0927e-19	HBG2	6.96041e-123	ILK	1.08119e-31	WFDC2	1.92507e-37	ABCC5	1.48724e-22	MFNG	1.30614e-60	GPR120	4.45108e-89	CHODL	1.41346e-35	EMX1	2.40689e-77	CDKN2A	8.89188e-24	LOC145837	4.61452e-22	TESC	5.12353e-35
MAOB	1.11166e-19	HOXA4	1.09168e-122	CLEC4G	1.18756e-31	UGT2B11	1.98313e-37	ILF2	1.76276e-22	LY6G6F	1.54885e-60	PNPLA6	4.55752e-89	EMCN	2.54892e-35	GALNT3	2.45867e-77	CMTM4	9.3258e-24	CAMKK2	4.65518e-22	TNFRSF11B	5.49091e-35
C16orf59	1.14348e-19	HSD17B6	1.93502e-122	ITM2C	1.45475e-31	SCN7A	2.01352e-37	NR2C2AP	1.77024e-22	RECQL4	1.74817e-60	CCL14	4.754e-89	ATP6V0C	2.79439e-35	GPM6B	2.64166e-77	C16orf89	9.82435e-24	LRRN3	4.67526e-22	GRM4	6.70873e-35
CCL2	1.20911e-19	C2CD2	2.32082e-122	KCNAB1	1.49135e-31	TSPAN6	2.10884e-37	IRAK1	1.84896e-22	PHACTR1	2.0847e-60	MOSC2	5.72073e-89	BSG	2.8747e-35	BHLHE41	2.76633e-77	KRT85	1.22351e-23	C1orf183	4.78313e-22	VPREB3	6.7784e-35
RNASE4	1.22911e-19	NPHP3	2.68281e-122	SLC6A19	1.55898e-31	LRRC2	2.1669e-37	CHTF18	1.85689e-22	VSIG4	2.38672e-60	PBK	7.88827e-89	AGBL3	3.12497e-35	LDHA	2.82717e-77	CLDN19	1.30654e-23	LCLAT1	5.00928e-22	KISS1R	7.19718e-35
PPM1L	1.26157e-19	FAM70A	3.12666e-122	TMIGD1	1.97925e-31	MGP	2.22618e-37	PIAS3	1.85689e-22	CDC20	2.40554e-60	CCNF	1.01346e-88	EPS15L1	3.35938e-35	CKM	2.98998e-77	G6PC	1.40917e-23	C15orf59	5.03439e-22	IGSF1	7.52417e-35
EBF1	1.33115e-19	CDC25C	4.36166e-122	CEACAM7	1.97925e-31	FRZB	2.27431e-37	CDC7	1.88608e-22	AHNAK	2.46061e-60	LHFP	1.97401e-88	VWA3B	3.43472e-35	P2RX2	4.95583e-77	EPHX2	1.6486e-23	KCNJ8	5.34372e-22	S100A11	7.54019e-35
GALNTL2	1.44766e-19	CAV3	6.27957e-122	FGFBP2	2.0583e-31	UCP3	2.36348e-37	C6orf145	2.32273e-22	SYNPO2	3.13282e-60	WISP2	2.07572e-88	TRPV5	3.45531e-35	ESM1	4.95583e-77	LGR5	2.20256e-23	ONECUT2	5.52251e-22	GPRIN1	7.77994e-35
FAM135B	1.70364e-19	FSD2	7.12926e-122	P2RX1	2.1234e-31	KRTAP3-1	2.72422e-37	YEATS2	2.33601e-22	ANGPT1	3.22148e-60	UBL3	2.99692e-88	DUSP15	3.64729e-35	NPHS2	5.5937e-77	MLKL	2.52094e-23	POU2F3	6.16297e-22	CLEC16A	8.15924e-35
FXYD1	1.78825e-19	CNRIP1	1.64494e-121	LOC728264	2.36566e-31	CD276	2.90683e-37	C8orf33	2.68205e-22	PPAT	4.79877e-60	PLA2G1B	4.13965e-88	CDNF	3.97699e-35	IGFBP3	1.13134e-76	EZH2	2.55255e-23	EIF2AK1	6.57485e-22	SERHL2	8.25018e-35
GATA5	2.13043e-19	MGLL	1.70973e-121	MDFI	2.43659e-31	C5orf27	3.08909e-37	CCDC93	2.68205e-22	C5AR1	5.6077e-60	TBX4	5.02408e-88	NLGN3	4.06395e-35	BCAM	1.41654e-76	PAQR4	2.606e-23	CCDC8	6.78066e-22	HRH1	8.25076e-35
CD300LG	2.33732e-19	CACHD1	2.63312e-121	C7orf58	2.51645e-31	TMEM143	3.12018e-37	TPX2	2.68205e-22	HJURP	7.05259e-60	F11	5.32922e-88	SERPINA1	4.23235e-35	C3orf57	1.77822e-76	CACNA1S	2.68801e-23	ERGIC1	7.12082e-22	FAM19A5	8.25076e-35
TMEM35	2.34497e-19	IQGAP3	3.49306e-121	IGFBP6	2.53774e-31	UGP2	4.12065e-37	GPM6A	2.78504e-22	CDCA8	7.75818e-60	ASF1B	6.45367e-88	TXNDC6	4.31864e-35	C20orf54	2.29008e-76	ENO2	2.73915e-23	GAS6	7.19577e-22	AOX1	8.32202e-35
BTG2	2.40576e-19	KCNE1	8.36461e-121	CCL23	2.90195e-31	MLYCD	4.29586e-37	SLITRK6	2.98695e-22	MYH2	7.9706e-60	FBP1	7.74599e-88	ACSF2	5.41282e-35	TMEM91	2.32187e-76	CHFR	2.77132e-23	AIFM2	7.33923e-22	ZCCHC16	1.0557e-34
THBS1	2.56509e-19	EGFLAM	1.07456e-120	REEP2	3.09983e-31	ACADSB	4.30843e-37	DSN1	3.04918e-22	MAMDC2	9.6379e-60	HSD17B4	8.02101e-88	C3orf15	5.43322e-35	LRRC2	3.07437e-76	TMPRSS2	2.96858e-23	TMEM171	7.44924e-22	MAP4K4	1.12587e-34
TMEM100	2.62019e-19	TENC1	1.13997e-120	DKC1	3.12521e-31	SPNS2	4.9049e-37	IGF2BP1	3.20502e-22	ERCC6L	1.12319e-59	DENND2A	9.70202e-88	GPD1	5.59648e-35	RELT	3.07437e-76	BCAM	3.20625e-23	VARS	7.78137e-22	ADAMTS9	1.2297e-34
TIPARP	2.72021e-19	FHL5	1.1985e-120	KIAA2022	3.31719e-31	LOC643763	5.07539e-37	NRBF2	3.20502e-22	SLC14A1	1.23268e-59	PYGM	1.02302e-87	CCDC65	5.6044e-35	GRIK3	4.31343e-76	ASPHD1	3.25875e-23	UCK2	9.05433e-22	NPTXR	1.40615e-34
TACR3	2.93956e-19	SMYD1	1.38606e-120	ACACB	3.39679e-31	NTRK3	8.16233e-37	FAM65C	3.22508e-22	RAD54L	1.84158e-59	CYP4B1	1.5112e-87	CKM	5.64066e-35	PLK2	5.52859e-76	PTPRO	3.69368e-23	PGM5	9.82079e-22	NDNL2	1.42792e-34
TPSG1	2.93981e-19	PLEKHM3	1.96449e-120	CBX2	3.45836e-31	PRSS27	8.55724e-37	PRIM2	3.31016e-22	CALCOCO1	2.27808e-59	TMEM204	1.87864e-87	HSPA2	5.85665e-35	ERBB2	6.72602e-76	ATP8B3	3.7437e-23	NEK5	1.07757e-21	ELL2	1.45583e-34
ZHX3	2.96722e-19	LRRC3B	2.81825e-120	XPO5	3.52269e-31	HINT3	1.12358e-36	USP21	3.77398e-22	ASPM	2.36708e-59	ITGA8	2.394e-87	KIF21A	5.99791e-35	MAGEE2	6.96392e-76	ETNK2	4.06482e-23	EGFL6	1.09351e-21	MSN	1.53076e-34
NKX6-2	3.66136e-19	RBMS3	3.56371e-120	P2RY1	4.12306e-31	PPARGC1A	1.14443e-36	TERT	3.96255e-22	RILPL2	3.40342e-59	ICAM2	4.44078e-87	FLJ32063	6.10422e-35	PRRG2	7.5224e-76	LRRC70	4.19372e-23	ANO6	1.16105e-21	NECAB1	1.55402e-34
MEIS1	3.88944e-19	UHRF1	5.8415e-120	TMEM132A	4.12402e-31	HMGCS2	1.16454e-36	NETO2	4.02916e-22	STIL	4.77222e-59	C1orf116	5.35152e-87	TNFSF10	6.11005e-35	TYMS	1.03623e-75	CDT1	4.32929e-23	IL18R1	1.17802e-21	TBL1X	1.5674e-34
MLXIP	3.92584e-19	FGF1	7.84812e-120	MYOCD	4.64452e-31	CAND2	1.42662e-36	UCK2	4.12288e-22	KIF14	4.8154e-59	SLC27A3	6.4281e-87	E2F1	6.83778e-35	VTI1A	1.65097e-75	NME1	4.3587e-23	PDK4	1.22153e-21	HSPA6	1.57329e-34
VIPR2	4.47087e-19	TCEAL7	8.69633e-120	SOX10	5.10803e-31	GPRIN1	1.71835e-36	EBF1	4.39704e-22	FAM82A2	4.90046e-59	ALOX5AP	6.79254e-87	KLKP1	6.97656e-35	AMFR	1.98148e-75	PBLD	4.49775e-23	CCDC110	1.23185e-21	CHRDL1	1.594e-34
ARID5A	4.51517e-19	EHBP1	1.31784e-119	OTOP3	5.31565e-31	DHRS7C	1.77347e-36	FBF1	4.4227e-22	RBMS2	5.10797e-59	PLK4	8.04726e-87	VEGFB	8.14588e-35	KSR2	2.14969e-75	SLC45A1	4.83512e-23	LOC100128675	1.29065e-21	P2RX5	1.61102e-34
FGF2	4.93419e-19	PNPLA2	1.78458e-119	COL11A1	5.7351e-31	FBXO40	1.84985e-36	FXN	4.73895e-22	ODF3L1	5.88284e-59	UTRN	1.10444e-86	CYP11A1	8.41018e-35	KIAA0114	2.19831e-75	CA8	5.88694e-23	BUB1B	1.30679e-21	RAD23B	1.61792e-34
CYP21A2	4.96846e-19	ALDH2	2.12845e-119	GYLTL1B	5.94431e-31	GOLGA6B	1.86148e-36	ZNF517	5.18034e-22	KLF13	5.98346e-59	MS4A7	1.10612e-86	EFCAB1	8.82622e-35	PRELID2	2.23317e-75	MAN1A1	6.7751e-23	TRIP13	1.32259e-21	CAMK1D	1.75498e-34
ESR1	5.51381e-19	TSPAN7	2.23534e-119	TMOD1	6.31374e-31	SPINK5	1.95507e-36	EFNA4	5.60367e-22	MMP19	7.12684e-59	ESCO2	1.46453e-86	RERGL	8.9706e-35	CDCA2	2.24832e-75	ACSF2	7.4517e-23	RIPK2	1.32702e-21	SLC34A2	1.78439e-34
SAMD4A	5.72817e-19	UBE2T	7.83034e-119	CD163L1	6.50743e-31	ALAD	1.95752e-36	KLC2	5.84427e-22	DEPDC1B	1.19632e-58	HPCAL1	2.19629e-86	SLC6A3	1.06143e-34	F11	2.56366e-75	TUBB3	7.4583e-23	SCN5A	1.41755e-21	ACACB	1.82167e-34
MYOM2	6.53285e-19	HLF	1.00511e-118	CDC14A	7.08995e-31	CYP2F1	2.38113e-36	DBF4B	6.09427e-22	PAPSS1	1.33384e-58	CENPE	2.25197e-86	TUBA4B	1.08371e-34	ALDOB	3.46181e-75	TSPAN2	7.53649e-23	CSRP1	1.42938e-21	XKRX	1.83799e-34
HSPB8	8.31139e-19	AIFM2	1.78125e-118	TMEM41A	8.17816e-31	VIP	2.38113e-36	MSRA	6.70046e-22	GIMAP1	1.89849e-58	NCKAP5	2.41097e-86	KCNT2	1.17845e-34	PLXDC1	3.91055e-75	TMEM88	8.74386e-23	LMOD1	1.49063e-21	HBB	1.8999e-34
TSPAN2	9.13829e-19	KIT	1.81391e-118	MAB21L1	8.32031e-31	HADHB	2.92913e-36	ZNF330	6.86498e-22	ADH1B	2.14897e-58	COL4A3	2.91997e-86	IFIT1	1.27506e-34	MAGI3	4.04369e-75	ZNF503	9.0091e-23	LCN6	1.5184e-21	ESPN	2.15021e-34
CDC42BPA	1.11493e-18	CHL1	2.65438e-118	RUVBL1	8.71372e-31	DYNLRB2	2.98222e-36	BCAT2	6.91108e-22	ENG	2.17768e-58	SLC11A1	2.99715e-86	EDAR	1.52528e-34	POLR3B	4.06098e-75	LDB2	9.36912e-23	DEFB127	1.56143e-21	MVP	2.55946e-34
KLHL10	1.11834e-18	C4orf49	3.53783e-118	FRMPD4	1.03497e-30	KRTAP10-1	3.05467e-36	CUL7	7.01694e-22	LGI4	2.59496e-58	CXCL16	3.87899e-86	RGS9	1.63451e-34	TNFRSF10B	4.42335e-75	SHBG	9.50754e-23	ABCC4	1.59212e-21	EGR2	2.78402e-34
ZNF25	1.17041e-18	C21orf34	4.69492e-118	DACT3	1.1498e-30	KRTAP12-2	3.06732e-36	CBFA2T2	7.1464e-22	PAFAH1B3	2.922e-58	MND1	8.40883e-86	ZDHHC23	1.65082e-34	CD300LF	4.4468e-75	IRX1	9.50754e-23	INSM1	1.59212e-21	BCL2	2.78402e-34
FZD7	1.20678e-18	C9orf125	6.45623e-118	CAMK2G	1.20701e-30	MFAP2	3.15595e-36	NVL	7.30056e-22	2014-09-04	3.15232e-58	CASC5	1.11496e-85	NRGN	1.77018e-34	DCXR	4.57453e-75	TACR1	9.812e-23	EFEMP1	1.59491e-21	PLXNA3	2.80341e-34
AKAP12	1.30752e-18	C20orf194	1.28233e-117	ZBTB7B	1.49908e-30	TPM2	3.3669e-36	TRIM59	7.43495e-22	BCHE	3.63141e-58	CITED2	4.0242e-85	CNTN5	1.95621e-34	DOC2A	6.28075e-75	CGNL1	1.0206e-22	EVPLL	1.61803e-21	CCDC81	2.86606e-34
JAZF1	1.31482e-18	NUSAP1	1.56504e-117	SLC6A6	1.5416e-30	RBM47	5.83061e-36	HIST2H4A	8.02398e-22	PLK1	3.73286e-58	DISP1	5.22647e-85	DHRS7	2.17663e-34	LAPTM5	7.39166e-75	SCTR	1.03048e-22	C1orf126	1.65721e-21	CSF2	2.97992e-34
THSD4	1.35715e-18	GYPC	1.7953e-117	MBNL1	1.59413e-30	TRPV6	5.84297e-36	NSMCE2	8.28113e-22	EMR1	3.77318e-58	RARA	5.29494e-85	NLRP6	2.75659e-34	MRAP2	9.16634e-75	ACSL6	1.11384e-22	SMR3B	1.75577e-21	TRAF6	3.06593e-34
PPP3CB	1.40532e-18	PROS1	2.62308e-117	ABCC13	1.78452e-30	MGLL	6.34324e-36	APOF	8.46969e-22	HSPC159	3.85282e-58	FAM13C	7.84004e-85	UGT1A8	2.80906e-34	ODF3B	1.22517e-74	NKD1	1.13233e-22	ZSCAN4	1.80473e-21	ABCC3	3.41345e-34
FBLN5	1.49532e-18	C3orf55	2.64978e-117	C10orf2	1.93559e-30	F10	6.44534e-36	FAM40B	8.5239e-22	ACP5	3.87034e-58	BTNL8	1.06361e-84	ASRGL1	3.12459e-34	INHBB	1.42168e-74	ANXA2	1.1613e-22	KIAA1614	1.82e-21	GCET2	3.4815e-34
CPEB4	1.70837e-18	C17orf91	4.93555e-117	CCNYL1	2.22663e-30	ACADVL	6.74357e-36	C21orf56	8.56056e-22	ORC6L	3.93995e-58	GATA6	2.3341e-84	IMPG2	3.44152e-34	TRADD	1.87559e-74	ASAP2	1.17975e-22	ARHGAP23	2.09391e-21	EPHB1	3.49743e-34
SCUBE3	1.83891e-18	SYNM	6.03166e-117	PDE6A	2.27305e-30	LRRC10B	6.87955e-36	N4BP3	8.7279e-22	MMRN1	3.94786e-58	SFTPC	2.48679e-84	SOAT2	4.04996e-34	RGS19	1.92331e-74	GPR155	1.33814e-22	C18orf45	2.11085e-21	SYP	3.70328e-34
RGS5	1.84377e-18	TPX2	1.01318e-116	LYNX1	2.29114e-30	PDE8B	7.5915e-36	ITGA6	9.37573e-22	CD300C	4.57474e-58	SLC5A9	2.7584e-84	CCDC103	4.14837e-34	PAK6	2.55574e-74	FBN3	1.53377e-22	ALDH1L2	2.17465e-21	STRN4	3.97308e-34
FAT4	1.85259e-18	EBF2	3.58367e-116	SLC17A4	2.36748e-30	C6orf124	8.25652e-36	RFX5	9.62619e-22	CASQ2	4.60109e-58	HBA1	3.5365e-84	C2orf77	4.17177e-34	HLA-A	3.59883e-74	ITGAX	1.55344e-22	CDH23	2.30554e-21	SFXN3	4.35844e-34
RGS22	2.16062e-18	C18orf34	8.77944e-116	MS4A12	2.56681e-30	CDH20	9.37984e-36	PGM1	9.9391e-22	ANLN	5.44508e-58	KPNA2	4.43455e-84	GAB2	5.05627e-34	IFNA14	4.23142e-74	ALPL	1.79856e-22	PGRMC1	2.4492e-21	PI4K2B	4.42476e-34
ZFPM2	2.42517e-18	FAM126A	1.05611e-115	PIRT	2.75021e-30	SLC7A14	9.74957e-36	GSG2	1.07808e-21	MELK	7.46788e-58	LAMP3	4.517e-84	CPNE6	5.70946e-34	ESRRG	4.37181e-74	GJD2	1.9203e-22	CCNI2	2.54486e-21	DGKI	4.47714e-34
CNGA3	2.46037e-18	DES	1.69984e-115	AGPAT9	2.80936e-30	SECISBP2L	1.03562e-35	TIGD5	1.21858e-21	EZH2	8.52849e-58	RFC4	5.22434e-84	SLC4A5	6.06909e-34	FLJ42875	4.55685e-74	PLCD3	2.00772e-22	BICD1	2.56774e-21	RAB34	4.66398e-34
MFAP4	2.75441e-18	CIDEA	1.76883e-115	TCF7L1	2.86326e-30	KLF15	1.18795e-35	MT1M	1.26143e-21	DCC	9.08941e-58	SCARA5	5.54593e-84	NGEF	6.15683e-34	IL2RB	4.66665e-74	C3orf67	2.04274e-22	ASPH	2.62936e-21	KIAA0284	5.34049e-34
IER3	2.78697e-18	DCUN1D3	1.76883e-115	PRDX6	3.08488e-30	SCEL	1.23978e-35	ZADH2	1.27777e-21	ACADL	9.30316e-58	CCL23	6.53494e-84	TMIGD1	6.80012e-34	MRPL33	5.75686e-74	CORO1C	2.15371e-22	SYNPO2	2.63338e-21	MEAF6	5.69207e-34
TNFAIP8L3	2.85516e-18	HAS3	1.98621e-115	TMEM206	3.18495e-30	MUC21	1.2973e-35	CHIC2	1.36554e-21	GADD45B	9.3589e-58	WDHD1	7.28817e-84	CPN1	6.80314e-34	RFC2	6.56944e-74	NDST3	2.21179e-22	RAB11FIP2	2.67131e-21	CTSA	5.80535e-34
CALCOCO1	3.01296e-18	C17orf103	2.86287e-115	KLF4	3.19828e-30	MAPKAPK3	1.32226e-35	HSF2BP	1.39247e-21	UTRN	1.27458e-57	CD52	8.46597e-84	ACSM5	7.66299e-34	ITGAX	6.7275e-74	CYP4X1	2.34531e-22	ETV5	2.76092e-21	DOK4	7.21325e-34
BVES	3.37203e-18	S1PR1	2.88266e-115	PDE9A	3.8555e-30	MB	1.32692e-35	ZNF335	1.45262e-21	GATA2	1.29485e-57	MAGI3	8.83217e-84	GRIK2	8.66511e-34	FAM3B	7.39301e-74	FSHB	2.34531e-22	CRABP2	2.79973e-21	INF2	8.23764e-34
SCN11A	3.6855e-18	C3orf50	3.12243e-115	KIF14	4.26322e-30	TXNDC6	1.39104e-35	KIAA0415	1.46143e-21	LOH3CR2A	1.29485e-57	RHOBTB2	9.56074e-84	THY1	8.78402e-34	SLFN13	8.39519e-74	C20orf160	2.45185e-22	LOC644538	2.83789e-21	AP1S1	8.87496e-34
GPR172A	4.13304e-18	HIF3A	4.5267e-115	NCAM1	4.31843e-30	AGL	1.51669e-35	LY6H	1.49396e-21	SELE	1.45052e-57	PREX2	1.91371e-83	ARL3	9.47099e-34	AFM	8.55894e-74	LRRC28	2.96158e-22	SNX7	2.94707e-21	FAM180B	9.06877e-34
TRIM63	4.42455e-18	H2AFY	4.90134e-115	HJURP	5.08465e-30	C5orf49	1.69753e-35	MYO18B	1.51316e-21	CXCL2	1.5053e-57	FRY	1.93656e-83	FADS6	1.06762e-33	LPCAT1	1.3227e-73	SLC8A1	3.00408e-22	TTLL12	2.94707e-21	SLC1A7	9.13832e-34
PTCH1	4.42941e-18	SLC35A2	9.01137e-115	CCNO	5.08465e-30	TAC1	1.76461e-35	MYO19	1.52321e-21	CCL14	1.56611e-57	EZH2	2.09219e-83	FGFBP1	1.17571e-33	FER1L4	1.59141e-73	TYMS	3.27611e-22	LOC399959	3.07414e-21	C6orf174	9.15016e-34
ABRA	4.53397e-18	EDNRB	9.05382e-115	CYP4B1	5.31327e-30	KCNC2	1.7909e-35	MT1H	1.55403e-21	RAPGEF4	2.52124e-57	LOC149620	2.32128e-83	C1orf87	1.17658e-33	KIAA1949	1.66997e-73	IGSF10	3.34873e-22	RNASE11	3.08211e-21	SMOC2	9.94135e-34
ANXA6	4.60356e-18	ADAM33	9.07492e-115	SLC17A8	5.32794e-30	MLLT4	1.79302e-35	LEF1	1.55737e-21	S1PR4	5.80625e-57	STARD13	3.46165e-83	PHLDB1	1.34623e-33	C9orf25	1.944e-73	NR2F1	3.4026e-22	ANXA2P2	3.4202e-21	PON2	1.03974e-33
PCP4	4.76737e-18	ST6GALNAC3	1.45957e-114	PALB2	5.53576e-30	MYL3	1.88577e-35	DHX34	1.56555e-21	LGR4	7.23184e-57	ZWILCH	6.80105e-83	CYP4F2	1.43131e-33	HOXB6	1.99652e-73	C6orf105	3.6086e-22	S100A6	3.47961e-21	HYAL2	1.12724e-33
CPXM2	4.76786e-18	BMX	2.51874e-114	DNAJC2	5.98865e-30	POPDC2	1.91715e-35	TMEM184B	1.57419e-21	LATS2	8.25629e-57	C4orf31	8.57327e-83	NRXN3	1.43131e-33	SRL	2.06264e-73	SREBF2	3.63436e-22	SOX4	3.5525e-21	LEMD1	1.22378e-33
JAM2	5.20939e-18	POC1A	3.5896e-114	TFAP4	6.28414e-30	C5orf4	2.08209e-35	TRIM11	1.5918e-21	LRRC36	8.31775e-57	LRRK2	9.72469e-83	BAI3	1.51832e-33	NUSAP1	2.09459e-73	TTPA	3.72121e-22	FAM163B	3.74232e-21	PCLO	1.24781e-33
CACNB4	5.44884e-18	LOC145820	3.97435e-114	TCF21	8.07754e-30	FABP9	2.27615e-35	PXDNL	1.6473e-21	BIRC5	8.6551e-57	BRIP1	1.2177e-82	BST1	1.6926e-33	PDLIM1	2.58118e-73	GAS1	4.41958e-22	RBM38	3.89317e-21	EPHA6	1.29076e-33
ATP1B2	5.67292e-18	EMP1	4.72286e-114	ROPN1	8.11166e-30	CACNB4	2.62306e-35	RAD54B	1.78214e-21	HSPB8	1.35296e-56	RNASE1	1.42389e-82	VTN	1.72707e-33	TRPV5	2.86465e-73	GRRP1	4.51676e-22	C20orf202	3.90044e-21	ITGA3	1.32085e-33
ZNF154	6.59195e-18	C10orf10	6.79491e-114	IL11RA	9.1777e-30	ANXA1	2.68556e-35	PLCE1	1.78214e-21	LOXHD1	1.36189e-56	FAM167B	1.98284e-82	DHCR7	1.84658e-33	PSMB9	3.31232e-73	SLC25A33	4.53414e-22	LRIG1	3.906e-21	CECR2	1.37556e-33
C8orf30A	6.62101e-18	NUF2	7.82118e-114	STBD1	9.51566e-30	CDCA5	2.96182e-35	TAPT1	1.79939e-21	EXO1	1.39375e-56	LDB3	2.51704e-82	IDH3A	2.07667e-33	RIPPLY1	3.36408e-73	THOC6	4.91145e-22	HMMR	4.18666e-21	MLLT3	1.54324e-33
DENND5A	6.70386e-18	TAL1	8.2307e-114	TCEAL7	9.63365e-30	KBTBD13	3.56889e-35	CCNE2	1.81469e-21	DLC1	1.40904e-56	DAPK2	3.02356e-82	NCRNA00092	2.53946e-33	SLC9A3	3.82895e-73	ITLN1	5.17751e-22	PIWIL4	4.23597e-21	TOMM34	1.5548e-33
MPDZ	6.7643e-18	JAM2	9.50779e-114	DDX31	1.02197e-29	WWC1	3.65921e-35	SLC39A14	1.8803e-21	HSPB6	1.55054e-56	FOSB	3.15807e-82	TSPAN8	2.78461e-33	IKBIP	5.10976e-73	PAK6	5.23648e-22	ARHGAP32	4.38897e-21	DUSP13	1.60819e-33
KCNH2	7.12076e-18	GNAL	1.34562e-113	GBA3	1.04406e-29	COBL	4.24095e-35	TMEM164	1.88251e-21	FRMD4A	1.68745e-56	FAM72B	3.38215e-82	VPS18	3.66736e-33	RAET1E	5.56113e-73	CBX7	5.39501e-22	CXCR2	4.55094e-21	PCF11	1.6887e-33
ATP2B4	7.26619e-18	HSPA12A	5.38239e-113	DDN	1.0516e-29	PPIL6	4.32927e-35	LOC84740	2.00276e-21	DOK2	1.8493e-56	ECT2	3.98748e-82	GSTA1	3.68555e-33	KIAA1274	6.53037e-73	ATP13A5	5.46105e-22	RBBP7	4.57063e-21	FAM46B	1.7278e-33
F8	7.54575e-18	ADCYAP1R1	6.51344e-113	MPP2	1.05562e-29	AADACL4	4.35049e-35	EPS8L3	2.02547e-21	CEP55	1.91565e-56	CELA2B	4.21595e-82	SNX24	3.97523e-33	CLEC2D	7.19326e-73	ERG	5.46105e-22	PLP2	4.6015e-21	LGALS3	1.7293e-33
LOC100128239	8.67313e-18	LOC729467	6.51478e-113	STIM1	1.0728e-29	MYH13	4.35385e-35	MTHFD1L	2.08662e-21	JUND	2.06399e-56	CD300C	4.28332e-82	NEU4	4.11216e-33	BTN3A1	7.74465e-73	SPATA12	5.69598e-22	FOXM1	5.11904e-21	LIFR	1.7858e-33
CRISP3	9.71908e-18	SOX17	1.00218e-112	AMPD2	1.09227e-29	KRT86	4.3657e-35	GPRIN1	2.1742e-21	CNTN6	2.86935e-56	SPRY4	5.95624e-82	LIX1	4.29646e-33	IL4R	9.29644e-73	TMEM204	5.87303e-22	PRNP	5.31286e-21	DOLK	1.98806e-33
TRAK2	9.71908e-18	KL	1.27888e-112	CAMK2A	1.12205e-29	KRTAP5-7	4.3657e-35	MAGEA1	2.35279e-21	DAPK2	3.41801e-56	LRRN4	6.82926e-82	IFT88	4.72534e-33	PDE1A	1.02049e-72	LRRC2	6.25497e-22	GJA1	5.81738e-21	NINJ1	2.26963e-33
ACTA1	9.98158e-18	ZWINT	1.29357e-112	AOC3	1.24458e-29	VSIG2	4.83394e-35	KIF24	2.4469e-21	GINS1	3.71321e-56	LOC572558	8.54183e-82	PACS1	5.11853e-33	BMP6	1.09769e-72	NUP85	6.42947e-22	MAT2B	5.954e-21	CD164L2	2.44837e-33
SPRY1	1.08126e-17	MAZ	1.41888e-112	SCN2B	1.30759e-29	KRTAP5-5	5.18247e-35	HOXD1	2.47936e-21	NME1	3.91824e-56	TIMELESS	1.15675e-81	KLHL3	5.15288e-33	ARL4D	1.1592e-72	FABP1	6.57194e-22	ADAMTS5	5.98224e-21	ASPHD1	2.49121e-33
GPIHBP1	1.16548e-17	ARHGEF15	1.57594e-112	OTX1	1.40589e-29	FMO2	5.21104e-35	CCDC28B	2.74951e-21	WFIKKN2	4.04708e-56	ABCC6	2.07691e-81	C21orf62	5.70888e-33	APOC1	1.21295e-72	RIN1	6.67586e-22	UBXN10	6.66879e-21	VARS	2.70654e-33
SSPN	1.21168e-17	C16orf59	4.68305e-112	ADH1A	1.41882e-29	PIGR	5.59045e-35	SIGLEC11	3.05888e-21	ALOX5	4.4014e-56	FAM82A2	3.30252e-81	C14orf45	6.71369e-33	AQP5	1.28043e-72	BMP1	7.82158e-22	ILK	6.7946e-21	NOD1	2.99816e-33
GDF10	1.27857e-17	SCN9A	4.86865e-112	VIT	1.43048e-29	COL13A1	5.66752e-35	LAMC1	3.41126e-21	TPX2	4.86361e-56	FCN1	5.45025e-81	KLHL32	7.2019e-33	SLC5A2	1.39004e-72	CDC6	8.00082e-22	S100A16	6.93864e-21	MAMDC2	3.00009e-33
MBNL1	1.27968e-17	FAM149A	5.30451e-112	ZER1	1.59392e-29	PPP1R12B	5.9364e-35	FANCG	3.43652e-21	LPHN2	4.99696e-56	CFL2	5.96732e-81	BAIAP2L2	7.31606e-33	KIAA1522	1.53316e-72	B3GNTL1	8.42085e-22	PPM1H	7.07225e-21	C16orf57	3.18688e-33
HSPB2	1.28454e-17	CDK1	1.22327e-111	TGFB1I1	1.69556e-29	FAM174B	6.02646e-35	SF3B4	3.58303e-21	MEX3A	5.27819e-56	FGFR4	8.35405e-81	HPD	7.43232e-33	SNX33	1.69922e-72	ANGPT1	9.00906e-22	FN1	7.38572e-21	FAM43A	3.50425e-33
STAT5B	1.71598e-17	UCP3	2.99348e-111	GNG7	1.75611e-29	RGS22	6.36011e-35	DNAJC25	3.5885e-21	CENPF	5.51918e-56	HPGDS	9.69459e-81	C9orf50	9.26039e-33	TYMP	1.76206e-72	FAM184A	9.04568e-22	ENO2	7.42792e-21	CDC42EP1	3.65007e-33
HECTD2	1.965e-17	DTL	4.82514e-111	CCDC13	1.8901e-29	WDR63	6.49467e-35	TSGA14	3.59269e-21	CBLC	5.58992e-56	ITGA10	9.93199e-81	DTX4	1.03095e-32	RALYL	2.18199e-72	LTBR	9.21611e-22	SH3GL3	7.46721e-21	KLHL2	3.79522e-33
XPNPEP2	1.99288e-17	STAB2	5.94186e-111	SULT2B1	1.92873e-29	RNASE4	8.51702e-35	ARHGEF11	3.75573e-21	C10orf116	5.83291e-56	CHRDL1	1.06165e-80	MYO5A	1.0616e-32	FCGR3A	3.04588e-72	EME1	9.58982e-22	EVX2	7.46721e-21	MDC1	3.8126e-33
LEPR	1.99288e-17	HBA1	8.52124e-111	C20orf20	1.9311e-29	OTC	9.04049e-35	ZC3H3	3.85585e-21	GAS6	5.9197e-56	FGR	1.53676e-80	SLC27A1	1.07694e-32	PLXNB1	3.73581e-72	AVPR1A	1.15101e-21	NAGS	7.54626e-21	PML	4.03759e-33
DGKG	2.09738e-17	CCNB1	8.87982e-111	PAMR1	2.00923e-29	GJC1	9.04314e-35	RASGEF1B	4.08884e-21	KIF26B	5.9197e-56	MYRIP	1.59903e-80	EMID2	1.13195e-32	PTPN4	4.49973e-72	SDS	1.20022e-21	FGFRL1	7.55261e-21	PRMT10	4.21922e-33
SGCB	2.24441e-17	FAM162B	9.94523e-111	PGR	2.18801e-29	CFL2	9.57822e-35	JAG2	4.10544e-21	TROAP	6.44201e-56	CDCA4	1.75178e-80	MSX2P1	1.18645e-32	RNF149	5.10629e-72	PXDN	1.23672e-21	EFEMP2	7.61283e-21	GSS	4.36191e-33
RERGL	2.26071e-17	HJURP	1.24096e-110	RAB27A	2.25289e-29	CCL14	9.96166e-35	SIGLEC7	4.13906e-21	TBX4	6.57422e-56	NR5A2	1.83421e-80	SLC34A3	1.20356e-32	SCCPDH	5.84949e-72	C7	1.2784e-21	SLC26A6	7.68537e-21	NCS1	4.44529e-33
SOCS3	2.31158e-17	TPO	1.29438e-110	GSN	2.38637e-29	KLHL31	1.34561e-34	C20orf117	4.45004e-21	CCNB1	7.4971e-56	SH3BP5	1.85685e-80	AK3L1	1.20457e-32	BCL9	6.03414e-72	C1RL	1.29498e-21	PRKCB	7.79541e-21	2014-03-04	4.52261e-33
DISP1	2.31591e-17	UBE2C	2.87798e-110	TRAK2	2.42966e-29	KRT76	1.38197e-34	OTX1	4.45607e-21	SLC11A1	7.6279e-56	RAD51AP1	2.01654e-80	SLC30A1	1.23398e-32	RASSF10	6.92636e-72	FBXO21	1.36391e-21	KCNJ16	8.06345e-21	ITGA2	4.6747e-33
CYBRD1	2.44083e-17	TTC28	2.9383e-110	SLC26A3	2.53911e-29	C1orf92	1.44962e-34	RDM1	4.4578e-21	SLC25A10	9.35495e-56	KNTC1	4.3409e-80	CLIC4	1.43177e-32	TRPM2	7.88506e-72	LDLR	1.44433e-21	TP53INP1	9.05166e-21	CHST2	4.94785e-33
STON1-GTF2A1L	2.46012e-17	CD209	4.50781e-110	DCLK1	2.54442e-29	DNAH6	1.45781e-34	MT1G	4.49975e-21	CDCA3	9.51598e-56	BLM	4.44775e-80	FAM35B	1.43705e-32	ENOX1	1.01541e-71	SH2D5	1.44433e-21	WNT10A	9.07918e-21	SEMA6B	5.03705e-33
CLIC4	2.64502e-17	ITPRIPL1	8.49744e-110	GRIK5	2.56114e-29	TNNC2	1.57403e-34	ZIC5	4.762e-21	ARAP3	9.57067e-56	GPD1L	4.58349e-80	ANKRD9	1.4961e-32	TPI1P2	1.03803e-71	RCN1	1.46537e-21	CD200	9.08191e-21	TIMP1	5.44644e-33
KCNIP4	3.15871e-17	MRAP	1.04579e-109	ZMYND19	2.58381e-29	29	1.76479e-34	PHF19	5.25559e-21	MND1	1.06407e-55	GINS2	4.73553e-80	C6orf208	1.59124e-32	PDHB	1.04511e-71	CD34	1.52851e-21	ACACB	9.99141e-21	OR2A1	5.67087e-33
RUNX1T1	3.19795e-17	NDRG2	1.52965e-109	POLR1B	2.79036e-29	ANKS1B	1.76798e-34	ANAPC7	5.44359e-21	CD83	1.07168e-55	RXFP2	5.68515e-80	LGR5	1.65984e-32	HSPB7	1.16197e-71	AGRP	1.64048e-21	RAPGEFL1	1.00544e-20	B3GNT3	5.94299e-33
GPER	3.44552e-17	NACC1	2.377e-109	WDR43	2.84127e-29	TCP11L2	1.98697e-34	LARS	6.35449e-21	SULT1C4	1.0914e-55	C9orf140	7.79885e-80	DBF4	1.74189e-32	CAV1	1.19049e-71	KIAA1609	1.68615e-21	ID3	1.02339e-20	ID4	6.24509e-33
HAND1	3.6364e-17	MEOX2	3.62963e-109	CBX4	3.04862e-29	PCDP1	2.12055e-34	CIDEB	6.44714e-21	CDC45	2.24691e-55	NEIL3	8.567e-80	SYVN1	1.74776e-32	DAG1	1.21547e-71	NR4A3	1.76153e-21	TMEM139	1.06771e-20	PDLIM3	6.33465e-33
CLEC3A	4.6209e-17	MYADML2	4.02587e-109	ADCY2	3.24036e-29	CLDN23	2.54781e-34	MAST2	6.69236e-21	DNAH14	2.32892e-55	C5AR1	1.38276e-79	KLHL1	1.80418e-32	USP19	1.48388e-71	SELE	1.77011e-21	FRMD3	1.06771e-20	PTX3	6.66934e-33
ARHGAP10	4.73089e-17	DHRS7C	4.16672e-109	NOP2	3.33014e-29	CCDC81	2.79762e-34	BCAN	6.84918e-21	CTHRC1	2.43574e-55	GKN2	1.41409e-79	RAMP1	2.06822e-32	NLRC5	1.56481e-71	CABC1	1.9046e-21	SLC9A4	1.12554e-20	RUNX1	7.38594e-33
DDR2	4.90365e-17	PKD2	4.56589e-109	ACSBG1	3.35776e-29	LINGO4	2.87897e-34	IGSF3	7.15458e-21	C1orf112	2.61595e-55	AKAP13	1.41409e-79	C21orf88	2.38226e-32	PDP2	1.81455e-71	TAPBP	1.93049e-21	PRTFDC1	1.14739e-20	NMNAT3	7.46383e-33
C8orf85	4.91595e-17	PLK1	7.15362e-109	APOBEC3A	3.92619e-29	KRTAP9-4	3.09154e-34	IQCC	7.36131e-21	ABCG2	2.92202e-55	CPAMD8	1.86898e-79	RHOB	2.63634e-32	GGT6	2.04246e-71	TRIM9	1.95226e-21	PODXL2	1.19051e-20	CX3CL1	8.05561e-33
KIAA1462	5.14677e-17	MYL2	8.89767e-109	PUS7	4.59718e-29	SPATA18	3.29558e-34	OTUB2	7.8327e-21	ST6GALNAC5	2.92606e-55	SIDT2	2.20395e-79	DCDC1	2.67901e-32	TYROBP	2.58456e-71	MPP7	1.99719e-21	KSR1	1.25827e-20	PC	1.04526e-32
LOC92973	5.28087e-17	CRTAP	1.01057e-108	CORO6	4.80638e-29	FMO5	3.31388e-34	SCRIB	8.2869e-21	AMICA1	3.20002e-55	AMICA1	2.60741e-79	C21orf63	3.26127e-32	C3orf23	2.6453e-71	GGT6	2.11476e-21	C5orf34	1.39699e-20	TGFBR3	1.05336e-32
HPSE2	5.75967e-17	RYR1	1.36084e-108	MEP1B	4.9113e-29	DNAI2	4.78004e-34	ACADSB	8.35918e-21	ZWINT	3.67793e-55	FLI1	2.84461e-79	H3F3C	3.26229e-32	SCD	3.38252e-71	ZNF44	2.11677e-21	SNHG4	1.41273e-20	KLK13	1.07642e-32
ANK2	7.30212e-17	DLC1	1.45241e-108	ALK	4.9113e-29	TTC25	5.17009e-34	ZNF251	8.60769e-21	FAM167B	4.08483e-55	FEN1	3.11159e-79	XPNPEP2	3.42686e-32	AQP3	3.8822e-71	GPX1	2.23824e-21	ATAD3C	1.56661e-20	ABCC6P1	1.12738e-32
NFIL3	8.11083e-17	CCL14	2.19879e-108	KIAA1257	5.08304e-29	WISP1	5.80957e-34	HOXD4	8.85513e-21	FAM13C	4.89685e-55	ABI3BP	3.38199e-79	AHCYL2	3.99141e-32	ADM	4.57852e-71	SOX17	2.80817e-21	EEF2	1.59212e-20	SH2D4A	1.19325e-32
KLF17	8.15442e-17	TROAP	2.43208e-108	QSOX2	5.2742e-29	KRT13	5.87786e-34	XRCC2	9.19314e-21	DIXDC1	5.71763e-55	SLC19A3	4.10953e-79	DEPDC7	4.05454e-32	LOH12CR2	5.52831e-71	KCNV1	3.27976e-21	ULK3	1.59212e-20	FAM108C1	1.24552e-32
PHKG1	8.39069e-17	GBE1	3.60751e-108	C1QTNF2	5.31774e-29	CLDN11	5.95251e-34	KIAA0907	1.04747e-20	DEPDC1	6.11846e-55	ELTD1	5.12121e-79	FAM35A	4.08985e-32	ELMO1	5.61139e-71	RNF149	3.37452e-21	DUOXA1	1.61018e-20	C10orf79	1.42812e-32
RECK	8.41716e-17	SLIT3	9.62421e-108	SLC30A8	5.82376e-29	C22orf32	6.55179e-34	SOCS6	1.05084e-20	MYO19	6.71659e-55	ZNF366	6.27384e-79	ST6GALNAC3	4.23882e-32	ADORA3	5.93892e-71	NPHS2	3.50022e-21	RNASE1	1.7487e-20	ANKRD20A3	1.43889e-32
MEIS2	8.5777e-17	AQP1	2.0927e-107	MIER1	6.13944e-29	IL11	6.59322e-34	KLF11	1.05984e-20	GPX3	7.07459e-55	ZFP36	8.32776e-79	SRL	4.82033e-32	LGALS9	7.12182e-71	APOH	3.53838e-21	TLE2	1.75067e-20	IL13RA1	1.43889e-32
CAP2	9.09271e-17	WASF3	2.22357e-107	TEX10	6.13944e-29	N4BP3	6.81903e-34	2014-03-04	1.11528e-20	MSTO1	8.45404e-55	CELF2	1.09326e-78	CTNNA2	5.00637e-32	FATE1	9.01903e-71	HS6ST1	4.24163e-21	HIST3H2A	1.80102e-20	DHDH	1.45283e-32
WFDC1	1.01733e-16	SNCA	2.6216e-107	ABCA9	7.35259e-29	NR3C2	7.83322e-34	KIAA1462	1.14725e-20	OSBPL11	8.99044e-55	UCK2	1.11197e-78	MYOZ1	5.32802e-32	KCTD1	1.03438e-70	ARG2	4.25099e-21	CPEB1	1.91362e-20	ZHX3	1.46813e-32
BOC	1.02809e-16	KCTD12	3.19156e-107	CCND1	7.74791e-29	PAX9	8.60156e-34	TCF3	1.1474e-20	ACE	1.2301e-54	PSAT1	1.12899e-78	C15orf59	5.8666e-32	IGSF11	1.37658e-70	GPR116	4.28079e-21	KCNIP3	1.93659e-20	B3GAT1	1.55638e-32
ZBTB4	1.04872e-16	HMMR	3.33794e-107	TDP2	8.31461e-29	SPDEF	8.73144e-34	HOXA10	1.19901e-20	KIAA1683	1.36598e-54	C12orf69	1.67801e-78	GUCY1A3	6.80661e-32	NAPEPLD	1.38173e-70	TNFAIP6	4.32435e-21	CENPA	2.02916e-20	SETDB2	1.77578e-32
SOX10	1.05256e-16	GABRD	3.38087e-107	NACAD	8.85074e-29	RNF180	9.68562e-34	ARHGAP39	1.3998e-20	ATIC	1.3667e-54	PVRL1	1.69809e-78	SCCPDH	7.05147e-32	NTNG1	1.43085e-70	MAPK4	4.48749e-21	SOX15	2.03637e-20	CD44	1.8204e-32
FAM46B	1.09085e-16	HHATL	3.78257e-107	CDHR5	9.28849e-29	KRTAP10-11	1.10655e-33	RNFT2	1.45609e-20	ZEB1	1.65511e-54	SIRPB1	2.644e-78	OLFM1	7.21745e-32	TMEM72	1.50832e-70	TCOF1	5.185e-21	IMPDH2	2.21269e-20	RARG	2.02401e-32
WEE1	1.10375e-16	KIF20A	6.18351e-107	CNN2	9.37361e-29	ASB16	1.36959e-33	SNHG1	1.45609e-20	KIF11	1.65726e-54	LEPR	3.14971e-78	C17orf102	7.84155e-32	NCCRP1	1.94698e-70	ADORA3	5.19534e-21	GPRIN1	2.30328e-20	GJA4	2.06404e-32
PLAC9	1.17919e-16	LOC134466	6.25046e-107	NRXN1	9.67258e-29	TTYH1	1.59085e-33	MRAP2	1.55718e-20	EFNA3	1.6733e-54	STX12	3.79516e-78	FOXP1	8.7818e-32	CMTM4	2.10938e-70	ANKRD13B	5.35337e-21	MTMR11	2.35248e-20	SLC15A4	2.24562e-32
LOC644538	1.1894e-16	PER1	6.48173e-107	C16orf89	1.08823e-28	MGC12982	1.63324e-33	RGS5	1.56095e-20	ARL13B	2.87928e-54	PDE1B	6.4042e-78	CYR61	8.97274e-32	SFTA1P	2.20599e-70	GSTA1	5.71771e-21	DNAH5	2.41698e-20	CFI	2.26401e-32
LRRK2	1.25148e-16	FEZ2	1.08605e-106	INHBA	1.12619e-28	SLC28A1	1.70806e-33	HOXD8	1.68286e-20	SKA3	3.04411e-54	ABCA9	6.62121e-78	SALL2	1.00238e-31	GRM1	2.39823e-70	MPZL1	5.79528e-21	TPSG1	2.53655e-20	NRP2	2.29777e-32
ABCC9	1.47716e-16	SAMD4A	1.23448e-106	NR5A2	1.21001e-28	CMYA5	1.99511e-33	PPM1F	1.6919e-20	KIF18B	3.91216e-54	ATAD2	8.7141e-78	FGF1	1.31428e-31	PFKP	2.81431e-70	ENG	5.82345e-21	SLCO2A1	2.59932e-20	CD151	2.57838e-32
NME1	1.48851e-16	B3GALT1	1.45034e-106	PRPH	1.33769e-28	C1orf173	2.08581e-33	KLHL15	1.71663e-20	TMEM47	4.30221e-54	KLF9	1.405e-77	CORO7	1.4609e-31	PLAT	3.51848e-70	TPST2	5.82345e-21	SYNM	2.61294e-20	CA13	2.58252e-32
TNNT2	1.51194e-16	ZFP36	1.52958e-106	SEC14L2	1.495e-28	C9orf152	2.17206e-33	XPO5	1.74073e-20	OCIAD2	4.54978e-54	CASKIN2	2.22741e-77	TMEM38A	1.72069e-31	C17orf104	3.68014e-70	TYRO3	5.84317e-21	IRF5	2.65773e-20	TSPAN19	2.72947e-32
HAAO	2.0383e-16	ERG	2.58514e-106	SLC9A9	1.57235e-28	CAP2	2.33787e-33	TP73	1.79933e-20	VAMP2	4.77631e-54	ABCA3	2.92641e-77	EDN1	1.83895e-31	KLK7	3.89972e-70	DPEP1	6.041e-21	SCGB1D4	2.86795e-20	GABRA6	2.77576e-32
ARHGEF9	2.05687e-16	CEP55	2.7625e-106	PYCR1	1.73751e-28	CAPS	2.43123e-33	NFIL3	1.87664e-20	C16orf88	5.60975e-54	ADRB1	3.31821e-77	MYLK3	1.86169e-31	MYO6	5.07581e-70	RFC2	7.11565e-21	ZNF846	2.94513e-20	ACBD7	3.82921e-32
MID2	2.12959e-16	PAQR4	3.90639e-106	SOX4	1.74794e-28	CAPSL	2.4493e-33	POLA2	2.03213e-20	MFAP3L	5.91141e-54	IFT57	4.39197e-77	GPR12	1.90514e-31	P2RX7	5.26008e-70	CALCA	7.11565e-21	LETM1	2.94836e-20	SHANK2	3.83566e-32
ANKS1B	2.162e-16	CCDC64	4.70043e-106	ZSWIM4	1.78582e-28	MAP1LC3C	2.73112e-33	NCRNA00176	2.08613e-20	GP9	5.95361e-54	E2F8	4.41845e-77	LPCAT3	1.98493e-31	ADAMTS7	7.06526e-70	TMEM43	7.31108e-21	CYP3A5	3.02657e-20	UBE2I	3.98987e-32
ITGA1	2.27439e-16	ADH5	5.58895e-106	PXMP2	1.7882e-28	GDF5	2.78578e-33	HCFC1	2.10448e-20	A2M	6.66483e-54	DENND3	6.01254e-77	SEC14L4	2.07745e-31	MYO1F	7.34292e-70	HEATR6	7.3364e-21	GNL3	3.14576e-20	EMILIN2	4.31504e-32
HSPG2	2.39629e-16	APOLD1	6.6896e-106	DHDDS	1.96126e-28	PHACTR4	2.89798e-33	CYP2C8	2.23495e-20	SNX1	6.79755e-54	LTC4S	6.70719e-77	GAS2L1	2.31691e-31	ABCA13	1.02987e-69	ADRA2B	7.91247e-21	FOLR1	3.15677e-20	CTSH	4.31504e-32
WBSCR17	2.4085e-16	RYR3	1.28168e-105	ELAVL4	2.17567e-28	ACYP2	3.26584e-33	HELLS	2.25872e-20	KCNA5	8.09067e-54	LMOD1	6.78589e-77	MUTED	2.56395e-31	TMEM155	1.37454e-69	SELP	7.91247e-21	MELK	3.21144e-20	PCSK1N	4.37011e-32
FAM13B	2.5293e-16	CENPF	1.43516e-105	C8orf85	2.18996e-28	GRIA4	3.61348e-33	CD109	2.42653e-20	SHANK3	8.45892e-54	SIRPD	9.31838e-77	TMC1	2.87236e-31	FAM115C	1.50199e-69	NTN4	8.78176e-21	AVPI1	3.27053e-20	MDK	4.45432e-32
NFASC	2.63704e-16	EMCN	3.0189e-105	ZZEF1	2.37547e-28	KRTAP10-4	3.63498e-33	VPS72	2.44314e-20	CCNB2	8.73198e-54	KIAA0101	1.18573e-76	PHYHIP	2.8891e-31	ERBB4	1.72352e-69	PECI	9.52309e-21	SLC25A42	3.31527e-20	ARL14	4.56878e-32
TBX5	2.70265e-16	ARID5B	3.53056e-105	FUT1	2.4511e-28	SMPD2	3.71733e-33	MAPK8IP2	2.45592e-20	MAP3K3	1.60373e-53	DLL4	1.28772e-76	MNS1	3.06504e-31	OMA1	2.18645e-69	CYYR1	9.76079e-21	UAP1	3.31846e-20	IL1F5	4.72564e-32
LRCH2	2.78352e-16	SH3BGRL2	4.22531e-105	HIF3A	2.47402e-28	COL4A2	3.88728e-33	TEX19	2.51108e-20	PCDH17	2.13353e-53	VSIG4	1.82402e-76	LONP1	3.07735e-31	CSPG4	2.19558e-69	STX4	1.0272e-20	RARB	3.34474e-20	RASSF6	4.73405e-32
C1orf95	2.90322e-16	CABP1	6.05965e-105	C1orf135	2.6297e-28	TGFB1	3.95376e-33	TRIM65	2.52465e-20	TIMP3	2.43797e-53	KCNAB1	2.0647e-76	WFDC12	3.10782e-31	SNRPN	2.3662e-69	KCTD13	1.09812e-20	VWA5A	3.54448e-20	ADAM15	4.79339e-32
TBX4	4.04434e-16	KIFC1	8.04224e-105	SLC23A3	3.19772e-28	LTF	3.99585e-33	FSTL4	2.57887e-20	CNRIP1	2.53427e-53	SHCBP1	2.12489e-76	PDP1	3.36612e-31	ACOT12	2.78189e-69	WDR72	1.11556e-20	PLAG1	3.72692e-20	S100A16	5.51652e-32
SNRK	4.1034e-16	RAG1AP1	1.17588e-104	JAZF1	3.25917e-28	CYP4B1	4.02963e-33	SLC41A3	2.58048e-20	PRKCH	3.01831e-53	WFDC1	2.16386e-76	C1orf101	3.43982e-31	SUOX	3.19658e-69	AGTR2	1.18683e-20	RGN	4.07383e-20	FLJ23867	6.09511e-32
WWTR1	4.50808e-16	COL11A1	1.22062e-104	SPEG	3.3125e-28	GOLGA6A	4.23785e-33	IL3RA	2.58048e-20	HMMR	3.02248e-53	CDKN3	2.91e-76	SLC17A1	3.52946e-31	TNFRSF14	3.54026e-69	PLOD3	1.24122e-20	DBNDD2	4.13213e-20	EVPL	6.32558e-32
TCEAL1	4.60167e-16	ALDH1A2	1.53022e-104	CCR10	3.51181e-28	GDF10	4.41143e-33	CYP26A1	2.58048e-20	UBE2C	3.05495e-53	DOK2	3.48254e-76	CREB3L3	3.99215e-31	FBP1	3.67138e-69	SLC9A4	1.34267e-20	DRD2	4.49034e-20	TFF3	6.38388e-32
C5orf53	4.69921e-16	NRN1	1.96855e-104	NOB1	3.51573e-28	KLB	4.81959e-33	BAIAP2L2	2.63416e-20	DPYSL2	3.20206e-53	CENPM	3.93726e-76	S1PR3	4.09818e-31	CGN	4.04491e-69	SOX18	1.36581e-20	MYBL2	4.56713e-20	TRAF7	6.70074e-32
CCDC136	5.06969e-16	NT5C1A	1.96855e-104	CASQ2	3.77114e-28	PKIA	4.86259e-33	WHSC1	2.67909e-20	MTMR10	3.68431e-53	C1QTNF2	4.08221e-76	COQ2	4.74896e-31	MOGAT2	5.5448e-69	FAM26E	1.42174e-20	FOXQ1	4.7272e-20	TMEM215	6.70074e-32
TROAP	5.11837e-16	GPR133	2.06219e-104	NBPF1	4.03822e-28	SERPINH1	4.94052e-33	EPHB1	2.71797e-20	ADH1A	4.13383e-53	ANGPTL5	6.69026e-76	MIOX	5.48505e-31	GIT2	5.71299e-69	TIMP1	1.448e-20	KCNG3	4.79545e-20	JUN	6.82752e-32
TOR1AIP1	5.60528e-16	ASB11	2.08633e-104	CASR	4.17234e-28	ZMYND12	6.08093e-33	IVD	2.87186e-20	MRC1	4.19799e-53	NR4A1	1.232e-75	ALDH4A1	6.20464e-31	P4HA1	8.4833e-69	CHEK2	1.5175e-20	PPP1R9A	4.79585e-20	SPRY4	8.03363e-32
KIAA0408	6.01451e-16	CKS2	2.33044e-104	TNFRSF12A	4.23875e-28	MYBL2	6.14003e-33	MAFG	2.97049e-20	CFD	4.42674e-53	MKI67	1.26118e-75	HRASLS2	6.20464e-31	BTN3A2	9.01151e-69	KLF9	1.52414e-20	TMEM200B	4.81289e-20	CCDC64B	8.03363e-32
STARD13	6.12327e-16	BUB1	2.63559e-104	RHBDF2	4.2422e-28	ARSF	6.39089e-33	DHX57	3.3188e-20	CCRL1	4.58242e-53	COLEC12	1.279e-75	SOX30	6.20773e-31	PDK1	9.1987e-69	FLJ42709	1.55723e-20	RAB38	4.81289e-20	PGCP	9.36608e-32
OLFML1	6.41206e-16	NAT8L	2.63559e-104	CDH19	4.60178e-28	HS3ST1	7.49525e-33	PBLD	3.37727e-20	GTSE1	4.94894e-53	ADRB2	1.47785e-75	IGSF5	6.58944e-31	PAQR5	1.03429e-68	PCOLCE2	1.56396e-20	PPP2R2B	4.8394e-20	XKR5	9.87374e-32
TSPYL2	6.41206e-16	TACC3	2.66375e-104	C2orf71	4.90797e-28	KRTAP10-8	7.76223e-33	MRO	3.8308e-20	SPTBN2	5.21055e-53	OLR1	1.57536e-75	AP1B1	6.79891e-31	DAK	1.06872e-68	KCNJ9	1.63007e-20	JAZF1	4.87816e-20	NUAK2	1.00918e-31
SNX9	6.71787e-16	PTPRB	2.73326e-104	NOP58	4.94234e-28	DOPEY2	8.10566e-33	NUDT17	3.96398e-20	FERMT1	5.28738e-53	MTBP	1.63732e-75	FAM189A2	7.71412e-31	ANGPT2	1.0943e-68	SEL1L3	1.6885e-20	DBNDD1	4.8826e-20	SHROOM1	1.00918e-31
C7	6.79352e-16	UTRN	4.07845e-104	CDC25B	5.34944e-28	FIGF	8.69145e-33	C1orf9	4.06016e-20	HELLS	5.36365e-53	AFF3	1.97959e-75	C1QTNF3	8.49316e-31	SYNJ2BP	1.26294e-68	TMEM54	1.7256e-20	NONO	4.9964e-20	CHPF2	1.11654e-31
MPL	7.38525e-16	KIAA0408	4.32149e-104	MSRB3	5.69502e-28	SLC16A6	9.26811e-33	LOC80154	4.33119e-20	PDIA4	5.38773e-53	PGR	3.38925e-75	OPCML	8.66662e-31	AHNAK2	1.68815e-68	FCN3	1.82362e-20	MXRA7	5.09054e-20	AHNAK2	1.11845e-31
C6orf204	7.98565e-16	CDKN3	5.00404e-104	ZG16	5.88904e-28	C20orf26	1.05053e-32	NAAA	4.43223e-20	PLSCR4	5.50641e-53	CFP	3.54816e-75	ZMYND12	8.68683e-31	NUDT10	1.80543e-68	NOP2	1.89297e-20	STX19	5.15139e-20	MYLK4	1.11989e-31
DLG2	9.27046e-16	PBK	5.4569e-104	ODF2	6.03699e-28	ZP2	1.05811e-32	CCT6A	4.44264e-20	MDK	8.46249e-53	KLF6	3.79631e-75	KIT	9.08255e-31	FMN2	1.80946e-68	PXDNL	1.95141e-20	MUC6	5.3038e-20	TMEM132D	1.20527e-31
SH3BGRL	9.31555e-16	PPAPDC1A	1.42404e-103	IQGAP3	6.83131e-28	RYR1	1.0893e-32	TTL	4.44264e-20	FIG4	8.8737e-53	FAM72D	3.87779e-75	DNAH7	9.8962e-31	LOC541471	1.85631e-68	MYCNOS	2.00277e-20	CTNND2	5.41603e-20	PAK3	1.20527e-31
NFKBIL2	9.91981e-16	KY	1.79149e-103	CAD	8.01038e-28	GNA12	1.0893e-32	DDX12	4.71683e-20	GPR4	9.409e-53	C12orf56	4.77849e-75	C6orf165	1.00242e-30	AKIRIN1	1.89368e-68	SGK494	2.00277e-20	ATP6V1G3	5.44095e-20	DMBX1	1.22796e-31
CRTAP	1.25256e-15	C13orf33	1.94535e-103	ATP11A	8.01923e-28	ADH6	1.21251e-32	C11orf93	4.75009e-20	PRICKLE2	9.87043e-53	FAM83F	4.89299e-75	GRSF1	1.01554e-30	LAIR1	2.70288e-68	CAT	2.08984e-20	HOXD13	5.54719e-20	OIT3	1.23269e-31
DUSP5	1.25378e-15	CD302	1.98592e-103	UGT1A10	8.30355e-28	IL22	1.34417e-32	CDCA4	5.43771e-20	XRCC2	9.93464e-53	MYADM	5.27556e-75	TSNAXIP1	1.07816e-30	AEN	3.70451e-68	HSPB8	2.19076e-20	CYP4B1	5.54719e-20	DOCK9	1.23973e-31
TTYH3	1.32201e-15	INMT	2.10331e-103	PKHD1L1	9.59145e-28	HADH	1.64693e-32	NCAPD2	5.45311e-20	LMOD1	1.00282e-52	UBE2S	5.76865e-75	LRRC7	1.10016e-30	TOP2B	4.68057e-68	BET3L	2.19076e-20	SLCO3A1	5.80572e-20	MYOM3	1.26759e-31
MEN1	1.50365e-15	HSD11B1	2.11122e-103	SKA3	1.08329e-27	TTLL10	1.784e-32	CMTM6	5.53911e-20	C9orf100	1.07227e-52	DSP	6.16356e-75	TFIP11	1.26035e-30	PFKFB4	6.29887e-68	SOCS2	2.32532e-20	TUBA1A	6.20948e-20	NT5C1A	1.30974e-31
NBEA	1.50994e-15	EPB41L2	2.29932e-103	SOX9	1.08499e-27	ANXA9	1.85073e-32	ACAA2	6.25393e-20	ABHD6	1.07923e-52	GABRA3	1.0183e-74	PRKCD	1.27313e-30	MBOAT2	6.84202e-68	BRSK1	2.34582e-20	ICA1	6.23409e-20	GARNL3	1.31685e-31
MYADM	1.53736e-15	CREB5	2.41576e-103	CRHBP	1.102e-27	CLYBL	1.91239e-32	LRRC55	6.49299e-20	WASF3	1.22995e-52	KCTD12	1.084e-74	KLRAQ1	1.42326e-30	C6orf217	6.8726e-68	KCNQ1	2.34968e-20	C18orf34	6.34523e-20	CD63	1.33549e-31
CD302	1.64423e-15	AMOTL2	2.44328e-103	CHPF	1.11972e-27	CENPO	2.01161e-32	EGFL6	6.9234e-20	IGSF9	1.29163e-52	FERMT1	1.39793e-74	DRD1	1.54941e-30	RAPGEF3	6.88338e-68	HPD	2.49308e-20	PCP4L1	6.87874e-20	RAET1E	1.37785e-31
ZEB2	1.68076e-15	IL11RA	2.7778e-103	P2RX2	1.18438e-27	TTC21A	2.20465e-32	NAT2	7.01303e-20	SIDT2	1.35762e-52	CCDC69	1.44999e-74	RDH5	1.67047e-30	FCER1G	7.37995e-68	ETV6	2.51346e-20	CCDC89	7.2667e-20	ENDOD1	1.63382e-31
FHL5	1.93559e-15	BUB1B	3.36235e-103	NPY2R	1.18575e-27	CRAT	2.2854e-32	SLC35D1	7.08496e-20	IL6	1.41143e-52	F2RL3	1.96245e-74	C1orf115	1.68061e-30	CA9	1.12415e-67	PSMB8	2.52448e-20	NCAPG	7.2667e-20	GPR4	1.70283e-31
SGCG	1.99442e-15	CLDND2	3.93773e-103	ITGA7	1.37914e-27	PADI2	2.59962e-32	TUBG1	7.09731e-20	NUSAP1	1.61706e-52	CCNE1	2.31784e-74	ADIPOR2	1.84619e-30	IGSF10	1.43658e-67	LIMK1	2.61661e-20	ZBED4	7.33873e-20	NUP50	1.93034e-31
RHOJ	2.11008e-15	FGF2	6.49124e-103	ARL14	1.38487e-27	MMP11	2.89196e-32	GNE	7.18445e-20	CYP3A7	1.81195e-52	MMP19	2.36924e-74	AFMID	1.87596e-30	WIPF1	1.45266e-67	USP46	2.63614e-20	LOC643008	7.3742e-20	CTTN	2.03599e-31
AMOTL1	2.2631e-15	DMRT2	9.33009e-103	CKAP2	1.43959e-27	CD200R1	2.89542e-32	LMNB2	7.52476e-20	RNF122	2.41043e-52	AVPR2	2.90058e-74	MYOM3	2.01122e-30	ACOT11	1.92665e-67	ADAMTSL2	2.64038e-20	SLC39A2	7.48289e-20	ARHGAP36	2.04324e-31
VIT	2.51867e-15	CELF2	1.7346e-102	C12orf53	1.49585e-27	LAMB4	3.3739e-32	DNAH14	7.71755e-20	NDC80	2.42857e-52	TRAIP	4.35668e-74	ST7	2.01735e-30	TSPAN6	2.31892e-67	FBLN5	2.64841e-20	C1QTNF1	7.49307e-20	METTL4	2.24788e-31
CDON	2.64542e-15	EMX2OS	1.88588e-102	SQRDL	1.4988e-27	ADAM12	3.59456e-32	MCL1	7.9582e-20	ABCA9	2.45321e-52	TMEM90A	4.42611e-74	CMTM5	2.03483e-30	TBC1D13	2.4003e-67	ZNF385A	2.77118e-20	TPX2	8.14764e-20	TUBG1	2.27514e-31
ZBTB47	2.69274e-15	NR3C2	2.315e-102	PDLIM3	1.51218e-27	ANK2	3.73546e-32	CCBE1	8.38117e-20	CXCR1	2.87654e-52	HSPB7	4.56636e-74	GSDMC	2.04559e-30	NELL1	2.5256e-67	ROS1	2.77629e-20	C3orf18	8.19355e-20	IL1RAP	2.32546e-31
IL13	2.79319e-15	PPP2R1B	2.4438e-102	NKRF	1.54434e-27	ATP1A2	4.69685e-32	C20orf118	8.63514e-20	PDZD2	3.2997e-52	TSPAN4	5.16762e-74	UCA1	2.06499e-30	MAL2	2.83897e-67	VIM	2.8421e-20	REG3G	8.46379e-20	PMEPA1	2.43491e-31
EME1	2.79931e-15	PYCR1	2.5892e-102	ADH1B	1.6523e-27	CCDC42B	5.28055e-32	ACAA1	8.79888e-20	RRM2	3.3568e-52	INPP5K	5.2955e-74	VSIG8	2.1505e-30	HCLS1	6.45348e-67	ARHGAP28	2.85744e-20	CHD5	9.10433e-20	RANBP3L	2.74662e-31
RNF112	2.85404e-15	TMEM100	2.66446e-102	CPM	1.65484e-27	C6orf97	5.48695e-32	FAM164C	8.83268e-20	TTK	3.7889e-52	ZMYND15	5.34431e-74	TRIM29	2.56099e-30	ANXA4	7.00477e-67	BHMT	2.97582e-20	SLC27A4	9.12599e-20	UPP1	2.90203e-31
TMEM220	2.88188e-15	CDKN1C	3.55539e-102	CRYAB	1.65484e-27	GNMT	5.59333e-32	2014-09-03	9.44141e-20	PDK4	4.19163e-52	GPR17	9.41478e-74	UGT1A9	2.6902e-30	IPO13	7.25708e-67	NARF	3.18897e-20	FAM84B	1.04135e-19	CNFN	3.07528e-31
C1QTNF2	2.90343e-15	CUTC	4.31183e-102	RBM28	1.67557e-27	BARX2	6.22285e-32	TCTEX1D1	9.72057e-20	ZNF366	4.40443e-52	RECK	1.08281e-73	LRRC14B	2.74409e-30	TMEM140	9.03358e-67	AKIRIN1	3.36089e-20	GNAL	1.04905e-19	LRG1	3.12067e-31
CPEB2	2.94121e-15	UTS2D	5.1591e-102	SEMA6D	1.69676e-27	NCRNA00093	6.61791e-32	SIX2	9.92914e-20	PTCRA	5.58868e-52	MSR1	1.16532e-73	ADD3	2.89826e-30	VGLL1	9.26089e-67	PKMYT1	3.64719e-20	CTTNBP2	1.11523e-19	LPAR1	3.53857e-31
DCHS1	3.04814e-15	LOC257358	5.17755e-102	XPOT	1.71073e-27	PLUNC	6.9356e-32	GINS3	1.04885e-19	KIAA0101	6.24038e-52	ARRB2	1.22329e-73	LBR	3.46323e-30	RASD2	9.39754e-67	SLC23A1	3.84568e-20	EYA4	1.17851e-19	CDC14B	3.58891e-31
TMEM132C	3.05253e-15	APCDD1	7.92572e-102	LMO3	1.81634e-27	TTYH3	7.13517e-32	FAM64A	1.04885e-19	DNASE2B	6.56681e-52	CD83	1.24169e-73	A4GNT	3.86017e-30	GMFG	9.50968e-67	CD63	3.91037e-20	TCEAL2	1.18252e-19	NEK10	3.62584e-31
PLIN4	3.12141e-15	C3orf64	9.64139e-102	COX7A1	1.90284e-27	STBD1	7.70164e-32	CYR61	1.05304e-19	NCAPG	6.56961e-52	CBX7	1.35762e-73	ACY1	3.86894e-30	PIPOX	9.9104e-67	PIK3C2G	4.17518e-20	GTSE1	1.23183e-19	FLJ42709	3.86596e-31
KIF2C	3.24701e-15	CLCN6	1.73835e-101	BEND5	1.97117e-27	TPRG1	7.73035e-32	TMEM79	1.09889e-19	MUSTN1	6.6489e-52	TMEM125	1.65001e-73	ZCCHC16	4.13898e-30	A2LD1	1.13889e-66	CENPH	4.48205e-20	SVIL	1.23183e-19	ART5	4.06689e-31
KCNQ4	3.49951e-15	CYP2U1	1.9016e-101	HMP19	2.03253e-27	RANBP9	8.08323e-32	CCDC123	1.09987e-19	C2orf29	7.3905e-52	B4GALNT4	1.86625e-73	CKMT1B	4.25166e-30	CPEB3	1.14469e-66	TNFRSF12A	4.64177e-20	SH2D1B	1.32625e-19	GPR77	4.2783e-31
PIP5K1C	3.62576e-15	LOC100133920	2.15469e-101	RDH5	2.26989e-27	ELANE	8.19016e-32	CD302	1.10191e-19	KRT79	7.60202e-52	TSPAN12	1.93863e-73	SLC5A8	4.46533e-30	LOC285830	1.24408e-66	LOC153684	4.95744e-20	KPNB1	1.33561e-19	KDELR3	4.67949e-31
UHRF1	3.75173e-15	RNF150	2.16015e-101	KAT2A	2.31068e-27	SCARA5	8.53419e-32	DACH1	1.19085e-19	DENND2A	8.07409e-52	KAT2B	3.06791e-73	CCDC78	4.54495e-30	BRCC3	1.32411e-66	DMGDH	5.1505e-20	LPIN1	1.39974e-19	PDLIM4	4.9253e-31
ASPA	3.89861e-15	CCNB2	2.16918e-101	RASL12	2.31749e-27	KRT73	8.54072e-32	C17orf53	1.28434e-19	FOSB	8.8238e-52	ACADL	4.11354e-73	GAK	4.56347e-30	C1QTNF6	1.68099e-66	SLC13A3	5.22375e-20	SPTBN2	1.5021e-19	DHX32	5.06532e-31
AURKA	3.94524e-15	PTTG1	2.2618e-101	AGTR1	2.49762e-27	ACOX1	9.31646e-32	CCDC142	1.33e-19	C16orf75	9.2228e-52	RCC1	4.29493e-73	UAP1L1	4.63468e-30	CDKN2BAS	1.97099e-66	CCND2	5.41769e-20	RRM2	1.5409e-19	SYT9	5.35233e-31
C5orf41	3.94524e-15	SAA1	3.15813e-101	SORBS1	2.49762e-27	CNGA4	9.52293e-32	ZGPAT	1.33082e-19	RFX2	1.05714e-51	VAMP2	5.31372e-73	GPSM2	4.83138e-30	DISC1	1.9963e-66	ANK2	5.60754e-20	ISL2	1.55113e-19	PLEKHM2	5.66518e-31
A2M	4.85421e-15	MATN2	3.91314e-101	NGB	2.60413e-27	C6orf165	1.02023e-31	TIGD1	1.365e-19	C7orf45	1.28923e-51	S100A4	7.36318e-73	RNF5	4.84884e-30	SLC37A2	2.08738e-66	SPON2	5.69641e-20	APBB1	1.5981e-19	SPATA9	5.99112e-31
MTTP	5.01511e-15	UGP2	4.72329e-101	MORC2	2.65248e-27	EME1	1.06594e-31	TMEM26	1.36811e-19	SGOL1	1.43135e-51	DUSP1	7.97479e-73	ATXN2L	5.06586e-30	DLX5	3.03059e-66	UNC45B	5.80782e-20	PCDH7	1.64971e-19	DEPDC6	6.25983e-31
TGFBR3	5.21354e-15	MELK	5.79385e-101	NBEAL1	2.69487e-27	FOXM1	1.0716e-31	NUDT10	1.37971e-19	TNR	1.94648e-51	MAMDC2	1.03044e-72	ST3GAL1	5.28298e-30	TBXAS1	3.31974e-66	IDO2	5.95393e-20	CLIP4	1.73966e-19	CATSPER1	6.44069e-31
LATS2	5.30842e-15	ADAMTS1	6.28978e-101	CLDN8	2.74827e-27	ANGPTL5	1.13835e-31	CYP4A11	1.40027e-19	NCAPH	1.97108e-51	KIF17	1.26565e-72	KRTAP17-1	5.37081e-30	LAT2	3.66643e-66	SEPP1	6.11251e-20	KANK1	1.78276e-19	C20orf26	6.49422e-31
BLM	5.45476e-15	TK1	6.58457e-101	GPR44	2.86258e-27	CADM2	1.14743e-31	SLC7A6	1.52745e-19	MCM10	2.23253e-51	ACACB	1.35852e-72	CHCHD10	5.75106e-30	SLC9A4	4.52508e-66	ABCA4	6.28794e-20	C9orf91	1.89637e-19	PDE5A	6.87065e-31
ADD1	5.79155e-15	DLGAP5	7.55148e-101	TTYH3	2.91909e-27	C1QTNF6	1.27166e-31	MT1DP	1.68287e-19	CKAP2L	2.35653e-51	LRRC2	1.62114e-72	ATP6V0D2	6.10762e-30	CLCNKA	4.56678e-66	OXGR1	6.39057e-20	RAP1GAP	1.92118e-19	ITPR1	7.18262e-31
PELI2	6.02789e-15	C12orf39	7.55887e-101	LMTK3	3.2868e-27	DUSP13	1.29675e-31	CDC25A	1.70394e-19	PPP1R14A	2.57744e-51	C1orf112	2.64673e-72	MATN2	6.56139e-30	KIAA1908	4.73457e-66	PMM2	6.41606e-20	RIMS3	1.9324e-19	RPS6KA6	7.67933e-31
HERC1	6.35474e-15	KIF11	8.70989e-101	ALPI	3.33489e-27	GYS2	1.3162e-31	STEAP3	1.71701e-19	PTPLAD2	2.60888e-51	COL6A6	2.69913e-72	TNPO2	6.95943e-30	HOXB9	5.07818e-66	SERPINE2	6.55599e-20	LOC100240735	1.9339e-19	CCL21	7.67933e-31
RGN	6.69101e-15	FAM89A	9.87968e-101	TTLL4	3.39913e-27	BMP8A	1.3471e-31	MCM5	1.71701e-19	MDGA1	2.63621e-51	IGSF9	4.88299e-72	SLC22A17	7.63012e-30	GPSM3	5.11222e-66	SEMA6D	6.90514e-20	MPPE1	1.98655e-19	SLC9A5	8.02445e-31
C19orf48	7.29273e-15	ASB5	1.3886e-100	ZNF536	3.43089e-27	C17orf72	1.3471e-31	C1R	1.71701e-19	OLFML1	2.73191e-51	DAAM2	5.2412e-72	EDN2	7.64285e-30	PYGL	5.95266e-66	ACY1	6.98684e-20	TES	2.01505e-19	TMEM173	8.13392e-31
TES	8.24249e-15	HOXA5	1.51828e-100	KIF20A	3.56371e-27	HYDIN	1.35921e-31	NAT9	1.7684e-19	CHAF1B	3.00261e-51	CENPH	5.76518e-72	IGF2AS	7.98043e-30	TOM1L2	8.59375e-66	C19orf40	7.62219e-20	KIF20A	2.04118e-19	RHBDD2	8.56313e-31
DYNC1I1	8.68721e-15	WHAMML2	1.6778e-100	TSPAN7	3.57083e-27	KIAA1524	1.36237e-31	PI4KB	1.76921e-19	ST6GALNAC3	3.46996e-51	LONRF3	6.24426e-72	RAG2	8.14682e-30	NNMT	9.70975e-66	UGT2B7	8.49022e-20	GNB5	2.05291e-19	MTSS1L	1.00693e-30
CDKL1	8.81523e-15	PGM5	1.68634e-100	TMEM82	3.5728e-27	GOLGA4	1.46754e-31	MYD88	1.92549e-19	ZEB2	5.03649e-51	C7orf58	7.13522e-72	MYH7	8.94478e-30	MOBKL2A	1.40703e-65	CDC45	9.04235e-20	CENPF	2.07835e-19	MAGI2	1.02287e-30
BRI3BP	8.81523e-15	KLHL30	1.77469e-100	UHRF1	3.69903e-27	TMEM63A	1.51295e-31	MXD3	1.92691e-19	C1QTNF7	5.25085e-51	DNA2	7.33411e-72	PDZK1	9.02993e-30	GNB5	1.42394e-65	MGAT4B	9.55935e-20	ZIC5	2.07853e-19	UNC5CL	1.17612e-30
CCL14	8.97193e-15	P2RY12	2.45796e-100	SET	3.91522e-27	HTR3B	1.54055e-31	MUC13	1.97319e-19	FOXM1	6.09227e-51	GIMAP7	7.86165e-72	PROS1	9.39846e-30	SPI1	1.46929e-65	KIAA1191	9.66645e-20	APOF	2.16044e-19	NEK11	1.18556e-30
RCC2	9.20705e-15	AASS	2.47139e-100	FOXD3	4.23298e-27	ATP5A1	2.48665e-31	HGS	1.98967e-19	ZBED2	6.96877e-51	ARHGAP18	8.66068e-72	CDO1	1.08822e-29	RASSF2	1.47335e-65	SLC5A12	9.66645e-20	TUBG2	2.20983e-19	SCRIB	1.35977e-30
STAB2	1.0288e-14	ITM2A	3.19853e-100	CLIP3	4.28886e-27	NETO2	2.56665e-31	ATAD2	2.00844e-19	SLIT3	7.11032e-51	PERP	1.08116e-71	FHL1	1.11743e-29	CDK18	1.71727e-65	ASPDH	9.79192e-20	LOC100192378	2.24481e-19	SDC3	1.36146e-30
CHTF18	1.06628e-14	ADHFE1	3.4115e-100	KCNMA1	4.30848e-27	C6orf142	2.67067e-31	H2AFZ	2.02762e-19	WISP2	7.26442e-51	NXPH4	1.29868e-71	CCDC135	1.14066e-29	STAC3	1.80248e-65	CBX3	9.92659e-20	PPAT	2.40811e-19	CCDC85A	1.40208e-30
C3orf18	1.06628e-14	NUAK2	4.20999e-100	C4orf34	4.98692e-27	SOX10	2.7385e-31	MMAA	2.07302e-19	FAM125B	8.25072e-51	MCM8	1.44548e-71	SEMA3G	1.20555e-29	C8orf4	2.02185e-65	PPP1R9B	9.93461e-20	NEURL1B	2.42252e-19	C1orf161	1.50441e-30
FANCA	1.1589e-14	CDH5	5.7498e-100	LRCH2	5.47063e-27	CRNN	2.82089e-31	CCT3	2.07302e-19	EML1	1.09257e-50	AG2	1.46874e-71	SPATA4	1.26016e-29	OLFML2A	2.03654e-65	EGFL7	1.02255e-19	TCN2	2.44904e-19	TRIM54	1.54539e-30
KCTD10	1.23188e-14	PTPRM	6.83737e-100	UBE2C	5.66043e-27	MYLK2	2.96964e-31	LPL	2.12351e-19	PKMYT1	1.30477e-50	BTBD9	1.66022e-71	SPON1	1.2611e-29	LILRB2	2.11879e-65	PMP2	1.15855e-19	DNAJB5	2.45498e-19	SNX24	1.60911e-30
GTF2A1L	1.23472e-14	PRCD	7.07648e-100	GMPS	5.74823e-27	SRL	3.04486e-31	TRIM16	2.13976e-19	AURKB	1.77759e-50	FAM83D	3.11262e-71	REC8	1.26731e-29	SAT2	2.71363e-65	PARN	1.18573e-19	DPYSL3	2.45498e-19	KCNK5	1.81301e-30
POLD1	1.30014e-14	NEXN	9.69222e-100	TOMM34	6.56761e-27	DPF3	3.15597e-31	SAE1	2.20942e-19	RASL12	2.18615e-50	IL6ST	3.66723e-71	KIAA0895	1.36396e-29	CAND2	2.9628e-65	LOC148709	1.21396e-19	LOC285830	2.50349e-19	STX2	2.10722e-30
HMGB3	1.33043e-14	KIF2C	9.79852e-100	C14orf176	7.07715e-27	CDKN2AIP	4.01098e-31	JUN	2.20942e-19	KNTC1	2.19578e-50	APLN	4.07654e-71	SPNS3	1.90201e-29	C7	3.38787e-65	DNM1	1.35709e-19	TBC1D1	2.5709e-19	C11orf49	2.13985e-30
PDLIM7	1.33043e-14	AURKA	1.7206e-99	ANK3	7.89557e-27	PP14571	4.11596e-31	SPOCK1	2.21302e-19	PSAT1	2.31486e-50	CCRL2	4.77489e-71	CEND1	2.0084e-29	PIK3R6	3.65304e-65	SSBP3	1.39845e-19	GPRASP1	2.61354e-19	CLDN16	2.18877e-30
TPRG1	1.33043e-14	KIF23	2.16565e-99	PKNOX2	7.95746e-27	PLP1	4.7837e-31	BMP10	2.25714e-19	NCF2	2.939e-50	LEFTY2	4.88527e-71	KIF12	2.2237e-29	LRBA	5.04607e-65	NME2	1.51865e-19	PDGFD	2.7064e-19	ORAI3	2.34402e-30
LRFN5	1.56889e-14	CFD	2.29958e-99	SMOX	8.00486e-27	CKM	5.79788e-31	RAB11FIP4	2.44231e-19	COL10A1	3.2047e-50	C7orf23	6.16784e-71	TGM7	2.31289e-29	SASH3	5.35746e-65	FANCI	1.55104e-19	BAI3	3.2904e-19	FUT1	2.34581e-30
LOC158696	1.59004e-14	CKAP2L	2.50468e-99	BRCA2	8.4289e-27	CRISP2	6.40102e-31	LILRB5	2.44565e-19	CENPA	3.56268e-50	GJA4	7.14985e-71	BACE2	2.37242e-29	CCND1	5.53688e-65	THRB	1.57006e-19	GALNT7	3.38944e-19	AURKAPS1	2.35217e-30
ROCK1	1.62056e-14	SLCO1C1	3.24095e-99	CSE1L	8.63611e-27	TNFRSF11A	6.63682e-31	PVALB	2.6364e-19	AGRP	3.81479e-50	DSCC1	7.45999e-71	KRT85	2.37242e-29	EZH2	6.82347e-65	MSRA	1.60157e-19	NCS1	3.49456e-19	QSOX1	2.36555e-30
CDT1	1.69132e-14	IBSP	4.65175e-99	DIAPH3	9.44181e-27	PPAPDC3	7.80946e-31	GADD45B	2.64138e-19	AGAP11	4.30308e-50	SERPINB5	7.95409e-71	TRIM50	2.81606e-29	NCRNA00175	6.99365e-65	PNPLA3	1.60475e-19	SORBS1	3.53191e-19	SDC2	2.47013e-30
SLC19A1	1.69308e-14	AFAP1L1	5.24293e-99	ADD1	9.67177e-27	FABP3	1.0361e-30	CUL9	2.65649e-19	LOC100131726	4.68412e-50	ALDH2	8.52226e-71	CS	3.01938e-29	DHRS11	7.26739e-65	TNFAIP8	1.62734e-19	FAM82A1	3.53229e-19	BCL2L1	2.54393e-30
PAQR4	1.69707e-14	VKORC1L1	6.13322e-99	KIF18B	9.78535e-27	GADL1	1.10295e-30	MS4A6A	2.70369e-19	FGF11	4.72086e-50	TM6SF1	8.52777e-71	STRA6	3.06384e-29	FMNL1	7.9908e-65	MFI2	1.71081e-19	ARHGAP20	3.55441e-19	RAB27A	2.58797e-30
CPEB3	1.78425e-14	RECK	8.50714e-99	FBLIM1	1.0118e-26	NPY1R	1.16489e-30	STK39	2.82502e-19	SORBS1	6.1744e-50	FLVCR2	9.89905e-71	SGK494	3.12403e-29	AHCYL1	1.15257e-64	APOM	1.71893e-19	DUSP19	3.55441e-19	C1orf192	2.65803e-30
KIAA1737	1.81259e-14	NCAPG	8.88469e-99	HPGD	1.1387e-26	ENDOU	1.20565e-30	PRCC	2.95279e-19	PRC1	6.3058e-50	KAL1	1.38408e-70	MYO10	3.20874e-29	STK10	1.19969e-64	AK3	1.73785e-19	S100A14	3.57013e-19	ADD3	2.69537e-30
C1orf70	1.87701e-14	NEIL3	1.05845e-98	EIF4E3	1.14507e-26	LOXL2	1.27443e-30	KLHL12	3.13721e-19	ZNF423	6.63051e-50	JUND	1.75222e-70	HRSP12	3.21289e-29	DPEP2	1.19969e-64	HRC	1.80739e-19	CYP2E1	3.71867e-19	ACY1	2.7353e-30
EPHA3	1.93885e-14	CDC14C	1.0917e-98	ACOX1	1.17142e-26	FOLR1	1.33407e-30	BCL9	3.24875e-19	SOSTDC1	6.82665e-50	NCAPG2	2.26657e-70	FSIP1	3.26917e-29	GRAMD1A	1.24228e-64	MOSC2	1.89132e-19	ANXA2	3.72484e-19	RC3H1	3.09976e-30
RPS6KA5	1.96753e-14	AGBL1	1.34808e-98	SORCS1	1.173e-26	TRAM2	1.36459e-30	GPR172A	3.59725e-19	CHRNA2	8.04296e-50	CCDC13	2.68475e-70	DEPDC5	3.75472e-29	TMSB10	1.25051e-64	TPRG1L	1.98807e-19	PDZRN4	3.85857e-19	TMEM220	3.18077e-30
HAS1	2.09029e-14	CETP	1.35172e-98	GPD1L	1.18777e-26	TXLNB	1.74778e-30	NECAB3	3.59725e-19	ADRA1A	8.60254e-50	MUSK	3.00961e-70	NKD1	3.86441e-29	C3orf39	1.36441e-64	GDNF	1.99962e-19	HIPK2	3.953e-19	RHBDF1	3.34418e-30
MOGS	2.09715e-14	RAD51	1.50659e-98	PRRT1	1.37269e-26	NDUFS1	1.83744e-30	LOC338799	3.72898e-19	IL33	9.46058e-50	ADPRH	3.30694e-70	SSTR2	4.10689e-29	MYO3A	1.43912e-64	RPL22L1	2.00516e-19	COL4A6	4.01886e-19	RASGRF1	3.36323e-30
KANK1	2.19939e-14	MYOM2	1.69658e-98	C9orf140	1.40372e-26	ADSSL1	2.0451e-30	FCGR2B	3.92505e-19	LOC84740	9.50025e-50	FMO5	3.38341e-70	GUCA1C	4.26342e-29	MPPED2	1.57596e-64	TTC31	2.0115e-19	LIPE	4.02486e-19	TMEM92	3.38879e-30
NEK1	2.3996e-14	KCNAB1	1.87504e-98	PLSCR4	1.52176e-26	SLC25A25	2.36795e-30	COG2	3.95642e-19	KCTD10	1.10258e-49	GRHL3	3.50996e-70	MGAT4B	4.29177e-29	SEMA4A	1.71401e-64	CCDC48	2.03357e-19	CXorf57	4.04582e-19	TMEM90A	3.51188e-30
CDC6	2.47725e-14	NDC80	2.82398e-98	TMEM74	1.52448e-26	TEC	2.65528e-30	GBAP1	3.98617e-19	S100A3	1.26142e-49	SIGLEC11	4.50547e-70	ZNF781	4.75114e-29	CASP1	1.76072e-64	CEACAM1	2.13309e-19	IQGAP3	4.20875e-19	NOTCH3	3.5406e-30
PNRC1	2.48684e-14	SLC22A3	5.41378e-98	NOVA1	1.5417e-26	ACADL	2.82343e-30	IL1RN	4.05501e-19	CASS4	1.47823e-49	MITF	5.31193e-70	ACMSD	4.93634e-29	PAG1	1.79105e-64	CELSR3	2.24747e-19	HSPD1	4.65109e-19	MMP11	3.68968e-30
KRT4	2.54667e-14	BMP8A	6.74364e-98	PPP1R12C	2.06739e-26	LMO7	3.08866e-30	HHIP	4.22027e-19	MAFF	1.49085e-49	C12orf48	7.13696e-70	C7orf10	5.49527e-29	KLK6	1.9483e-64	RIMKLA	2.31683e-19	C19orf45	4.65109e-19	C8orf79	3.86222e-30
PCDH18	2.56163e-14	RRM2	6.85689e-98	MGC42105	2.09784e-26	LGI1	3.33924e-30	C9orf140	4.26104e-19	EPN3	1.6341e-49	ADARB1	7.61002e-70	WNT8B	5.83865e-29	CGNL1	2.07018e-64	C4orf31	2.39865e-19	MPP2	4.65109e-19	TMEM44	3.90968e-30
TRIB1	2.5642e-14	C13orf15	7.01584e-98	RFWD3	2.14392e-26	NPY5R	3.90178e-30	NPLOC4	4.27711e-19	FANCI	1.72337e-49	RILP	8.9467e-70	DOC2B	6.22965e-29	PCCB	2.31015e-64	LPPR5	2.40377e-19	ZNF516	4.71252e-19	LOC642852	3.94284e-30
C4orf31	2.77375e-14	OIP5	7.30448e-98	DMRTA1	2.35823e-26	AIF1L	3.92903e-30	CLEC4M	4.33181e-19	STX1A	1.89775e-49	CENPO	2.2741e-69	SLC12A3	6.64147e-29	CCDC160	2.45656e-64	PFN1	2.55691e-19	C7orf51	4.85661e-19	KL	4.16798e-30
INPP5A	2.79166e-14	RHOJ	7.74625e-98	LILRB5	2.37482e-26	UQCRC2	4.25208e-30	STARD5	4.84316e-19	EPB41L2	2.08474e-49	C10orf10	2.40956e-69	APCS	6.77651e-29	APOBEC3G	3.01881e-64	GATA2	2.63217e-19	CASKIN1	5.08851e-19	FAM190A	4.74072e-30
KLHL15	2.82256e-14	ELTD1	1.01824e-97	RHPN1	2.4629e-26	LRRC14B	4.26498e-30	SSR2	4.9238e-19	FUT2	2.45903e-49	ECE2	3.175e-69	HIST1H1E	6.86225e-29	FCGR1C	3.15721e-64	LIG1	2.76494e-19	HSD17B13	5.15155e-19	CPNE2	4.8561e-30
KIF18B	3.05967e-14	RGL1	1.02402e-97	LGALS4	2.73257e-26	BMP1	4.51607e-30	ADRA1A	5.02226e-19	PTPN1	2.78025e-49	C5orf32	3.33401e-69	SFXN2	7.19329e-29	IMPG2	3.52935e-64	REEP4	2.79902e-19	ITSN1	5.20088e-19	NAT8L	4.85947e-30
DPYSL3	3.10922e-14	YIPF7	2.04187e-97	PABPC1L2B	2.73325e-26	MLPH	5.226e-30	MUT	5.26603e-19	GPBAR1	2.92009e-49	ZEB2	3.39976e-69	TMEM120B	7.29219e-29	HSN2	3.6231e-64	ADD3	2.84572e-19	ADH1B	5.28575e-19	GLT8D2	5.24611e-30
C1orf150	3.25192e-14	ISM1	2.6445e-97	CEP72	2.85551e-26	LDLRAD1	6.54886e-30	2014-09-05	5.31405e-19	NFKBIL2	3.291e-49	FPR2	3.98485e-69	STON1	8.07358e-29	PDHA1	3.66452e-64	DGKB	2.84572e-19	TNMD	5.42311e-19	RINL	5.92195e-30
MGLL	3.47798e-14	CDCA8	2.67363e-97	RGS9	2.86387e-26	SAA2	6.96823e-30	CSMD2	5.47284e-19	SLC24A4	3.30963e-49	C10orf67	4.39476e-69	PRUNE2	8.65379e-29	LZTS1	3.83319e-64	HAO2	2.93963e-19	PLCD1	5.44024e-19	NLGN1	6.24294e-30
BIN1	3.82679e-14	KCNMB1	2.78764e-97	PINK1	3.38762e-26	GAMT	7.12956e-30	COCH	5.63378e-19	ARHGAP24	3.4389e-49	MLF1IP	4.53733e-69	RAB7L1	8.88906e-29	NFAM1	4.187e-64	SLC4A9	2.98185e-19	MEIS1	5.83709e-19	MAD2L2	6.56074e-30
SYNPO	3.8574e-14	LMNB1	2.84634e-97	RAB9B	3.44469e-26	GPX3	7.20736e-30	TBCE	5.67257e-19	TNFSF12	4.20039e-49	SHMT2	5.0974e-69	FUT3	9.0663e-29	BIN2	4.27512e-64	ST8SIA6	3.18379e-19	DCHS2	5.93337e-19	DCAF17	7.05251e-30
FAM72B	4.36644e-14	CXCL12	3.06035e-97	CCT6A	3.55128e-26	SH2D1B	7.85204e-30	MSTO2P	5.67411e-19	ARHGEF6	4.57885e-49	HMMR	6.56775e-69	CERKL	9.06832e-29	ACSBG2	4.37897e-64	FAM169A	3.18379e-19	FXYD6	5.93367e-19	DNAJC27	7.23635e-30
GJC2	4.48563e-14	EXO1	3.15533e-97	ZNF132	3.61181e-26	DNAH12	9.06914e-30	PVT1	5.68887e-19	FAM65A	4.64002e-49	TRAK2	8.30277e-69	NTN4	9.17347e-29	KLHL6	4.52565e-64	DACH1	3.19715e-19	NLE1	6.15556e-19	ATIC	7.3755e-30
ASF1B	4.63947e-14	PRC1	3.83088e-97	ADAMTS1	4.52681e-26	C10orf110	9.68882e-30	SMC4	6.01096e-19	NHSL1	4.75241e-49	FAM23A	8.90766e-69	APOC3	1.05801e-28	SOX11	4.60386e-64	FCHSD1	3.2281e-19	SULT1A2	6.22796e-19	C10orf55	7.44123e-30
EGR2	4.84695e-14	VGLL2	4.21474e-97	HTR1D	4.77875e-26	TPPP2	9.72368e-30	TP53I3	6.05154e-19	KIF15	5.32565e-49	MFNG	9.36003e-69	SLC38A7	1.09187e-28	OTOA	4.92628e-64	KDELC1	3.25094e-19	TNNI3K	6.45142e-19	OLAH	8.59117e-30
KCNAB1	4.88198e-14	CPM	5.44166e-97	MT1X	4.92099e-26	KCNK5	9.73418e-30	C1orf35	6.20457e-19	EME1	7.23738e-49	GATA1	9.84995e-69	FLJ23867	1.12177e-28	LIPH	5.5139e-64	KCNK13	3.39779e-19	C3orf64	6.64458e-19	FGFR2	8.62861e-30
FBXL6	5.05086e-14	CDCA5	7.38171e-97	DDX10	5.05445e-26	SLC12A2	1.10365e-29	CHEK1	6.75337e-19	TMPRSS4	7.54062e-49	TMEM132A	1.11948e-68	BCAS4	1.14426e-28	CDKL1	5.68713e-64	LRIT3	3.46795e-19	PPP1R12B	6.82491e-19	RABGGTA	9.13943e-30
SETD7	5.16574e-14	AKAP6	9.02438e-97	FOLR2	5.44204e-26	KIF14	1.29766e-29	UXS1	6.92438e-19	CDCA5	8.76921e-49	SPC24	1.2563e-68	CFI	1.24564e-28	PLAU	6.83028e-64	TRIB2	3.47836e-19	FBXO17	7.21479e-19	C4orf47	9.90674e-30
SMPX	5.85095e-14	THSD1	9.2597e-97	TRPV3	5.44204e-26	BOC	1.33797e-29	P4HA2	6.92438e-19	FIBIN	9.89937e-49	ROR1	1.32684e-68	PPP1R16B	1.38827e-28	STX4	8.15521e-64	ACADM	3.50919e-19	TRPC1	7.22535e-19	SOX4	9.92639e-30
EID1	5.93687e-14	SOX7	1.13534e-96	COL10A1	5.52924e-26	FXYD2	1.3436e-29	SPRYD4	6.92697e-19	RHBDL2	1.20096e-48	HOXC13	1.35371e-68	SDCBP2	1.3932e-28	TNNC1	8.23457e-64	PVT1	4.51387e-19	PHF12	7.33974e-19	C1QL1	1.05438e-29
HJURP	6.03847e-14	ERCC6L	1.24645e-96	CASD1	5.8018e-26	KRT26	1.44774e-29	PCA3	6.98104e-19	HMGB3	1.28315e-48	UNC13B	1.53631e-68	SFRS7	1.3988e-28	ZDHHC2	9.32198e-64	SLC25A37	5.13083e-19	ITGB1BP2	7.7652e-19	ARMC2	1.17662e-29
EIF2AK1	6.17583e-14	SLC22A12	1.40812e-96	PACSIN2	5.8018e-26	SEMA6C	1.51753e-29	GPR19	6.99086e-19	SVEP1	1.44753e-48	SLC35A1	1.59957e-68	FNIP1	1.44178e-28	IL12RB1	9.51942e-64	EPAS1	5.27351e-19	PPP3CA	7.91168e-19	PRSS23	1.27752e-29
CASP12	6.29336e-14	GPRIN1	1.68352e-96	HPSE2	5.85644e-26	SLC27A6	1.57987e-29	LIN7C	7.18539e-19	SIRPD	1.62236e-48	CYP1A1	1.80961e-68	PRDX1	1.69993e-28	CD68	9.66567e-64	FANCA	5.43947e-19	BYSL	7.98941e-19	MAPK13	1.40186e-29
POLR2H	6.69818e-14	NDN	2.59574e-96	CPNE8	6.11553e-26	UBE2D4	1.59926e-29	SAPS1	7.36425e-19	MME	1.79073e-48	2014-09-04	1.82671e-68	RASAL1	1.72004e-28	RAP1GAP	1.07512e-63	UHRF1	5.87756e-19	MANEAL	8.78399e-19	MAP3K11	1.49988e-29
NFIC	6.86098e-14	ECSCR	2.72533e-96	VAMP2	6.11553e-26	PEBP1	1.7932e-29	EDC3	7.37891e-19	GPT2	1.79626e-48	DQX1	2.81507e-68	GATM	1.72622e-28	FCGR1B	1.09601e-63	PAK7	5.9118e-19	GPX2	8.89768e-19	LYSMD3	1.74376e-29
CRTC3	7.12583e-14	KLHL13	2.72695e-96	C5orf40	6.25518e-26	CA9	1.82214e-29	RTKN2	7.37891e-19	ZFYVE9	1.87454e-48	PTH1R	4.47006e-68	HES1	1.80186e-28	SIGLEC10	1.20954e-63	PGAM2	5.95146e-19	C12orf34	1.01703e-18	TNXB	1.82731e-29
ALG3	7.28752e-14	WISP1	2.88529e-96	WSCD1	6.26838e-26	GLYATL1	2.0477e-29	SIX4	7.3889e-19	AGBL1	1.89686e-48	ZNF385B	6.107e-68	UCKL1AS	1.81132e-28	LOC283070	1.23697e-63	CYP4F2	6.08064e-19	MEX3D	1.02788e-18	ZC3H12C	1.94031e-29
RBPMS	7.91372e-14	MAP7D3	2.88529e-96	KIF2C	6.55417e-26	PGM1	2.11864e-29	ALDH2	7.49216e-19	PLA2G4F	1.92789e-48	FYCO1	6.23166e-68	CAPN6	1.9155e-28	SLC34A1	1.44283e-63	GPX8	6.50742e-19	LIPC	1.04549e-18	DSEL	2.01558e-29
ARHGAP24	7.92728e-14	USHBP1	2.99453e-96	ELAVL3	6.71494e-26	MGST2	2.12921e-29	GNA14	7.51395e-19	GGA2	1.99772e-48	SEMA3B	6.59755e-68	TOMM40	2.23997e-28	SIGLEC8	1.58156e-63	CORO7	6.65479e-19	HOXC5	1.04844e-18	IER5L	2.064e-29
DCN	7.98547e-14	RNASEH2A	3.10924e-96	NCOA4	6.78165e-26	PGM5	2.22464e-29	FAM111B	7.67851e-19	KDELR3	2.50222e-48	KHDRBS2	7.15754e-68	DNAJB13	2.27828e-28	ENPP3	1.58496e-63	EXOC3L	6.65917e-19	SLC47A1	1.05104e-18	VASP	2.09792e-29
ENTPD1	8.284e-14	KBTBD5	3.6806e-96	NAA25	7.02311e-26	GPRC6A	2.3906e-29	LHX2	7.68114e-19	GPM6B	2.67312e-48	EMR3	7.90638e-68	PLAGL2	2.32789e-28	MED20	2.30873e-63	FAM36A	6.65917e-19	DUSP3	1.05984e-18	RCN2	2.15757e-29
PSMG3	8.28549e-14	GPR109B	4.11302e-96	LRRN4CL	8.10245e-26	FLJ41941	2.3906e-29	SP6	7.73366e-19	C17orf53	2.98389e-48	TMEM220	8.5771e-68	EVI5L	2.33842e-28	MRPL19	2.42121e-63	AXIN1	6.7985e-19	KLF8	1.05984e-18	CNP	2.17761e-29
PQLC2	8.59453e-14	AVPR2	6.38621e-96	MORN5	8.47858e-26	PTK7	2.44599e-29	AGL	7.81391e-19	KAT2A	3.62127e-48	DEFA1B	1.15218e-67	TMEM218	2.52968e-28	SUCLG2	2.61435e-63	TBC1D9	7.56065e-19	TCEAL7	1.063e-18	CCDC67	2.24404e-29
KNTC1	9.17053e-14	PLN	6.7006e-96	ADCY5	8.98127e-26	COL10A1	2.85741e-29	ZNF775	7.91516e-19	PPM1D	3.85929e-48	MS4A2	1.53992e-67	CMAH	2.57028e-28	VWA2	2.70427e-63	SLC43A1	7.61792e-19	SLC16A5	1.07082e-18	S100A1	2.50747e-29
ARHGAP39	9.68175e-14	KIF18B	7.34683e-96	S100A11	9.24123e-26	DNALI1	3.02757e-29	ACAT1	7.96364e-19	FRY	4.49663e-48	CCDC68	2.19051e-67	HCCS	2.60671e-28	GPR182	2.70442e-63	FOLR3	8.21847e-19	C22orf23	1.12759e-18	GSTM5	2.52299e-29
LAMC3	9.72017e-14	CENPM	7.55177e-96	TROAP	9.3578e-26	LRRC20	3.02879e-29	FANCE	8.29279e-19	PDE2A	4.54567e-48	SELP	2.48571e-67	RSPH1	2.63188e-28	NICN1	3.07722e-63	BMP5	8.36239e-19	ALS2CL	1.18377e-18	NID1	2.58809e-29
MAGI2	1.04841e-13	PRG4	7.80895e-96	CCDC86	9.35983e-26	ANO5	3.10923e-29	INTS8	8.57689e-19	CTNNAL1	5.2455e-48	RASGRF1	2.50896e-67	FAM35B2	2.63572e-28	WASF3	3.74453e-63	C16orf88	8.43766e-19	CACNA1F	1.18799e-18	PPP1R15B	2.79269e-29
PFKFB4	1.04977e-13	ASPM	8.56203e-96	BAALC	9.44327e-26	LYVE1	3.26663e-29	PSPH	9.34036e-19	SERPING1	6.26642e-48	LATS2	2.51931e-67	TMEM178	2.64589e-28	CARD16	4.03063e-63	MST1P9	8.45225e-19	BIRC5	1.19475e-18	PHYHIP	2.81897e-29
C16orf45	1.10898e-13	ADH4	8.70869e-96	MCHR2	9.61009e-26	TNNT1	3.65568e-29	IRGQ	9.34842e-19	C1orf198	7.69466e-48	NTN4	3.23929e-67	FAM155B	2.78537e-28	KIF1C	4.14084e-63	C22orf45	9.51041e-19	CTF1	1.20022e-18	SEC14L3	2.94737e-29
CAPZA2	1.12413e-13	NOTCH4	1.09845e-95	LCN6	9.71525e-26	SCGB2A1	3.66831e-29	NDOR1	9.42861e-19	ESPL1	8.30868e-48	MAP1LC3C	3.56277e-67	AGT	3.04852e-28	ETV7	5.8719e-63	MDM2	1.00353e-18	USH1G	1.21828e-18	HIGD1B	3.03126e-29
KCND3	1.12794e-13	TK2	1.12605e-95	SF3B3	1.02479e-25	KCNRG	3.80629e-29	C5orf46	9.47401e-19	ZBTB47	8.55683e-48	CHAF1B	3.65925e-67	ASB16	3.28197e-28	MAZ	6.35782e-63	SLC7A13	1.0119e-18	ZNF146	1.27117e-18	PAX6	3.08132e-29
EIF4E3	1.12971e-13	C6orf129	1.49426e-95	WDR78	1.05148e-25	CCDC19	4.34401e-29	SHC1	9.67687e-19	SLC5A9	9.17342e-48	ZBTB47	4.54164e-67	CAV2	3.2984e-28	SPHK2	6.85212e-63	SAT2	1.02001e-18	ST6GALNAC2	1.27117e-18	AKR1E2	3.09413e-29
KIAA1210	1.13749e-13	ANGPTL7	1.68215e-95	NCAPG2	1.13428e-25	NT5C2	4.46942e-29	ANKRD13B	1.00017e-18	KIAA0427	1.19254e-47	AK3L1	4.73934e-67	AQP7P3	3.31954e-28	SDS	8.14588e-63	SCARB1	1.02482e-18	SERPINB1	1.3216e-18	LZTS1	3.11406e-29
PTBP2	1.22157e-13	ZNF781	1.80578e-95	PRSS22	1.21005e-25	SPEF1	4.78691e-29	LOC541471	1.04146e-18	CCL23	1.20543e-47	RFX2	5.25281e-67	PP14571	3.61614e-28	TPPP2	8.23351e-63	SLC43A2	1.03048e-18	CYP11A1	1.41224e-18	USP49	3.31784e-29
PPP1R3B	1.22382e-13	PDE1C	2.2662e-95	C12orf11	1.24595e-25	FZD2	4.79223e-29	STX1A	1.05097e-18	C6orf174	1.2722e-47	ADCY9	5.28793e-67	SCEL	3.73631e-28	LY86	9.44876e-63	KMO	1.14264e-18	CDC25C	1.41802e-18	SLC22A4	3.36982e-29
C17orf91	1.24454e-13	SKA1	2.42649e-95	SALL4	1.28963e-25	FGD6	4.89928e-29	RNF157	1.09163e-18	FLAD1	1.51049e-47	C16orf75	5.32467e-67	TRIM40	4.28656e-28	TBC1D4	1.41146e-62	NUDT1	1.16442e-18	MTHFD2	1.42855e-18	GPR98	3.46984e-29
EBF2	1.32388e-13	STAC3	3.00324e-95	IGSF11	1.31028e-25	IL17RC	5.2288e-29	CNBP	1.09163e-18	GINS2	1.55718e-47	PTCRA	6.09959e-67	C6orf52	4.83259e-28	HLX	1.51142e-62	SPAG4	1.19282e-18	RAD21L1	1.42865e-18	C1orf226	3.65132e-29
TSC22D1	1.33967e-13	SCN3A	4.75309e-95	RIPK2	1.34409e-25	SLC26A6	5.33988e-29	CCL14	1.10185e-18	C1QTNF2	1.63458e-47	CCDC34	6.16041e-67	CYTSB	4.85713e-28	LARS2	1.62515e-62	PRR7	1.19282e-18	SCHIP1	1.44017e-18	RPS27L	3.65132e-29
RHCG	1.35199e-13	MYH7B	5.89084e-95	ARHGAP20	1.35595e-25	KIF26B	6.1002e-29	PAFAH1B3	1.1694e-18	RASAL1	1.67378e-47	PRR11	6.25789e-67	PRICKLE3	5.00529e-28	ACOX2	1.63487e-62	FDX1	1.21892e-18	DPH2	1.4487e-18	C14orf45	3.8848e-29
IKZF4	1.35433e-13	RABIF	6.28482e-95	HSPD1	1.38186e-25	HOXC9	6.77358e-29	TUBA1B	1.2372e-18	DONSON	1.67378e-47	CYB5A	8.31144e-67	PCGEM1	5.00866e-28	MCAM	1.68244e-62	LIN52	1.23165e-18	SHF	1.45839e-18	DYRK3	4.04228e-29
TRAIP	1.35433e-13	SKA3	7.38003e-95	KRT25	1.41856e-25	TGM7	6.80554e-29	SIX1	1.28545e-18	C1orf170	1.80533e-47	RBPMS	8.60387e-67	TRIM6	5.02049e-28	SLC5A11	1.7336e-62	TBXA2R	1.26703e-18	CCDC82	1.46239e-18	PALM2	4.0527e-29
MEF2C	1.35439e-13	ZAK	8.48043e-95	CD3EAP	1.42039e-25	MYH7	6.98494e-29	STXBP6	1.3808e-18	SLC5A4	1.81462e-47	FABP3	8.99793e-67	EHD3	5.27567e-28	BNIPL	1.8081e-62	FAM64A	1.2993e-18	ARF6	1.47915e-18	LOC283663	4.42034e-29
MYL6	1.35545e-13	GTSE1	8.58754e-95	SLC20A1	1.42039e-25	SMARCD3	7.11061e-29	HMGA1	1.44146e-18	NARF	2.60622e-47	SLIT3	9.15322e-67	ANKRD29	5.3594e-28	SPARC	2.07795e-62	CLUL1	1.2993e-18	C4orf49	1.53567e-18	CYP2S1	4.66137e-29
HABP4	1.48901e-13	ANLN	9.09515e-95	IGSF10	1.42179e-25	HOXC6	7.5132e-29	B3GALNT2	1.46318e-18	CDT1	2.65635e-47	AQP1	1.14942e-66	ELAVL2	5.40555e-28	RALGPS1	2.39955e-62	NAALAD2	1.34132e-18	CLCA3P	1.56159e-18	SETBP1	5.18029e-29
PPP1R1A	1.49258e-13	CSRNP3	1.55353e-94	CBX3	1.42179e-25	ZDHHC15	8.31623e-29	LIN9	1.4784e-18	EGR2	2.69095e-47	FGF11	1.39893e-66	SLC2A4	5.45706e-28	MTCP1	2.42216e-62	OAS1	1.3707e-18	PARVA	1.61678e-18	C5orf33	5.29757e-29
TIAM2	1.52547e-13	HAGHL	1.7123e-94	KCNB1	1.51845e-25	C18orf26	8.71005e-29	LYPD1	1.47919e-18	C10orf10	2.81627e-47	BMPR2	1.97176e-66	FEM1A	6.32473e-28	SH3BP2	2.90077e-62	CPNE7	1.38002e-18	CFD	1.66116e-18	GPR182	5.40273e-29
JUNB	1.53319e-13	PCDH18	2.03943e-94	ATRNL1	1.53828e-25	KIF2C	8.97632e-29	CPLX2	1.48228e-18	GHR	3.46227e-47	C17orf91	2.4294e-66	PPIF	6.3386e-28	DLGAP3	2.92281e-62	TNS1	1.38387e-18	CDH8	1.66138e-18	SORBS2	5.65374e-29
CASP2	1.54692e-13	IL17D	2.7471e-94	CENPF	1.70468e-25	MTBP	9.36287e-29	BLOC1S3	1.50107e-18	FGF2	3.57986e-47	FERMT2	3.17462e-66	CEP152	6.93913e-28	ITGB2	3.16403e-62	SPATS2L	1.3952e-18	FAM110C	1.66138e-18	PTPRE	5.66363e-29
UBE2C	1.54692e-13	PREX2	3.15851e-94	SND1	1.72213e-25	DTL	1.03851e-28	MCM8	1.53823e-18	CRABP2	3.94721e-47	CHEK2	3.35797e-66	GRB10	7.17596e-28	RUNX3	3.73371e-62	HMGB3	1.39783e-18	EPM2A	1.74376e-18	C14orf176	5.6705e-29
FAM54A	1.62717e-13	STAT5B	3.49457e-94	NUF2	1.74171e-25	C16orf59	1.05523e-28	C13orf26	1.58964e-18	PIP5K1B	4.26702e-47	C8B	3.53466e-66	PLCG2	7.44046e-28	RDH10	3.82232e-62	ZFYVE9	1.40819e-18	SKA1	1.74888e-18	LRP1B	5.68579e-29
OTC	1.65778e-13	ITLN1	4.71769e-94	CEP55	1.76397e-25	PLEKHA7	1.10845e-28	TMEM220	1.61823e-18	ORC1L	4.46038e-47	ZFP106	4.33882e-66	CLEC18C	8.11705e-28	CYP2J2	4.09375e-62	ARL15	1.41176e-18	NSUN2	1.78138e-18	FAM7A3	5.80617e-29
PHYHIP	1.67366e-13	FAM122A	4.93537e-94	BUB1	1.80193e-25	KIF1C	1.15033e-28	CLSPN	1.63959e-18	CCT3	4.57176e-47	CAPN9	5.27957e-66	INPPL1	9.11305e-28	C10orf118	4.60763e-62	TMEM140	1.44758e-18	ACSL4	1.79942e-18	CAB39L	6.08069e-29
RNF38	1.81438e-13	TEK	5.30678e-94	SLC30A4	1.94611e-25	C2orf39	1.24399e-28	MATN3	1.64919e-18	NTN4	4.62902e-47	TPPP3	5.28688e-66	SC5DL	9.64616e-28	CLDN11	4.6706e-62	ALOX15B	1.45906e-18	TNS1	1.79942e-18	LOC647946	6.20513e-29
SLC26A6	1.83526e-13	PDGFD	5.87278e-94	LRRC3B	1.94743e-25	CKMT2	1.26417e-28	CKS1B	1.67479e-18	MKI67	4.93528e-47	PID1	7.0984e-66	CR1L	9.78334e-28	DNMT3L	4.98511e-62	VAT1	1.4906e-18	KATNAL1	1.79942e-18	CHD4	6.52525e-29
ABCD2	1.92711e-13	PPAPDC3	7.2294e-94	HAPLN1	2.01272e-25	USP6NL	1.31562e-28	PITX1	1.69156e-18	CCNA2	5.75176e-47	GPR87	8.74694e-66	EARS2	1.01894e-27	FAM46B	5.25215e-62	C7orf28A	1.53007e-18	MEIS2	1.82883e-18	MTERFD2	6.89555e-29
FBXO31	2.01014e-13	CRIM1	8.06307e-94	GLS2	2.0663e-25	CXCR2	1.40848e-28	FLAD1	1.83645e-18	GPRIN1	6.36163e-47	GRAMD2	1.20997e-65	FMO1	1.02978e-27	IGSF6	6.50482e-62	MYCN	1.6238e-18	DAB2IP	2.11304e-18	VIT	7.02623e-29
H2AFX	2.04658e-13	SPAG5	8.31857e-94	GALNT6	2.10761e-25	CHP	1.42242e-28	CCDC64	1.85728e-18	RAB40A	6.53511e-47	FANCB	1.3199e-65	IGF2	1.20977e-27	FAM169A	7.43619e-62	TRAIP	1.64797e-18	SMR3A	2.15089e-18	SLC35C1	7.16917e-29
RAD54L	2.05892e-13	EGR2	1.05802e-93	TOP2A	2.23357e-25	CCDC108	1.47725e-28	SLC38A2	1.94724e-18	MYH10	6.81447e-47	CLEC4M	1.71507e-65	MAGEL2	1.23654e-27	OSCAR	8.05755e-62	LOC728606	1.66638e-18	MR1	2.36362e-18	FUT3	7.22573e-29
REV3L	2.07077e-13	HBG1	1.16076e-93	ATP1B2	2.28186e-25	LRRC39	1.49412e-28	MCAM	1.97402e-18	CDCA2	7.19131e-47	P2RY14	1.9759e-65	CLIP1	1.27357e-27	SCTR	9.87237e-62	C15orf56	1.75086e-18	FAM107A	2.42281e-18	FRAS1	7.57433e-29
NHSL2	2.07393e-13	CBX7	1.60934e-93	KIF4A	2.29752e-25	FAM189A2	1.50113e-28	ELOVL1	1.98834e-18	EPR1	7.44471e-47	AOX1	2.24654e-65	AMN	1.37843e-27	ACADM	1.11245e-61	ARL6IP5	1.82773e-18	CDC42EP3	2.43457e-18	MAK	7.63135e-29
CDK1	2.09248e-13	SLC29A4	2.25321e-93	P2RY12	2.46834e-25	CCDC135	1.53287e-28	S100P	2.08997e-18	PHKA1	7.57714e-47	C5orf53	2.50993e-65	ADH1B	1.38132e-27	C1QB	1.1669e-61	SLC16A2	1.90783e-18	TRAF7	2.58565e-18	RTKN	8.48299e-29
LIG1	2.19032e-13	CUBN	5.55304e-93	ZBTB16	2.67595e-25	SLC25A23	1.53287e-28	GPAA1	2.10671e-18	SOX18	7.8129e-47	KIAA1324L	2.81086e-65	ABCC6P1	1.46061e-27	SGPP1	1.29691e-61	ADH1B	1.91754e-18	CORO2B	2.59146e-18	MDFI	8.79466e-29
MITF	2.38879e-13	MYH8	5.63488e-93	ACVRL1	2.83855e-25	CAST	1.59681e-28	IGFBP3	2.24474e-18	DARC	8.42371e-47	HSD17B11	3.5386e-65	NR1I3	1.47383e-27	NT5C2	1.30684e-61	BAZ1A	1.95221e-18	HMGN4	2.59235e-18	IL17RD	8.84608e-29
SRPX	2.48792e-13	FOXM1	7.38942e-93	MMP11	2.88839e-25	C11orf66	1.61399e-28	XRCC1	2.28084e-18	ASF1B	9.42196e-47	MS4A15	4.85509e-65	MS4A10	1.81737e-27	CYTH4	1.32633e-61	THY1	2.07899e-18	KIFC3	2.6062e-18	PCGF2	8.96797e-29
GPR17	2.5532e-13	ZEB2	7.63413e-93	RTKN	2.99135e-25	ADH1A	1.64295e-28	MCM7	2.47442e-18	TK1	1.00577e-46	DARC	5.01756e-65	LOC388387	1.81737e-27	C6orf176	1.4061e-61	C10orf27	2.0877e-18	ID1	2.62613e-18	TGFBR1	9.07235e-29
SERINC1	2.64633e-13	KLHL4	9.79787e-93	LOC100190940	3.02862e-25	CEP55	1.65695e-28	DIRAS3	2.53247e-18	POLQ	1.01758e-46	BTNL9	5.58324e-65	CNTN1	1.86293e-27	MYH10	1.51876e-61	ACOX2	2.0927e-18	SERPINF2	2.64943e-18	FAM126B	9.14663e-29
ITM2A	2.64679e-13	RCBTB2	1.10226e-92	FAM176A	3.13267e-25	SLC11A2	1.67731e-28	RNF165	2.71782e-18	CSTF2	1.05286e-46	PPP1R14A	6.76076e-65	SEZ6L	1.96147e-27	SQRDL	1.85364e-61	SACS	2.181e-18	ZSCAN2	2.65448e-18	ZBTB5	9.58481e-29
AGTR1	2.72662e-13	PFKFB3	1.28778e-92	CTNNA3	3.40349e-25	OSR1	1.75266e-28	LIG1	2.75505e-18	FRMD5	1.20905e-46	SGCA	7.05341e-65	SLC25A3	1.96593e-27	DACH1	2.039e-61	HTRA4	2.19556e-18	FAM13B	2.77454e-18	RBMXL1	9.72481e-29
MOAP1	2.8269e-13	RECQL4	1.8344e-92	LGI4	3.60759e-25	GPRASP1	1.85824e-28	MCRS1	2.80692e-18	SLC1A1	1.24094e-46	SELPLG	7.23683e-65	TRAK1	2.02254e-27	TMEM133	2.24007e-61	SOX13	2.31146e-18	LCE1C	2.8398e-18	SPATA17	1.0031e-28
MYOZ2	2.9228e-13	TMEM88	2.08494e-92	UGT2B15	3.69832e-25	GORASP1	2.16455e-28	FAM57B	2.86536e-18	C8orf84	1.29512e-46	DTL	8.45473e-65	ATOH8	2.04986e-27	CYP4F2	2.93915e-61	HRH1	2.31146e-18	C6orf174	2.84007e-18	TTF1	1.01786e-28
GARNL3	3.00665e-13	ARRDC3	2.16055e-92	CST1	3.91641e-25	FOXC1	2.16455e-28	SERF1A	2.9187e-18	BRIP1	1.34563e-46	SPOCK2	1.27004e-64	C1orf125	2.13921e-27	OLFML2B	3.08062e-61	B4GALT5	2.31146e-18	ZNF74	2.84331e-18	MCAM	1.05796e-28
LRCH1	3.02574e-13	AHNAK	3.48302e-92	ATAD2	4.00622e-25	KIF4A	2.1963e-28	LDLR	3.0487e-18	FGFR4	1.55323e-46	FAM72A	1.32791e-64	DMGDH	2.14085e-27	LPIN2	3.25927e-61	SLC5A2	2.34246e-18	PRODH	2.84331e-18	PQLC1	1.18539e-28
SPATA4	3.12884e-13	CLDN11	4.34623e-92	PDE5A	4.52299e-25	TCHHL1	2.21151e-28	C11orf17	3.05367e-18	GIMAP4	1.60434e-46	FOLR1	1.32791e-64	TNFAIP8L3	2.25278e-27	MS4A7	3.64305e-61	CYP4A11	2.56456e-18	GNPNAT1	2.84331e-18	UBL4A	1.21646e-28
MIDN	3.23245e-13	NCAPH	4.47412e-92	MAPK10	4.54799e-25	DNASE1L3	2.2915e-28	SH3BP5L	3.09869e-18	VEPH1	1.85354e-46	CBLC	1.34922e-64	GLYATL2	2.36493e-27	CSDA	3.74896e-61	ARHGAP22	2.58913e-18	MECOM	3.09327e-18	DEGS1	1.22996e-28
BCL2L12	3.25601e-13	PTH1R	5.0141e-92	CDHR3	4.78886e-25	GDPD3	2.3283e-28	CABIN1	3.09869e-18	TRAIP	1.99352e-46	ABCB1	1.82763e-64	C11orf86	2.58933e-27	ANKRD34B	4.1097e-61	RAP2B	2.67458e-18	ACACA	3.10844e-18	PERP	1.2588e-28
ENPP6	3.42395e-13	HADH	5.45693e-92	GFRA1	4.80064e-25	AMOT	2.72833e-28	PPP1R3B	3.15942e-18	EPCAM	2.2608e-46	WDR62	1.99327e-64	GDPD3	2.59409e-27	AP1M2	4.16839e-61	ERBB4	2.90758e-18	SMARCA4	3.10844e-18	LCN2	1.2738e-28
FAM138B	3.44401e-13	KLF6	8.81173e-92	C7	4.86703e-25	SAMD5	2.81979e-28	FBP1	3.29208e-18	LILRA5	2.36653e-46	E2F2	2.323e-64	C5orf38	2.59409e-27	FCGR1A	4.23406e-61	HAO1	3.17309e-18	JUB	3.12147e-18	MAP3K8	1.35374e-28
STK40	3.47251e-13	TRIM59	1.24078e-91	GARS	4.99024e-25	CPT1B	2.90837e-28	SPP1	3.37094e-18	CCNF	2.74673e-46	LMOD3	2.53698e-64	FAM124A	2.68892e-27	SLC16A1	4.66718e-61	C19orf26	3.21602e-18	NT5E	3.16405e-18	MGAT3	1.56828e-28
GTSE1	3.50934e-13	C16orf75	1.50389e-91	SETBP1	5.02127e-25	PCDH1	3.03982e-28	MED22	3.64643e-18	SCAI	3.10194e-46	CSF3	2.95258e-64	NSUN4	2.68892e-27	EFCAB3	4.70275e-61	SIGLEC8	3.29784e-18	TXNDC5	3.26984e-18	HES6	1.65176e-28
KLHL30	3.8241e-13	RHOXF1	1.61818e-91	GRHL3	5.02794e-25	YEATS2	3.09156e-28	GPR35	3.66352e-18	PTPRH	3.28746e-46	ANGPT1	4.22907e-64	ERRFI1	2.68989e-27	LIN52	5.37962e-61	UNC13C	3.30571e-18	MOBKL2C	3.44558e-18	SLC6A1	1.75358e-28
APBB1	3.99454e-13	POLR3K	2.69198e-91	CFP	5.11957e-25	TNNI2	3.09632e-28	CCHCR1	3.72116e-18	PPAP2C	3.52315e-46	NFKBIL2	4.99139e-64	YAF2	2.80925e-27	LILRB4	5.44585e-61	EYA4	3.36348e-18	FGF7	3.46359e-18	LPL	1.81954e-28
DUSP8	4.01279e-13	PAPPA2	2.91084e-91	HSD3B2	5.1314e-25	METTL7A	3.10172e-28	CD163	3.75311e-18	EPHA10	3.56647e-46	CDKL2	5.48921e-64	LRRC6	3.29312e-27	RHEBL1	5.75507e-61	CKLF	3.42835e-18	SCRG1	3.72324e-18	MPV17	1.89661e-28
C16orf88	4.12971e-13	PRR19	2.97792e-91	RAD54B	5.1314e-25	DUSP5	3.15825e-28	SFN	3.8013e-18	LIMCH1	3.59151e-46	C19orf48	6.55822e-64	C1orf186	3.40603e-27	C19orf50	5.90361e-61	ASB9	3.95933e-18	LRRC3B	3.72324e-18	PCGF5	1.91516e-28
SPAG5	4.37213e-13	SEL1L2	3.18826e-91	ASAP3	5.54399e-25	ABRA	3.21646e-28	LOC146880	3.81956e-18	GFOD1	4.08015e-46	HOXA10	6.88503e-64	SEMG1	3.41234e-27	SLFN11	6.5183e-61	SLC22A13	3.97207e-18	LOC100130872	3.74299e-18	TMEM63B	1.9694e-28
ARHGEF17	4.41248e-13	FLJ10357	3.53659e-91	GALR1	5.61048e-25	TMEM61	3.21687e-28	DCTN2	4.02895e-18	EIF2AK1	5.2052e-46	MYH1	7.69068e-64	TSPO2	3.54738e-27	NXPH4	6.778e-61	LMO2	3.97356e-18	SLC25A22	3.96067e-18	GBP1	1.97948e-28
CDC42EP3	4.66823e-13	DIXDC1	4.41697e-91	NEK2	6.25174e-25	SLC35C1	3.54745e-28	NUDT1	4.04455e-18	SCN7A	5.63577e-46	STAC	7.70697e-64	FER1L5	3.71517e-27	LOC100302640	7.03493e-61	IL13RA2	4.03765e-18	SLC37A3	4.01264e-18	ATP6V1B2	2.13535e-28
ESM1	4.75667e-13	PECAM1	5.1917e-91	GABRD	7.09564e-25	KLHDC7A	3.77636e-28	ZNF295	4.04455e-18	POLE2	6.1767e-46	MGLL	1.06468e-63	IQCA1	4.10523e-27	NEK4	8.88322e-61	STAC3	4.06652e-18	PTRF	4.10421e-18	BLOC1S2	2.13582e-28
GYG1	5.06232e-13	SGOL1	8.14877e-91	EDN3	7.23682e-25	IL12A	4.01858e-28	SCNM1	4.04817e-18	NDRG4	6.56892e-46	SLC6A8	1.18105e-63	HPS4	4.2984e-27	DPP9	8.94047e-61	MNX1	4.13148e-18	ASPHD1	4.10762e-18	ENTPD8	2.14527e-28
STIL	5.41215e-13	RSPO3	8.28223e-91	NPAS4	7.45016e-25	SPINK8	4.01858e-28	DNMT3A	4.06438e-18	DNA2	7.37054e-46	MCM7	1.22443e-63	GPI	5.27212e-27	INPP5D	8.94047e-61	LMX1B	4.14976e-18	EID3	4.13766e-18	HBA2	2.326e-28
FAM168B	5.49637e-13	PTBP1	2.46693e-90	LRRC19	7.52875e-25	TGFBR3	4.27106e-28	ALDH8A1	4.06508e-18	PCDH15	8.52246e-46	FAM131C	1.53104e-63	KIF13B	5.7333e-27	C1orf162	9.34169e-61	FRMD1	4.30133e-18	QSOX1	4.1703e-18	ZBTB16	2.32611e-28
MYBL2	5.50427e-13	RUSC1	4.77473e-90	LYAR	7.53837e-25	AURKA	4.84773e-28	ARHGAP33	4.10371e-18	CSRP1	9.33315e-46	GINS4	1.53885e-63	ADRA2C	5.79756e-27	IFNGR2	1.02954e-60	CYB5A	4.37047e-18	NCRNA00087	4.17211e-18	FGF1	2.33454e-28
DYSF	5.52836e-13	TEF	5.08425e-90	PHOX2B	7.72352e-25	APOD	4.94374e-28	TRAF2	4.23668e-18	MSL3L2	1.01525e-45	PDE5A	1.66836e-63	VWA3A	5.79972e-27	THRB	1.16424e-60	CD70	4.39456e-18	PLK1	4.18202e-18	LOC100272216	2.38142e-28
CENPA	5.52836e-13	PDE11A	5.23885e-90	PAFAH1B3	8.18034e-25	HOXA10	4.99015e-28	CDK16	4.42646e-18	EXD1	1.0299e-45	NR4A3	1.74099e-63	ZFYVE1	5.91751e-27	LTB4R	1.2369e-60	RAB6B	4.43264e-18	TET3	4.18851e-18	PLAU	2.44209e-28
TSPYL1	5.54996e-13	GINS1	5.78118e-90	ST8SIA3	8.32505e-25	ASAH1	5.12818e-28	NQO1	4.4819e-18	SYN2	1.04224e-45	ACP5	1.75891e-63	SLPI	6.02031e-27	FSHB	1.27148e-60	DNAJC5B	4.48872e-18	LMX1B	4.22309e-18	C3orf50	2.68871e-28
ST8SIA1	5.55158e-13	MSRB3	5.79627e-90	HAUS6	8.42391e-25	ATP6V1C2	5.17759e-28	KDSR	4.57269e-18	BUB1	1.07117e-45	OR6K3	2.82602e-63	PPL	6.14231e-27	N4BP2L1	1.54375e-60	KIAA0101	5.12392e-18	NKAPL	4.70197e-18	MTUS1	2.76506e-28
USP12	5.59251e-13	INHBA	8.59232e-90	PLXNA1	8.57037e-25	TF	5.28478e-28	FBXL19	4.70698e-18	PTGER4	1.1403e-45	CABLES1	3.85215e-63	SNTB1	7.62612e-27	C1QC	1.70288e-60	LPPR1	5.22431e-18	ADRB3	4.88712e-18	SHISA5	2.77081e-28
CDCA8	6.09734e-13	GRAMD3	9.0331e-90	CHODL	8.65548e-25	KRTAP5-2	5.93238e-28	SLC6A8	4.8168e-18	GALNTL4	1.16456e-45	MAGI1	5.01494e-63	ESRRA	7.74146e-27	TRIM9	1.71237e-60	PPM1K	5.26306e-18	STAT5B	4.93826e-18	RORB	2.90481e-28
EDNRA	6.12293e-13	NUP210	1.15344e-89	XRCC2	9.05313e-25	DGAT2	5.99027e-28	DSTYK	5.07646e-18	ALOX5AP	1.29703e-45	IQSEC3	5.02437e-63	LOC389332	7.82622e-27	MAN1C1	2.11272e-60	FRMD7	5.26306e-18	PLEKHG3	5.04395e-18	LTF	3.13638e-28
IL6	6.19144e-13	CLDN5	1.33872e-89	SLC2A13	9.26371e-25	CA13	6.12855e-28	INMT	5.29578e-18	TLR4	1.59524e-45	C15orf23	5.4575e-63	RNF186	8.12236e-27	CYP4A22	2.21683e-60	PINK1	5.33251e-18	PCGF3	5.08066e-18	SFMBT1	3.48094e-28
INMT	6.21323e-13	XPNPEP2	1.34995e-89	SPHKAP	9.64059e-25	ASAP3	6.28966e-28	GPSM2	5.36901e-18	GREM1	1.60909e-45	PITX1	5.46237e-63	PPIL1	8.42045e-27	NPY5R	2.30966e-60	P4HB	5.79216e-18	HNRNPF	5.11438e-18	TLCD1	3.49743e-28
CNST	6.9251e-13	CDCA3	2.16855e-89	CGREF1	9.64059e-25	CCNG2	6.38518e-28	SETDB1	5.52058e-18	RETN	1.70714e-45	FMO2	5.72254e-63	PAK3	8.65439e-27	ECHS1	2.46364e-60	CMTM3	5.81462e-18	B3GNT9	5.16185e-18	EFEMP1	4.2669e-28
PTRF	7.13226e-13	FOS	2.44285e-89	GYPC	9.68524e-25	ASB11	6.49468e-28	SNRPB	5.98953e-18	GPER	1.76739e-45	GPER	5.77242e-63	TAS1R1	9.367e-27	SMARCC1	2.54449e-60	ARHGAP27	5.87681e-18	NPR2	5.18179e-18	FNDC4	4.37937e-28
RNASEH2A	7.25688e-13	RXRG	3.4349e-89	HBB	1.01656e-24	NKAPL	6.51223e-28	BRSK1	6.05602e-18	CELSR3	1.80366e-45	CHI3L2	6.12148e-63	PNP	1.11661e-26	GBP2	2.64445e-60	C10orf2	5.91086e-18	CNNM3	5.45008e-18	S100A5	4.40157e-28
CRISPLD2	7.34255e-13	CCNF	3.83394e-89	PGA3	1.02759e-24	PLAU	6.58491e-28	CHML	6.12721e-18	ICAM2	2.11674e-45	GAPDH	8.26897e-63	MFSD4	1.14714e-26	COL4A5	2.64565e-60	LDB3	5.9613e-18	ZCCHC6	5.56192e-18	OR4D10	4.59056e-28
PNMA1	7.55412e-13	SPRY1	4.0657e-89	SEPP1	1.04268e-24	COL7A1	7.02871e-28	SH3PXD2B	6.17032e-18	ANGPTL5	2.19464e-45	RAB27A	9.69055e-63	TSPAN5	1.17542e-26	OAT	2.90361e-60	DAAM2	6.05822e-18	FAM64A	5.77538e-18	GUCY1B3	4.59056e-28
MBD5	7.93818e-13	PI16	4.76309e-89	C15orf48	1.05187e-24	C2orf40	7.03532e-28	LARP1B	6.29352e-18	EDN1	2.3837e-45	CDCA7	1.28882e-62	OGDH	1.2236e-26	ACOX1	3.21371e-60	PSORS1C1	6.11542e-18	FHOD3	5.96843e-18	PLEKHH3	4.65576e-28
DCHS2	8.14132e-13	USP44	7.18098e-89	SULT1A1	1.16699e-24	LNX1	7.23817e-28	HAUS5	6.29352e-18	PADI4	2.38887e-45	PGLYRP1	1.29588e-62	BTG2	1.31117e-26	ADPGK	3.61989e-60	ZNF366	6.59822e-18	DLGAP5	6.0457e-18	FBXL3	4.74868e-28
NPR2	8.43489e-13	WHAMML1	7.89336e-89	CASQ1	1.1989e-24	ALDH6A1	7.27016e-28	MESP1	6.29547e-18	FAM136A	2.42818e-45	TPK1	1.31581e-62	SLC5A9	1.4088e-26	NR3C2	3.63064e-60	KDR	6.77366e-18	E2F5	6.14015e-18	RTN4R	4.77619e-28
DNAJC18	8.46231e-13	ANGPTL2	7.98957e-89	ATP6V0D1	1.20272e-24	PLEKHA6	7.35311e-28	RASGRF2	6.29547e-18	KIFC1	2.5269e-45	CD81	1.93563e-62	LMF1	1.42937e-26	SELPLG	4.10668e-60	HPGD	6.78238e-18	FAM162B	6.1982e-18	ADH5	4.81326e-28
BAI3	8.76191e-13	IL33	1.02465e-88	DNASE1L3	1.21292e-24	TMEM100	7.49422e-28	C9orf25	6.44984e-18	SERINC2	2.64029e-45	GSG2	2.11583e-62	RSPH9	1.42937e-26	FAM151A	4.76818e-60	MAP7D3	6.83304e-18	MTMR8	6.39389e-18	PRAF2	5.31774e-28
XRCC3	8.94601e-13	LOC399959	1.30769e-88	C8orf46	1.21811e-24	SCP2	7.92902e-28	FRMD4B	6.44984e-18	SLC2A1	2.84038e-45	PPAP2B	2.14809e-62	DSG2	1.4894e-26	MYO9B	4.95817e-60	PSMC3IP	6.87248e-18	PARP3	6.55096e-18	ADH1A	5.49178e-28
DTYMK	9.04268e-13	SSPN	1.4208e-88	MMP7	1.34372e-24	LMBRD1	8.23161e-28	GPR128	6.44984e-18	CAB39L	2.89685e-45	FANCD2	2.49437e-62	ABCC6	1.49653e-26	PRF1	5.23308e-60	MPG	6.93167e-18	AQP5	6.64575e-18	CTBP1	5.50895e-28
SNED1	9.48235e-13	CRY2	1.73293e-88	AVPR1B	1.34901e-24	SEC14L3	8.69879e-28	PLXNA1	6.44984e-18	MCOLN1	3.11487e-45	CD300LF	2.71232e-62	WNK4	1.57517e-26	ZADH2	5.46861e-60	MARCKS	6.96072e-18	DKC1	6.65804e-18	LYPLA2P1	5.60529e-28
PLK1	9.85581e-13	DEPDC1B	2.17294e-88	DDX56	1.39276e-24	SLC26A4	8.88102e-28	FLJ36031	6.77156e-18	MYBL2	3.49385e-45	NEDD9	2.86171e-62	NRXN2	1.59976e-26	GJA3	5.50802e-60	ASF1B	7.8881e-18	NUDT17	6.81188e-18	DAB2IP	5.62294e-28
MAPT	1.04268e-12	FNDC5	2.17388e-88	NOL6	1.43611e-24	C9orf171	8.90186e-28	CANT1	6.91861e-18	C1orf74	3.59848e-45	PLEKHH2	3.22374e-62	CXCL14	1.62413e-26	EVL	5.50903e-60	ZNF331	8.17163e-18	MARVELD1	6.92727e-18	CSPP1	6.09182e-28
FAM138E	1.07312e-12	CYYR1	2.39613e-88	C1QTNF7	1.59597e-24	FUT6	9.62777e-28	MLYCD	7.2535e-18	KIF23	4.06077e-45	LRRC70	3.33075e-62	SLC7A7	1.63356e-26	SYT7	6.63419e-60	DDX25	8.18595e-18	PPARGC1A	7.03745e-18	KLF9	6.22485e-28
SHMT2	1.09581e-12	DUSP26	2.50926e-88	GAB1	1.675e-24	LEPRE1	1.04393e-27	HPS5	7.30551e-18	SLC44A2	4.60036e-45	DUSP9	3.33881e-62	CKMT2	1.75773e-26	C2orf65	6.6469e-60	SLC4A8	8.68819e-18	GSTM1	7.09611e-18	AAK1	7.57897e-28
SPON1	1.13367e-12	KIF14	2.51256e-88	ABHD3	1.79771e-24	PRRT3	1.04616e-27	TPD52L2	7.48888e-18	FOLR3	4.81599e-45	CKAP2	3.36908e-62	DCLK2	1.84753e-26	PCCA	8.15147e-60	NUTF2	8.73e-18	GPR156	7.1128e-18	MAGEH1	7.85749e-28
C14orf43	1.1367e-12	CLEC1A	3.48552e-88	E2F3	1.90013e-24	FA2H	1.08154e-27	ITPKA	7.59482e-18	TRAP1	5.35902e-45	FAM54A	4.86161e-62	ABAT	1.87537e-26	FREM1	8.5054e-60	EIF4A1	8.74109e-18	DPT	7.15935e-18	MYNN	8.20589e-28
C20orf194	1.17233e-12	TWIST2	4.16204e-88	FXYD5	1.92865e-24	IKZF2	1.08817e-27	LCN2	7.64123e-18	DUOX1	5.35902e-45	AQP4	6.01218e-62	KIF6	2.0376e-26	ARL11	1.02903e-59	MUC12	9.0929e-18	CD40	7.41551e-18	MXRA8	8.54261e-28
CCDC137	1.17541e-12	KAT2B	4.72215e-88	SLC8A1	1.95965e-24	KIF19	1.28942e-27	C19orf40	7.97168e-18	DBNDD1	5.49623e-45	DLX6	6.37447e-62	PIH1D2	2.06597e-26	FDX1	1.10076e-59	CRYAB	1.09857e-17	TROAP	7.66052e-18	DUSP4	9.61725e-28
DIP2C	1.19239e-12	CACNA1S	5.22677e-88	FANCI	1.97355e-24	PPEF1	1.36599e-27	ZBTB40	8.15544e-18	SLC35F2	6.37136e-45	FCGRT	7.5496e-62	WBSCR17	2.11866e-26	SMARCA2	1.10086e-59	IQGAP2	1.13547e-17	MAP1A	7.82517e-18	C7orf70	9.91126e-28
RASL11A	1.20339e-12	CDC20	9.73166e-88	ORC6L	1.99225e-24	SPAG6	1.42134e-27	PEX13	8.20088e-18	C1orf183	6.37869e-45	CHRM1	9.42074e-62	C6orf217	2.13256e-26	RIN3	1.10874e-59	CSNK1D	1.13573e-17	VPS37C	7.82517e-18	WASF3	1.01537e-27
KIAA0513	1.23883e-12	PCNX	1.01073e-87	UTP14A	2.07034e-24	CUL3	1.44381e-27	IQCD	8.32583e-18	TNFRSF21	6.68205e-45	SIGLECP3	1.20055e-61	FMOD	2.1428e-26	IFI16	1.20954e-59	GIMAP8	1.13573e-17	RAB17	7.82517e-18	NCKIPSD	1.08164e-27
ZWINT	1.23883e-12	SLC9A9	1.09769e-87	URB2	2.08944e-24	XIRP1	1.45765e-27	MTL5	8.48478e-18	SPC25	7.93256e-45	FAM124B	1.39036e-61	SLC17A8	2.36046e-26	ITGB6	1.42998e-59	CXCL16	1.1467e-17	KRT27	7.83203e-18	RNFT2	1.1164e-27
PTBP1	1.24904e-12	P2RY14	1.40694e-87	CPT2	2.08944e-24	MRAP	1.45768e-27	AFP	8.86965e-18	NEBL	8.49326e-45	EFNA3	1.48521e-61	ANGPTL6	2.37543e-26	RAB42	1.48516e-59	MAZ	1.15482e-17	OTUB2	7.87737e-18	MYOC	1.15547e-27
HINT3	1.37597e-12	ST6GALNAC6	1.47661e-87	PDCD2L	2.19542e-24	THSD4	1.46092e-27	GRAMD1A	9.0903e-18	TENC1	1.0327e-44	ART1	1.64287e-61	LOC284578	2.52781e-26	FAM184A	1.58284e-59	FAM107A	1.16574e-17	NSF	7.99715e-18	TNFRSF1A	1.16048e-27
C13orf34	1.37597e-12	ODF3L1	1.59477e-87	LOC144571	2.2231e-24	MMP14	1.52637e-27	DNMT1	9.12293e-18	PTH1R	1.11766e-44	GNAI2	1.66032e-61	CFTR	2.53955e-26	SULT2B1	2.13709e-59	CCDC88B	1.20513e-17	FOXRED2	8.12438e-18	RHOC	1.1974e-27
MKX	1.39303e-12	NPR2	1.75206e-87	RFC3	2.36285e-24	MITF	1.54127e-27	CCDC97	9.16781e-18	BCL2L2	1.30335e-44	KIF18A	1.80052e-61	DNTT	2.57455e-26	E2F1	2.2658e-59	CHRNA1	1.22554e-17	RGS10	8.1541e-18	ETHE1	1.26592e-27
PRKAA2	1.41942e-12	RBP7	1.96809e-87	PTPRZ1	2.49862e-24	FAM149A	1.65821e-27	PTGS2	9.25352e-18	MARCKSL1	1.3119e-44	LAMB2	1.84982e-61	ZBTB43	2.57667e-26	NUP62	2.96166e-59	APBB2	1.25616e-17	LPAR1	8.26843e-18	LYPLA2	1.27227e-27
AURKB	1.43094e-12	ESPL1	2.24336e-87	OGN	2.56928e-24	BCKDHB	1.67095e-27	MPZL1	9.65752e-18	UNC5CL	1.33712e-44	SPI1	1.96544e-61	RAET1E	2.71283e-26	TNFSF9	3.05084e-59	MECOM	1.25931e-17	IGSF1	8.36252e-18	LMO3	1.39019e-27
CEP68	1.49072e-12	KLF11	2.34965e-87	RND2	2.56928e-24	TFAP2B	1.71724e-27	EFNA3	9.77563e-18	ARHGAP18	1.35694e-44	STEAP4	2.08932e-61	ARRDC3	2.85071e-26	PLOD3	3.12795e-59	NR2C2AP	1.27213e-17	DOCK3	8.37145e-18	MNS1	1.39055e-27
SLC9A9	1.49327e-12	CAMK1	3.20037e-87	TUBB4	2.60135e-24	RCAN2	1.86558e-27	ZBTB12	9.9973e-18	SMYD5	1.55777e-44	C12orf49	2.17888e-61	TACR3	3.06332e-26	KLRG2	3.32253e-59	ABCA12	1.27638e-17	POU3F1	8.39116e-18	F2R	1.40978e-27
BMPR1A	1.66865e-12	MFAP4	3.49947e-87	MSX2	2.64625e-24	PRIM2	1.8944e-27	CXCL14	1.03861e-17	EMP1	1.59822e-44	NECAB1	2.44968e-61	LRRIQ1	3.17486e-26	DTX2	3.47894e-59	LOC678655	1.31382e-17	CNTFR	9.38917e-18	DCDC1	1.42126e-27
ANGPTL1	1.71012e-12	PARK2	3.75719e-87	CNNM4	2.71119e-24	GRIN2D	1.98133e-27	NCAPG2	1.03914e-17	GJA5	2.04912e-44	CENPL	2.47118e-61	GLCCI1	3.2047e-26	FERMT3	3.64205e-59	MUC20	1.33596e-17	SMTN	9.39147e-18	PKN3	1.42985e-27
BNC2	1.786e-12	AADAC	5.31708e-87	AP3S2	2.80705e-24	ASB12	1.98731e-27	LZTS1	1.06247e-17	PLEK2	2.09561e-44	PHF17	2.79597e-61	PCA3	3.85908e-26	PLEKHG2	3.86353e-59	AMFR	1.39668e-17	PHYHIP	9.84457e-18	ADAM33	1.46858e-27
PKMYT1	1.79654e-12	SPC24	5.45364e-87	MAGEE2	3.32339e-24	LAMC2	2.00489e-27	TSEN54	1.06925e-17	SORBS3	2.09618e-44	UNG	3.55301e-61	YKT6	3.92691e-26	CHL1	4.08302e-59	HS3ST2	1.40655e-17	DMD	9.93459e-18	PEA15	1.60312e-27
LDB3	1.83609e-12	SLC20A1	7.53784e-87	CHGA	3.32802e-24	TK1	2.06347e-27	CABYR	1.07201e-17	ACACB	2.34498e-44	GIPC3	3.55857e-61	KCNJ11	4.11051e-26	SNHG12	4.48579e-59	ANXA2P2	1.47677e-17	ZNF114	9.97e-18	HGS	1.63666e-27
TK1	1.8607e-12	DNAJC18	7.69499e-87	NAT10	3.53976e-24	C1orf127	2.31772e-27	SLC38A6	1.08385e-17	PBK	2.45458e-44	CTSO	4.58528e-61	AKR1A1	4.17896e-26	CD200	4.99697e-59	MYOZ1	1.47677e-17	POPDC2	1.00231e-17	VWA1	1.71643e-27
FAM72D	1.89891e-12	PPP4C	7.7087e-87	NOLC1	3.63242e-24	PZP	2.32018e-27	C7orf70	1.18241e-17	ABCA12	2.61158e-44	ST6GALNAC5	4.74005e-61	BHMT2	4.20477e-26	PPP1R3G	4.99697e-59	KIRREL2	1.52738e-17	KLHL10	1.05049e-17	ZNF181	1.76744e-27
TCEAL7	1.93697e-12	ABLIM1	8.21289e-87	GPX3	3.77372e-24	ABHD5	2.37739e-27	NMB	1.18476e-17	OTX1	2.74733e-44	PXMP4	5.44161e-61	FRMD4B	4.31596e-26	MT1H	5.82309e-59	KHK	1.5884e-17	FASN	1.05246e-17	SYN1	1.8258e-27
TRPC4	2.10302e-12	MKI67	9.08141e-87	SHCBP1	3.98898e-24	ART1	2.55615e-27	STX6	1.18771e-17	MYO7A	3.21026e-44	MFSD2A	6.41646e-61	CPE	4.3208e-26	SFXN3	6.38823e-59	ODF3B	1.61433e-17	GFRA2	1.06812e-17	EHD2	1.87858e-27
TCEAL3	2.10713e-12	MAML2	9.16266e-87	ASPM	4.29904e-24	ACPP	2.58349e-27	TLCD1	1.18849e-17	GALNT7	3.42453e-44	C20orf20	6.6313e-61	CAPN3	4.3243e-26	DACH2	6.61496e-59	IGFBP6	1.65928e-17	TMEM35	1.07794e-17	ACTBL2	1.87858e-27
LRRC45	2.16844e-12	KANK3	9.67384e-87	RUNX1	4.34244e-24	EXO1	2.63911e-27	LRRN3	1.22683e-17	ZYG11A	3.45657e-44	RGS5	6.82953e-61	ENOX2	4.77614e-26	TRAM1L1	7.38044e-59	ART1	1.6921e-17	RBM15B	1.07933e-17	2014-09-09	1.87858e-27
MMRN1	2.2083e-12	PHLDB1	1.00974e-86	MST1P9	4.52668e-24	SLC2A6	2.82376e-27	RAG1AP1	1.2576e-17	ANKS1A	3.52082e-44	MS4A14	7.83762e-61	LOC100133669	4.77614e-26	GAB3	7.55361e-59	TWF2	1.73696e-17	EBF2	1.08801e-17	ZFYVE19	2.07119e-27
GINS2	2.29159e-12	FAM83D	1.12938e-86	MFSD4	4.68384e-24	TPX2	2.86654e-27	SARDH	1.26911e-17	FAM111B	5.21975e-44	CEACAM21	8.43831e-61	TM9SF4	4.78945e-26	TSPYL4	7.57135e-59	PPFIA2	1.73756e-17	NHS	1.13446e-17	MASP1	2.19431e-27
CALR	2.30911e-12	TOP2A	1.35269e-86	HCFC2	4.74137e-24	CDH24	2.96329e-27	METTL6	1.33606e-17	FAM71A	5.51198e-44	TDRD10	9.72262e-61	FOXK1	4.86683e-26	CHGB	8.17959e-59	HOXD3	1.74382e-17	EPR1	1.15779e-17	SMARCA2	2.19431e-27
POP7	2.33753e-12	TMOD1	1.52489e-86	GALNTL1	4.85888e-24	SHMT1	2.97275e-27	SPSB2	1.35748e-17	MMP11	6.30175e-44	PER1	9.78333e-61	CCDC30	4.8847e-26	LOC387646	8.59876e-59	HOXA1	1.76733e-17	C4orf14	1.18203e-17	SNX25	2.2032e-27
PPP1R12C	2.34406e-12	RAD54L	1.96829e-86	ITGA2	5.01866e-24	KRTAP3-2	3.05145e-27	ACSL1	1.43739e-17	ECT2	6.36239e-44	APOB48R	1.00179e-60	ASPA	5.17216e-26	HLA-H	8.91721e-59	MYO3B	1.83864e-17	LUZP2	1.18254e-17	ANKRD27	2.21322e-27
CDCA3	2.34917e-12	N4BP2L1	2.23444e-86	MMRN1	5.06248e-24	TMEM72	3.08317e-27	NEU1	1.47891e-17	EXOC3L	6.66878e-44	C20orf72	1.05585e-60	CCL23	5.18051e-26	SCN7A	2.08816e-58	RECQL	1.9224e-17	LCN1	1.18651e-17	TMEM170B	2.29969e-27
KLF6	2.4914e-12	C10orf54	2.26409e-86	LOC572558	5.19892e-24	RTN2	3.11432e-27	GPR146	1.49245e-17	OVCH2	7.57161e-44	KCNK3	1.08116e-60	DZIP1L	5.29598e-26	CSF3R	2.17547e-58	ALOX5	1.92415e-17	PIPOX	1.20328e-17	RADIL	2.39537e-27
CKS1B	2.61387e-12	KLF10	6.17164e-86	CDCA5	5.21508e-24	C14orf180	3.38654e-27	ACSM3	1.69064e-17	CENPI	7.90272e-44	C10orf32	1.46945e-60	CLSTN2	5.3412e-26	PRDX4	2.18552e-58	CDADC1	1.97802e-17	PSIP1	1.21662e-17	TNNI1	2.51291e-27
ROCK2	2.67444e-12	MYH1	6.83317e-86	PPP1R3C	5.23202e-24	PROM1	3.48189e-27	CEP72	1.75837e-17	SLC12A4	8.78222e-44	SEC14L3	1.56937e-60	ALDOA	5.49498e-26	CCDC88B	2.23403e-58	LRRC46	2.02111e-17	EIF2S3	1.24898e-17	DOK7	2.63104e-27
SPRR3	2.73544e-12	TGFBR3	8.17768e-86	RERG	5.3293e-24	MTMR10	3.84831e-27	CLK2	1.77318e-17	SKA1	9.23609e-44	SFTPA1	1.8747e-60	SUSD4	5.59647e-26	DYNLL2	2.40734e-58	LPL	2.09148e-17	EMX1	1.24898e-17	C9orf16	2.82631e-27
SNRPB	2.84563e-12	C1QTNF6	8.4134e-86	C1orf115	5.54518e-24	SPEG	3.86049e-27	FGD1	1.78054e-17	SLC31A2	9.70631e-44	FNIP2	1.93838e-60	NPC1	6.05042e-26	ARRDC2	2.86363e-58	TCF7L1	2.17272e-17	CDK5R1	1.25023e-17	FBLN5	2.82631e-27
PLSCR4	2.88748e-12	EZH2	1.32681e-85	CLEC9A	5.85975e-24	ANXA11	4.01459e-27	AMHR2	1.78054e-17	SC65	9.87325e-44	SPATS2	2.18352e-60	MORN1	6.42988e-26	DAGLB	2.96174e-58	FLII	2.27158e-17	MSLN	1.29625e-17	RUNX1T1	2.88854e-27
ADH1A	2.94805e-12	LOC401052	1.66794e-85	PSAT1	6.44775e-24	KCNMB1	4.04888e-27	PDLIM7	1.81117e-17	GGCT	1.03765e-43	RCC2	3.21956e-60	AGXT	6.621e-26	PEBP1	3.0102e-58	C1orf186	2.38573e-17	FADS6	1.32817e-17	TRAM2	2.94969e-27
C20orf20	3.01165e-12	MLF1IP	2.18714e-85	EIF3B	6.52956e-24	SCGB3A2	4.72032e-27	CENPJ	1.96809e-17	CRYAB	1.05293e-43	POLE2	3.48758e-60	MB	6.77758e-26	HCK	3.02742e-58	MCM10	2.39625e-17	DCUN1D4	1.36003e-17	APOD	2.99581e-27
IL17B	3.01855e-12	ACAD11	2.99325e-85	GPR12	6.94888e-24	EIF4E3	5.20818e-27	GINS4	2.00774e-17	MANF	1.0904e-43	ESYT3	3.67854e-60	CDH6	7.06252e-26	LOC100129034	3.38507e-58	SLC25A42	2.39625e-17	SLC16A4	1.37357e-17	SSH3	3.01335e-27
DUSP2	3.01855e-12	DNASE1L3	3.18215e-85	RAD18	7.14004e-24	RHCG	5.26804e-27	H2AFX	2.03184e-17	SHROOM4	1.14149e-43	ELANE	3.824e-60	REPS2	7.23424e-26	CD276	3.43485e-58	SPATA16	2.56288e-17	ALDH1A2	1.39233e-17	PLSCR3	3.04728e-27
CDC45	3.12998e-12	SAA2	3.2162e-85	HSD17B2	7.39624e-24	PDLIM2	5.83103e-27	ACBD6	2.12196e-17	TTN	1.17594e-43	CD36	4.19263e-60	LETM1	7.32676e-26	TBL1Y	4.02566e-58	LHFPL2	2.57666e-17	KIF26B	1.39446e-17	FAM132A	3.07404e-27
NUP85	3.17308e-12	AKR1C1	4.24996e-85	TST	8.39198e-24	TPT1	5.94617e-27	ZFP62	2.16064e-17	FGFBP2	1.17944e-43	GIMAP5	4.31137e-60	TACSTD2	7.70002e-26	SLC6A17	4.0605e-58	ZCWPW2	2.58048e-17	RIPPLY1	1.43322e-17	RGS3	3.10436e-27
ECE2	3.20979e-12	CCNA2	4.34726e-85	ADCY9	8.7922e-24	LYRM7	6.07872e-27	BCKDHB	2.20763e-17	BLM	1.2911e-43	MYH10	4.56742e-60	PLEKHJ1	7.70647e-26	PM20D1	4.15099e-58	NPAS2	2.65379e-17	BTN2A1	1.50984e-17	LCMT1	3.16022e-27
KIF4A	3.21982e-12	FANCI	4.70291e-85	MKI67IP	9.39347e-24	EPS8L1	6.66795e-27	RDBP	2.2242e-17	ARHGEF16	1.46729e-43	SIGLEC16	5.23408e-60	REEP4	8.16345e-26	FRK	4.68931e-58	EMILIN2	2.67821e-17	ERG	1.51718e-17	AWAT2	3.29769e-27
BMX	3.23059e-12	C1QTNF9B	6.06328e-85	CYTSA	1.10943e-23	MAML3	7.17914e-27	GAS5	2.22701e-17	HSPB3	1.51298e-43	SERPING1	6.17232e-60	NTF3	8.25715e-26	ACVR1B	6.1061e-58	POLD1	2.72567e-17	KY	1.54595e-17	TTC30B	3.34272e-27
RPN1	3.37735e-12	MRGPRF	6.24304e-85	SLC5A7	1.13589e-23	INMT	7.23968e-27	LOC100128292	2.22701e-17	ZFP36	1.52639e-43	GRASP	7.09874e-60	HIST1H2AC	8.86081e-26	TMC8	6.65965e-58	PLD2	2.83719e-17	KCTD14	1.5482e-17	SPEF2	3.48888e-27
C1orf135	3.49046e-12	FAM54A	6.72575e-85	TTC22	1.14111e-23	ZBTB47	7.7686e-27	MAMSTR	2.23969e-17	CCDC50	1.63443e-43	PLA1A	7.71497e-60	NME7	9.09696e-26	HTRA4	7.83528e-58	DTL	2.8586e-17	TCEAL1	1.65849e-17	IER5	3.49668e-27
TTLL7	3.62591e-12	FADS3	1.03981e-84	GPER	1.15847e-23	ITGB1BP2	7.7686e-27	TAOK2	2.29024e-17	ARHGEF3	1.9673e-43	MYO19	8.87575e-60	USP7	9.23061e-26	C9orf135	8.80056e-58	SFXN3	2.88948e-17	F2RL2	1.66796e-17	C4orf22	3.73216e-27
SLC8A3	3.71697e-12	CX3CL1	1.36111e-84	CPT1A	1.18227e-23	NBEAL2	7.95334e-27	ACAN	2.29406e-17	NEIL3	2.0198e-43	C7	9.3926e-60	LOC100130691	9.86123e-26	USP24	1.04174e-57	FAM190A	2.95437e-17	LOC283392	1.69027e-17	ZNF17	3.84568e-27
KIRREL3	3.80839e-12	FBXW7	1.58433e-84	RCAN2	1.22466e-23	PLOD3	7.99341e-27	ASS1	2.32801e-17	SOX4	2.0631e-43	PDE8B	1.00828e-59	TM4SF1	1.0328e-25	LOC100233209	1.04208e-57	PAQR9	3.03307e-17	TARP	1.72067e-17	C1orf69	3.89085e-27
USP2	3.91652e-12	CALCOCO1	1.67339e-84	GNL3	1.2322e-23	ZDHHC13	8.28327e-27	GGA3	2.36739e-17	PVT1	2.14137e-43	RAE1	1.14392e-59	HS6ST3	1.05974e-25	LOC653786	1.08772e-57	NOS3	3.36929e-17	ALS2CR4	1.74502e-17	CENPJ	4.01416e-27
C20orf166	3.98029e-12	PDE1B	1.7084e-84	PTBP2	1.23271e-23	KRT79	8.69655e-27	MASP1	2.40913e-17	REM1	2.20009e-43	PF4	1.17076e-59	IRX5	1.07993e-25	GAPDH	1.15542e-57	RGS17	3.39798e-17	RGS22	1.75929e-17	GDAP1	4.65799e-27
FAM172A	4.08938e-12	TRIM11	1.80777e-84	ATIC	1.23917e-23	SERPINB1	8.72182e-27	OSBP2	2.52187e-17	CYBRD1	2.87411e-43	EPN3	1.37142e-59	TWF1	1.29056e-25	GMIP	1.21495e-57	ADH6	3.41427e-17	MOGS	1.75937e-17	CPNE3	4.66839e-27
C17orf53	4.15795e-12	ESCO2	2.34564e-84	IL17B	1.25357e-23	MYOM2	8.83981e-27	CDCA7	2.54222e-17	TMEM182	3.02561e-43	RNASEH2A	1.69949e-59	GDE1	1.34036e-25	DUSP5P	1.24464e-57	CR2	3.54963e-17	VCL	1.76629e-17	IDI1	5.35053e-27
ADPGK	4.20916e-12	CTXN1	2.65383e-84	CKAP2L	1.28762e-23	KRTAP10-6	9.47146e-27	INCENP	2.58683e-17	GJB2	3.08935e-43	PPP1R15A	1.78245e-59	C17orf79	1.46536e-25	COL4A3	1.44691e-57	TUSC3	3.61804e-17	STOX2	1.77269e-17	TACSTD2	5.54473e-27
DDX39	4.26843e-12	STRBP	2.92981e-84	CELSR3	1.30564e-23	CAMK2N2	9.88435e-27	TYMS	2.64565e-17	MCM4	3.33626e-43	RILPL2	2.09873e-59	CCDC42B	1.50778e-25	CD247	1.68122e-57	SNX18	3.75415e-17	BCL9	1.77362e-17	ART4	5.75087e-27
FLAD1	4.31325e-12	TUBA1C	3.50171e-84	SSB	1.3137e-23	DMBT1	1.02306e-26	NPY1R	2.6667e-17	HEMGN	3.65255e-43	ATP1A2	2.39477e-59	SCD5	1.54065e-25	BID	2.07517e-57	CADPS2	3.92584e-17	PMM2	1.81162e-17	FLOT2	5.76587e-27
CDC37L1	4.47719e-12	ADCY4	6.67488e-84	FHL5	1.38315e-23	SORT1	1.08077e-26	TMCO7	2.7391e-17	PCDHGB7	3.67707e-43	GJB5	2.42776e-59	GLB1L	1.54065e-25	TNFAIP8L2	2.27334e-57	MCM7	4.07942e-17	CLCA2	1.81478e-17	UBE2A	5.81161e-27
DBF4	4.58032e-12	C10orf128	7.12753e-84	RANGAP1	1.39767e-23	CCNG1	1.16005e-26	CALN1	2.76964e-17	RAB26	3.98791e-43	CA3	3.08552e-59	HEPH	1.72084e-25	C10orf10	2.58892e-57	DTNA	4.09718e-17	LOC441869	1.91921e-17	SLC6A16	5.86323e-27
CREM	4.64745e-12	SOX12	7.74423e-84	OLFML2A	1.40642e-23	SGK2	1.22678e-26	UBD	2.77219e-17	AURKA	6.58624e-43	SEC22C	3.65308e-59	MFI2	1.7291e-25	PARD3B	2.96197e-57	GALNTL4	4.13856e-17	EPHA8	1.92321e-17	CD302	6.20657e-27
C2orf71	4.83527e-12	KIF22	8.49893e-84	MCM3	1.51094e-23	SH2D2A	1.23257e-26	C11orf82	2.90381e-17	RADIL	6.781e-43	ZBTB4	3.80645e-59	ZFP64	1.84222e-25	IFFO1	3.36279e-57	NTRK1	4.21977e-17	SFRP5	1.93206e-17	MAPKAPK3	7.05924e-27
C1orf21	4.87808e-12	AURKB	1.25032e-83	RRP9	1.56835e-23	PCCA	1.23347e-26	CAT	2.98741e-17	TMOD1	6.85264e-43	C16orf89	4.93944e-59	DOCK10	1.88616e-25	FAM22D	3.69946e-57	FLT4	4.28422e-17	ANGPTL1	1.96742e-17	EGR1	7.25134e-27
JUND	4.8832e-12	GPR124	1.34082e-83	MEIS1	1.6435e-23	CDC6	1.23491e-26	UBE2Q1	3.00139e-17	PID1	6.85264e-43	ARHGEF6	5.06855e-59	C8orf71	1.92643e-25	FMO4	3.90675e-57	C18orf34	4.42139e-17	KLK15	2.01275e-17	CASC2	7.259e-27
FAM19A2	5.07114e-12	DPP3	1.91171e-83	KCNE2	1.72752e-23	EPHX2	1.29388e-26	FAP	3.00706e-17	ESCO2	6.96852e-43	ITPR1	5.83057e-59	CTSE	1.96066e-25	ITGAD	4.05076e-57	MYOM2	4.43449e-17	CALM1	2.02412e-17	NAB2	7.278e-27
KCNK3	5.07605e-12	CCL11	2.48284e-83	GPM6A	1.74454e-23	SYNGR1	1.29868e-26	CSPG5	3.02988e-17	PVRL4	9.03989e-43	CYP27A1	6.14114e-59	ABCG1	2.02182e-25	SFXN5	4.12567e-57	LOC100303728	4.45508e-17	LMO4	2.03127e-17	PAPOLB	7.47591e-27
PTCH2	5.23246e-12	CAPN11	2.50333e-83	DES	1.745e-23	GAS2	1.31772e-26	EFNB3	3.06119e-17	AQP4	9.71804e-43	KIF1C	7.05215e-59	MGAT3	2.10549e-25	PRAM1	4.17601e-57	C4orf32	4.47506e-17	MTL5	2.03712e-17	NFATC1	8.47481e-27
KRT78	5.38651e-12	SYNE1	2.68904e-83	NFXL1	1.75595e-23	FMO9P	1.38762e-26	HIST1H2AM	3.20831e-17	RRAS	1.03399e-42	ARHGAP29	8.23349e-59	SLC13A5	2.13037e-25	ATPAF1	4.38367e-57	TOP2A	4.62844e-17	SDK1	2.05629e-17	MICAL3	8.48742e-27
SLC39A4	5.45683e-12	PLA2R1	2.82699e-83	INPP5A	1.89407e-23	E2F7	1.45709e-26	7	3.20876e-17	HS6ST2	1.03734e-42	TYMS	8.32667e-59	RABL5	2.18631e-25	CTSH	4.40535e-57	FREM1	4.74577e-17	PHF19	2.07625e-17	GPX1	8.78114e-27
MS4A2	5.47336e-12	ESYT1	3.32833e-83	C17orf53	2.02628e-23	KIAA0232	1.46959e-26	ADK	3.30097e-17	ATP1A2	1.09334e-42	ATP10A	8.59753e-59	MT1M	2.2988e-25	DGCR10	4.40675e-57	PLA2G7	4.7827e-17	LPCAT1	2.16351e-17	C6orf176	9.07253e-27
CHRM3	5.57838e-12	RASL10A	3.42802e-83	F13A1	2.04732e-23	FHL3	1.47767e-26	NSUN5P2	3.30529e-17	SAMD10	1.14202e-42	WDR72	9.30544e-59	MOGAT3	2.33306e-25	FAM20B	4.83819e-57	GOLGA7B	4.99796e-17	MAGEB4	2.16974e-17	SCARA5	9.42037e-27
NUF2	5.75867e-12	C16orf88	3.45124e-83	DCUN1D5	2.05426e-23	SCN2B	1.52273e-26	DTYMK	3.35216e-17	FER1L4	1.29475e-42	MRPL3	1.04052e-58	REPIN1	2.3654e-25	PTP4A3	5.03611e-57	NRN1	5.04485e-17	POLD2	2.19531e-17	FAM176A	9.55037e-27
ANGPTL5	5.76301e-12	CCNE2	3.78014e-83	KLF9	2.07604e-23	ZYG11B	1.68089e-26	DYNC1I1	3.38618e-17	NEXN	1.43596e-42	GJB3	1.0613e-58	DHX40	2.52951e-25	CTNNAL1	5.28476e-57	SULT1B1	5.14217e-17	TRPC3	2.21286e-17	ST6GALNAC5	9.77881e-27
ANO5	5.88718e-12	CENPE	5.31945e-83	CSNK1E	2.07604e-23	PDE4C	1.71511e-26	PLEKHG2	3.44556e-17	C15orf42	1.49033e-42	PPAT	1.28702e-58	ABHD2	2.57564e-25	NKG7	5.80874e-57	ASCL4	5.35012e-17	CDC20	2.2323e-17	SLMAP	1.0131e-26
ELANE	6.12877e-12	SCN2B	5.32052e-83	RICH2	2.1317e-23	APPL1	1.79604e-26	RHOB	3.52242e-17	INPP5A	1.54573e-42	TBX5	1.39786e-58	PRDM4	2.62061e-25	SLC5A3	6.29606e-57	TUBB	5.4502e-17	IFI27L2	2.28502e-17	SPATA2	1.01342e-26
FAM180A	6.35293e-12	HN1L	6.27504e-83	DPEP1	2.27599e-23	MCM2	1.89972e-26	RIBC2	3.53315e-17	SSFA2	1.56972e-42	NR2F1	1.49986e-58	BAALC	2.72615e-25	LOC154761	6.54038e-57	CYP1A1	5.47543e-17	NAALADL1	2.29284e-17	RHOBTB3	1.01867e-26
SLC24A3	6.37286e-12	MTMR10	6.39496e-83	C11orf82	2.27968e-23	PLXNA1	1.93986e-26	ANKRD27	3.55612e-17	E2F3	1.65614e-42	CSE1L	1.52306e-58	UBA6	2.78344e-25	KCNE3	6.54296e-57	KCNC4	5.84435e-17	TGFB1I1	2.34081e-17	CSPG4	1.02204e-26
UCK2	6.38917e-12	DPYSL2	8.49107e-83	TNFRSF13B	2.28075e-23	RFC4	1.95013e-26	PCNA	3.58187e-17	KLF10	1.72219e-42	C5orf34	1.70156e-58	F2RL1	3.09615e-25	CCDC64	6.62305e-57	TMEM45B	6.10345e-17	HMGCLL1	2.36677e-17	SLITRK5	1.03826e-26
IGSF10	6.55743e-12	TMEM63B	8.6569e-83	CNTN4	2.35805e-23	GGT6	2.01294e-26	SYNE1	3.61711e-17	MAD2L1	2.23655e-42	COL4A3BP	1.73863e-58	STK35	3.1297e-25	MAP4K4	6.75345e-57	ACOT6	6.27335e-17	SPINT4	2.36677e-17	PEG3	1.0435e-26
FANCI	6.91079e-12	GPRASP2	9.01576e-83	KIAA0020	2.36826e-23	PNPLA2	2.01438e-26	DLC1	3.71357e-17	PDGFB	2.26309e-42	GYPC	1.90631e-58	HUNK	3.1297e-25	ESRP2	7.2241e-57	PCDH15	6.28072e-17	GSTM5	2.36677e-17	AASS	1.06775e-26
RPS6KA2	7.0191e-12	CDC45	1.14327e-82	E2F1	2.39658e-23	FMNL3	2.08847e-26	RECQL5	3.7483e-17	HIST1H2BD	2.34362e-42	ZEB1	1.99069e-58	CNTNAP5	3.16258e-25	CNGA1	7.67093e-57	STC1	6.84471e-17	GPR172B	2.3802e-17	ABCA6	1.08402e-26
CBX3	7.15342e-12	UBE2S	1.19158e-82	EPHA5	2.47678e-23	LRRC18	2.10255e-26	LPPR2	3.76146e-17	ADAMTSL4	3.10876e-42	WWC1	2.00886e-58	BPHL	3.32529e-25	ARHGAP9	7.9513e-57	AURKB	6.9565e-17	HBB	2.41398e-17	MIS12	1.21591e-26
FAIM2	7.37131e-12	ARF1	2.11082e-82	LPHN3	2.58373e-23	C15orf26	2.20885e-26	KIAA0100	4.00437e-17	CD68	3.2211e-42	RASSF3	2.01995e-58	APITD1	3.4311e-25	SYNE2	8.30753e-57	OSCAR	6.96637e-17	RARG	2.45798e-17	PI16	1.23266e-26
VSTM2A	7.53872e-12	PER2	2.28292e-82	ITGB1BP2	2.58752e-23	HSD17B6	2.34166e-26	ABCF2	4.0423e-17	SPP1	3.53431e-42	MMP24	2.02235e-58	GPR37	3.45472e-25	KIAA0564	8.50596e-57	DBT	6.96795e-17	MAMDC2	2.49217e-17	PITX3	1.25537e-26
AADACL4	7.77628e-12	CENPA	2.68766e-82	DSCC1	2.65534e-23	KAZ	2.44145e-26	C16orf75	4.3177e-17	FANCD2	4.34582e-42	PTGIR	2.30032e-58	CPT1B	3.45613e-25	RAF1	8.70656e-57	CABYR	7.08351e-17	ATP8A2	2.51112e-17	SLC22A18	1.28893e-26
DHX37	7.97118e-12	C20orf166	2.74875e-82	PRICKLE2	2.84619e-23	TTC9	2.52514e-26	HMGB2	4.33663e-17	P2RY1	4.61447e-42	PEBP4	2.38021e-58	APOL2	3.45613e-25	ICMT	8.79348e-57	GM2A	7.08351e-17	NFYB	2.54571e-17	KLK7	1.32772e-26
GHR	8.19261e-12	GPR34	2.92018e-82	COL21A1	3.2246e-23	INHBA	2.61107e-26	C12orf34	4.42351e-17	IL7R	5.39669e-42	APBB1	2.50229e-58	SMURF1	3.54662e-25	FGD2	8.91416e-57	COL4A3	7.55306e-17	NKAIN1	2.5984e-17	LRRC8E	1.32772e-26
SNRPA1	8.35854e-12	E2F1	3.01578e-82	ADRA1A	3.41129e-23	CLCN1	2.70056e-26	SMYD3	4.52965e-17	CCNE1	5.48244e-42	RPL13AP17	2.83565e-58	FAM43A	3.57272e-25	IL10RB	9.45612e-57	MMP11	7.58873e-17	DZIP1	2.67479e-17	PIH1D2	1.38449e-26
YDJC	8.38072e-12	DAAM2	4.22344e-82	PGM1	3.44362e-23	CYP2J2	2.88353e-26	CSMD1	4.57692e-17	ECE2	5.60183e-42	ALDH18A1	3.25961e-58	IFNA14	3.64394e-25	PRRG1	1.00728e-56	TMEM61	7.82961e-17	TWIST1	2.74056e-17	FMOD	1.42356e-26
KCNJ3	8.38072e-12	PARP1	5.07184e-82	PALLD	3.47563e-23	SNX10	2.94052e-26	MCM4	4.82908e-17	APOB48R	5.72163e-42	HOXD11	3.34223e-58	EPHA4	3.71231e-25	SSTR5	1.04692e-56	RASSF9	7.82961e-17	INMT	2.77486e-17	CCND3	1.42528e-26
GINS1	8.45491e-12	CIT	6.46496e-82	FJX1	3.61699e-23	C2orf55	2.97673e-26	HHIPL2	5.0043e-17	CENPE	7.31762e-42	CPB2	3.39632e-58	RDH12	3.84002e-25	YPEL4	1.18369e-56	S1PR1	8.0093e-17	DNAJC18	2.84067e-17	CRY2	1.44129e-26
POLQ	8.55035e-12	C20orf160	6.58807e-82	PPRC1	3.69742e-23	CCDC64B	3.03802e-26	FANCB	5.0043e-17	TFR2	7.96612e-42	CHRNA5	3.93497e-58	ARRB2	3.85339e-25	MAPK4	1.35609e-56	NCRNA00087	8.10194e-17	NFATC4	2.94728e-17	LATS2	1.44129e-26
CDC20	8.59485e-12	DHDDS	6.93233e-82	E2F7	3.8074e-23	ITGA5	3.23044e-26	C3orf32	5.21811e-17	CAV3	8.13459e-42	ALDH1A2	4.23171e-58	SLC12A1	3.86673e-25	GGTA1	1.36215e-56	AGBL4	8.11416e-17	SMARCD3	2.95505e-17	C9orf156	1.46364e-26
BAG3	8.87883e-12	CCT3	7.55854e-82	C5orf34	4.00533e-23	TJP3	3.25397e-26	SEZ6L2	5.32627e-17	AG2	8.17014e-42	ABCA12	4.24708e-58	S100A2	3.9385e-25	SIGLEC9	1.45909e-56	ZP2	8.16899e-17	PIGW	2.96518e-17	LRRCC1	1.64468e-26
LRRC70	8.99895e-12	EPDR1	7.97549e-82	SPARCL1	4.1651e-23	C11orf84	3.29428e-26	SPTAN1	5.34928e-17	CFL2	1.01555e-41	SYNPO	4.85186e-58	VCAM1	4.09618e-25	SERAC1	1.45909e-56	DTX2	8.38614e-17	EZH1	2.96518e-17	C11orf88	1.64552e-26
LHFP	9.30449e-12	LAMA4	9.02892e-82	CASP7	4.30997e-23	WDHD1	3.33219e-26	FBXO32	5.53758e-17	PDLIM1	1.14219e-41	GORASP1	5.24856e-58	CADM1	4.1442e-25	FGF10	1.55209e-56	LRRC37B	8.62657e-17	PARD6G	2.98353e-17	NRXN1	1.65232e-26
PYCRL	9.49395e-12	LRP1	9.96957e-82	BMX	4.40593e-23	SMCR7	3.42295e-26	MT1B	5.67209e-17	LOC399815	1.32257e-41	TRIM29	5.59326e-58	BRI3	4.14902e-25	CORO1A	1.56223e-56	LRRK2	8.66894e-17	VPS26B	3.01248e-17	CLDN10	1.74272e-26
RPE65	9.78531e-12	MMP27	1.04572e-81	PAICS	4.54349e-23	ARTN	3.50869e-26	SNCG	5.81486e-17	KAT2B	1.35337e-41	MCM6	6.07857e-58	SREBF1	4.62662e-25	MFAP3L	1.75908e-56	TUBA1A	8.77221e-17	REPS2	3.03601e-17	OPHN1	1.75407e-26
SERTAD1	9.79655e-12	TSTA3	1.0836e-81	CCNF	4.63546e-23	COL5A2	3.55548e-26	SFRS8	5.81486e-17	PCYOX1	1.38795e-41	SHOX2	6.20614e-58	CKB	4.67857e-25	LILRA6	1.76608e-56	IYD	8.81535e-17	GGCT	3.05389e-17	RAB15	1.7976e-26
C21orf58	9.83515e-12	VIT	1.44961e-81	EGFL6	4.83657e-23	NBEA	3.67212e-26	FERMT2	5.84357e-17	C5orf23	1.39181e-41	PCNA	6.61371e-58	TOX	4.90442e-25	TUBA1B	1.76608e-56	PTPN6	8.81535e-17	LOC100128239	3.06873e-17	PELI2	1.90887e-26
C13orf36	9.84068e-12	RPLP0P2	1.55503e-81	HRCT1	4.99258e-23	ID4	3.89387e-26	ZNF646	5.87065e-17	ARRB2	1.48547e-41	CNRIP1	7.46272e-58	LIN7A	5.08674e-25	ADAMTS15	1.77821e-56	PDE8B	9.12344e-17	PTGS2	3.07921e-17	IBSP	1.97545e-26
EFTUD2	1.03038e-11	SHCBP1	1.60484e-81	DMD	5.10674e-23	KALRN	3.99846e-26	PACS2	6.10084e-17	PIK3R1	1.54594e-41	F10	7.6632e-58	POFUT1	5.15728e-25	MS4A14	1.93468e-56	DCN	9.8969e-17	MPP6	3.19708e-17	CLTA	2.01179e-26
C4orf49	1.10153e-11	RACGAP1	1.63171e-81	KLK6	5.1189e-23	TM7SF2	4.134e-26	CBX8	6.27785e-17	AGMAT	1.93577e-41	ZIC5	8.38055e-58	GAL3ST3	5.42451e-25	EHBP1L1	2.60497e-56	MYBL2	9.97868e-17	PDCD2L	3.19708e-17	LOC158572	2.13015e-26
ORC6L	1.10435e-11	KIF15	1.70604e-81	CLU	5.74953e-23	PSCA	4.30089e-26	ZNF142	6.27785e-17	FPR1	2.00664e-41	SFTPD	8.48066e-58	CKMT1A	5.65237e-25	CCBP2	2.85139e-56	E2F2	1.13589e-16	ADRA1A	3.2044e-17	DBC1	2.19302e-26
JMY	1.13612e-11	EPR1	1.79163e-81	NEU4	5.86709e-23	DNMT3B	4.31123e-26	ITGA2	6.27785e-17	NLN	2.20557e-41	OTUD1	9.4175e-58	CYCS	5.90526e-25	NEK6	3.14556e-56	MPP5	1.17241e-16	GAS1	3.23774e-17	PLXNB2	2.23713e-26
UTRN	1.16517e-11	KCNB1	2.11198e-81	RHAG	5.9951e-23	ADIPOQ	4.35048e-26	RBM3	6.43917e-17	SFXN4	2.27547e-41	ATAD5	1.00745e-57	SPRY2	6.43657e-25	FABP6	3.14695e-56	PCDH12	1.1891e-16	MAL	3.39579e-17	ELK1	2.27827e-26
TARBP2	1.18574e-11	CDH13	3.55797e-81	NONO	6.00849e-23	LOC145837	4.65067e-26	EDNRB	6.58277e-17	TRAF4	2.45092e-41	GIMAP1	1.12063e-57	ABCB1	6.50251e-25	ADAMTS19	3.16345e-56	F12	1.20936e-16	PGF	3.42343e-17	CDKN2A	2.27827e-26
PIF1	1.21145e-11	TOR3A	4.62436e-81	METTL1	6.07242e-23	KRTAP17-1	4.94342e-26	SLC2A5	6.70426e-17	CCDC69	2.56787e-41	C21orf45	1.21212e-57	TGFBR3	6.51294e-25	CHSY3	3.57563e-56	STRA6	1.22007e-16	CYP2B7P1	3.47897e-17	RAB3D	2.34359e-26
HEPH	1.2302e-11	GJB2	4.93251e-81	PUS1	6.09072e-23	DNAH7	4.9637e-26	JDP2	6.95268e-17	FAM64A	2.85669e-41	SLC26A9	1.41867e-57	C17orf108	6.7999e-25	C1orf127	4.34141e-56	TMEM44	1.24429e-16	CBLN4	3.47897e-17	PI4K2A	2.45094e-26
DDX12	1.23824e-11	CDH23	5.47901e-81	WDR62	6.13659e-23	ST3GAL4	5.12841e-26	MAPK12	6.96742e-17	FAM101B	3.27317e-41	ZFP64	1.48295e-57	PROM1	6.93822e-25	ATG12	4.49505e-56	FAM111B	1.26929e-16	S1PR5	3.50365e-17	PODN	2.48755e-26
MCM2	1.27887e-11	GDF10	9.20672e-81	SLC8A2	6.53541e-23	SLC44A3	5.80442e-26	ALPK3	7.24245e-17	PHOSPHO1	3.46834e-41	CENPN	1.51739e-57	SLC22A4	7.23273e-25	RAB37	4.50847e-56	PID1	1.27297e-16	APOBEC3D	3.51415e-17	C14orf119	2.56016e-26
DPT	1.32276e-11	ADH1C	1.21933e-80	KIF18A	6.65789e-23	RPP14	5.87443e-26	SIPA1L3	7.57003e-17	POLG2	3.60251e-41	LOC642587	1.78991e-57	TMEM129	7.45248e-25	RASA3	5.03212e-56	PFN3	1.28535e-16	AMPH	3.55524e-17	MAPK4	2.64649e-26
ARHGEF37	1.3368e-11	TANK	1.65956e-80	WDR74	6.86082e-23	LIMCH1	6.24913e-26	EPRS	7.77985e-17	KLF2	3.63464e-41	LMNB1	1.92021e-57	PNPLA1	7.45248e-25	NKX6-2	5.46185e-56	FAM46B	1.34046e-16	C9orf152	3.57322e-17	PRSS1	2.76165e-26
TTLL11	1.39711e-11	TEAD1	1.7088e-80	JAM2	6.90176e-23	C8orf22	6.52917e-26	KBTBD11	8.21518e-17	BEND2	3.78613e-41	EIF4E3	2.25856e-57	HAVCR1	7.62511e-25	NDUFS1	5.58193e-56	ZYX	1.44133e-16	LGALS4	3.60787e-17	CYR61	2.78412e-26
SLC25A39	1.46778e-11	PTPN21	1.74848e-80	RIC3	7.10025e-23	EHF	6.92899e-26	DUSP14	8.41718e-17	NEK7	3.83163e-41	SH3D19	2.27629e-57	KLK2	7.65427e-25	B2M	5.70139e-56	MLF1IP	1.46727e-16	DEFB131	3.63797e-17	SIGMAR1	2.82848e-26
NAP1L5	1.55427e-11	TIMELESS	1.76018e-80	MTM1	7.19132e-23	SPOCD1	7.79233e-26	PRPF3	8.78103e-17	ANXA3	4.10517e-41	ATP8A1	2.41349e-57	PARN	8.33683e-25	MFSD6L	6.42098e-56	CNTN6	1.49467e-16	HECTD2	3.72535e-17	STARD3	2.89236e-26
ITGB3	1.57164e-11	LOC100128164	1.91825e-80	C19orf48	7.34382e-23	ZNF844	7.93463e-26	ZFP36L1	8.87351e-17	RAB11FIP1	4.44476e-41	NCF2	2.54353e-57	CLGN	8.43406e-25	DLL4	6.46692e-56	RPS2	1.49467e-16	SRD5A2	3.82247e-17	SPARC	2.89559e-26
UBE2S	1.71886e-11	ESM1	2.07781e-80	TCOF1	8.07187e-23	COL12A1	9.29147e-26	ISX	9.69701e-17	C1QTNF6	4.85804e-41	LGI4	2.62684e-57	ATP6AP2	8.45993e-25	PLXND1	6.55355e-56	PLK1	1.49985e-16	SFXN3	3.83775e-17	PLCB3	2.91183e-26
LGI4	1.74771e-11	DEPDC1	2.13502e-80	TRIM29	8.13099e-23	IL1F6	9.61517e-26	REEP2	1.02957e-16	ADD1	4.96602e-41	DKC1	2.73504e-57	LMO1	8.64919e-25	C21orf34	7.15268e-56	C11orf92	1.51201e-16	RFFL	3.86029e-17	MGC12982	2.92884e-26
SNHG1	1.80705e-11	BGN	2.41983e-80	ARRDC4	8.50501e-23	LOC286367	9.61517e-26	ACAD11	1.07009e-16	FANCA	5.59408e-41	DPCR1	2.85234e-57	2014-09-02	8.67725e-25	AGXT2L2	7.26016e-56	CPEB4	1.52881e-16	MATK	3.96182e-17	PPP1R13L	2.9627e-26
BDKRB2	1.80705e-11	SMPX	3.90682e-80	WDR3	8.64792e-23	COL4A5	1.13858e-25	C4orf46	1.10874e-16	SLC7A7	5.63664e-41	ZIC2	3.01844e-57	EFHB	8.73018e-25	EFNA3	8.09803e-56	SC65	1.55027e-16	TRIM16	3.96831e-17	RABL3	3.0302e-26
TIMELESS	1.89741e-11	C1QTNF7	4.09298e-80	SLC3A2	8.92454e-23	EIF2AK2	1.21077e-25	NAA40	1.11311e-16	ABHD5	5.91569e-41	COL7A1	3.0356e-57	GPR133	8.86471e-25	ADK	8.80921e-56	TPX2	1.60028e-16	NEK2	3.99168e-17	FBXO31	3.03155e-26
SLC5A6	1.89741e-11	TMEM170B	4.84482e-80	GSG1L	8.97609e-23	CMPK1	1.21793e-25	MGC12982	1.1251e-16	RAG1AP1	6.55181e-41	FBXO45	3.59784e-57	ANKRD2	9.05139e-25	GORASP1	1.03367e-55	BSND	1.60184e-16	ADCY5	4.12305e-17	CA11	3.03155e-26
LOH12CR2	1.91006e-11	GIMAP6	8.59673e-80	C1orf170	1.01344e-22	RBM20	1.31996e-25	CYP2B6	1.14986e-16	FBP1	6.94671e-41	RAB11FIP2	3.63035e-57	RNF183	9.05139e-25	KLHL8	1.06724e-55	SERPINH1	1.62099e-16	C9orf167	4.18083e-17	SERPINH1	3.28337e-26
PPP1CB	1.9327e-11	C13orf36	9.3574e-80	KIF23	1.04943e-22	SESN1	1.34703e-25	YKT6	1.21383e-16	SPI1	7.1923e-41	GPRC5A	3.9647e-57	LRRC67	9.39883e-25	FAM163A	1.24162e-55	EPB41L4B	1.6594e-16	ELL3	4.18696e-17	FOXP2	3.46704e-26
LOC284276	1.9447e-11	ASB12	1.40642e-79	LAMA1	1.10503e-22	SIAE	1.37813e-25	GLDN	1.24577e-16	C1orf106	7.51707e-41	ST7	4.09628e-57	VTI1B	9.41664e-25	KIAA1161	1.25993e-55	CEP55	1.70838e-16	NLRP12	4.20904e-17	SLC7A6	3.66029e-26
S1PR1	1.95912e-11	GPR120	1.4375e-79	HEATR1	1.17339e-22	FUT2	1.379e-25	LILRA5	1.26181e-16	TIMELESS	1.20184e-40	ARHGEF3	4.54096e-57	AKR7A2	9.72811e-25	MCM5	1.34163e-55	SOX7	1.71023e-16	PAK7	4.20922e-17	LOC151534	3.75768e-26
TMEM55A	2.00687e-11	ECT2	1.5015e-79	RRP1	1.18956e-22	ATP6V1C1	1.3845e-25	NPEPL1	1.29758e-16	TTC28	1.21722e-40	RND1	5.91159e-57	AKR1B1	9.94607e-25	NDUFS2	1.41436e-55	SYT12	1.72958e-16	ERBB3	4.21834e-17	RNF24	3.77602e-26
LRWD1	2.01757e-11	BIRC5	1.58944e-79	ABHD5	1.19228e-22	PDE6A	1.39506e-25	IDUA	1.33052e-16	PCDHGC3	1.3014e-40	ALOX15B	6.30832e-57	NUCB2	9.95886e-25	RNASET2	1.43416e-55	BUB1	1.73121e-16	LAYN	4.3809e-17	SLC7A4	3.78159e-26
LRRFIP1	2.05594e-11	EIF4EBP2	1.67563e-79	ASB5	1.28386e-22	PLA2G12A	1.49217e-25	LOC389791	1.36221e-16	PROS1	1.30556e-40	PTGDS	6.80621e-57	CRYBB3	9.9612e-25	APLN	1.44885e-55	SSTR2	1.73472e-16	ARSF	4.39939e-17	CST5	4.01384e-26
PDIA4	2.05594e-11	SPARCL1	1.87581e-79	CCL14	1.33676e-22	NDE1	1.49898e-25	MEP1A	1.37373e-16	MGC27382	1.40624e-40	GPR182	6.99574e-57	ASTN2	9.9612e-25	MLF1IP	1.49333e-55	CBFB	1.83826e-16	MED21	4.40402e-17	IRS1	4.10045e-26
CSPG4	2.05594e-11	ATP6V0B	1.94046e-79	KLHDC8B	1.40092e-22	MAP4K2	1.53955e-25	NES	1.37373e-16	KPNA2	1.44607e-40	DOCK11	7.11712e-57	SLC13A2	1.02653e-24	ITGA5	1.58378e-55	PGS1	1.84482e-16	XYLB	4.46097e-17	LBX2	4.43757e-26
PCDHGA6	2.05749e-11	YPEL4	1.94606e-79	SSTR2	1.46513e-22	FAM179A	1.54605e-25	PPOX	1.38652e-16	PTTG1	1.462e-40	PLSCR4	8.26236e-57	PSD3	1.02925e-24	SLC13A2	1.64388e-55	ZNF521	1.84794e-16	NCL	4.52627e-17	EPB41L2	4.55586e-26
KIAA0232	2.05967e-11	ATF3	2.32125e-79	SYT9	1.55888e-22	PPP1R3A	1.6116e-25	FOXD2	1.46747e-16	HAS1	1.48259e-40	FAM125B	8.52866e-57	DAPK1	1.03707e-24	GATM	1.69248e-55	GPR22	1.87419e-16	DUSP4	4.61967e-17	TRIM65	4.55586e-26
FANCD2	2.18735e-11	H2AFZ	2.62688e-79	TAF1D	1.56013e-22	SLC4A4	1.76564e-25	TSPYL1	1.48335e-16	SLC27A3	1.4872e-40	TRIM59	8.75358e-57	RGL1	1.05052e-24	HLA-J	1.71478e-55	CASP2	1.96625e-16	RBM9	4.88379e-17	SYNGR2	4.58463e-26
CNRIP1	2.24493e-11	KIF26B	2.89502e-79	NKD2	1.56292e-22	PKMYT1	1.84817e-25	HAGHL	1.57271e-16	RAD51	1.54522e-40	SACM1L	9.91657e-57	SMYD4	1.085e-24	BTK	1.75763e-55	CCL18	2.04749e-16	RNF112	4.89817e-17	ALDH3B2	4.69026e-26
XRCC2	2.25743e-11	STAT5A	3.14296e-79	DBNDD1	1.5735e-22	SUOX	1.86115e-25	DUSP12	1.65691e-16	FZD4	1.57947e-40	NEXN	1.0084e-56	UPP1	1.085e-24	ARHGEF3	1.91726e-55	SH2D3C	2.19741e-16	TMIE	4.98848e-17	ADAMTS7	5.45524e-26
BDKRB1	2.3243e-11	SH3GLB1	3.19047e-79	VAT1L	1.57358e-22	WDR78	2.01377e-25	FAHD2A	1.73384e-16	F12	1.69386e-40	ZC3H8	1.26043e-56	TPMT	1.1433e-24	TBX21	2.3774e-55	RDM1	2.22473e-16	GRAMD1A	5.02133e-17	MUM1L1	5.57477e-26
EEF2K	2.33766e-11	NBLA00301	3.19378e-79	RPH3A	1.70217e-22	APBA2	2.02086e-25	ATF3	1.73776e-16	SLC25A39	1.92921e-40	KRT6A	1.62624e-56	ANO4	1.14597e-24	CSRNP3	2.38458e-55	ADI1	2.22819e-16	SS18L1	5.04087e-17	SPIRE2	5.59524e-26
NR2F1	2.37954e-11	EIF2AK1	3.22198e-79	RILP	1.73075e-22	BIRC5	2.15717e-25	TRAF5	1.74927e-16	RALGPS2	1.93914e-40	NDST1	1.90402e-56	C8orf80	1.15714e-24	VSIG1	2.55922e-55	C17orf53	2.23549e-16	MCC	5.06208e-17	OCIAD2	5.69934e-26
FAM43A	2.38388e-11	XIRP2	3.45629e-79	TNFRSF17	1.76958e-22	EXPH5	2.16169e-25	C12orf39	1.84295e-16	GAPDH	2.05458e-40	LOC100125556	1.90859e-56	FGL2	1.17188e-24	CYP2B6	3.01471e-55	DLX4	2.24005e-16	ATP4B	5.27128e-17	LPCAT4	5.75628e-26
GTPBP3	2.44634e-11	CILP2	3.47261e-79	MOCS1	1.78608e-22	KRTAP19-3	2.68875e-25	ZWILCH	1.85019e-16	GJA4	2.44004e-40	GEN1	2.26994e-56	ROPN1L	1.20539e-24	DOK1	3.55144e-55	SNRPB	2.26004e-16	MCOLN2	5.27128e-17	IGFBPL1	5.80068e-26
ST6GALNAC6	2.44634e-11	CASP12	3.48907e-79	ERVFRDE1	1.83235e-22	SCGB1D1	2.7447e-25	KCP	1.9297e-16	HBG2	2.54954e-40	EGFL7	2.52814e-56	TTC18	1.21915e-24	HOXB5	3.94949e-55	C6orf155	2.28813e-16	MRAP2	5.31441e-17	BAT3	5.96241e-26
SLAIN2	2.44707e-11	ARHGAP19	3.78041e-79	C10orf54	1.84127e-22	TLX1NB	2.90619e-25	TCF15	1.9297e-16	CYP27A1	2.55716e-40	TMPRSS4	2.62254e-56	HIP1	1.22639e-24	TBX3	4.06843e-55	ARPC1A	2.3228e-16	ARHGAP22	5.50836e-17	PXDN	6.14531e-26
PRIMA1	2.45338e-11	DCN	4.01925e-79	CALD1	1.84614e-22	CCDC33	2.93508e-25	APOL6	1.94916e-16	WFDC1	2.59464e-40	PLLP	2.66454e-56	C7orf57	1.24615e-24	EFHD2	4.741e-55	CENPK	2.35729e-16	EMB	5.51661e-17	CLIP3	6.82308e-26
RAD51	2.45923e-11	PIK3R2	4.81066e-79	FAM13B	1.86512e-22	VAV2	3.00853e-25	HSP90AB1	2.09167e-16	MLF1IP	2.768e-40	C10orf128	2.95612e-56	PM20D1	1.24659e-24	C4orf47	4.8711e-55	UCN	2.37274e-16	JDP2	5.53601e-17	PNMT	7.04645e-26
SKA3	2.59818e-11	PELI2	5.29118e-79	CPEB3	1.91531e-22	CTNNA3	3.07916e-25	ALB	2.13962e-16	SELPLG	3.02353e-40	CKS1B	3.41835e-56	PRELP	1.29077e-24	CD72	5.11814e-55	DAO	2.42503e-16	GCK	5.7318e-17	JRK	7.04645e-26
PITX2	2.64173e-11	LRRN3	5.33476e-79	RECQL4	1.91939e-22	C5orf46	3.07916e-25	GPR158	2.20669e-16	HN1	3.15081e-40	MBIP	3.60954e-56	LOC158376	1.34876e-24	AADACL4	5.26386e-55	DNAJC11	2.45547e-16	RNF180	5.80561e-17	AVPR1A	7.09247e-26
CCNE1	2.7353e-11	EPM2A	6.7255e-79	LRRC7	1.94104e-22	CRYAB	3.11197e-25	ATXN7L3	2.21812e-16	SHCBP1	3.28828e-40	TMEM150B	4.16184e-56	AKR1C4	1.37487e-24	FLJ45983	5.5944e-55	CLDN10	2.47425e-16	PRSS1	5.82067e-17	COL23A1	7.18447e-26
TCF3	2.87999e-11	CNIH2	7.00323e-79	RCC2	1.98666e-22	GTSE1	3.17662e-25	PDIA2	2.23092e-16	GMFG	3.36823e-40	SFXN1	5.06186e-56	RILP	1.49187e-24	BMP1	6.00465e-55	APBB1IP	2.61158e-16	CDC42EP4	5.86536e-17	FSTL4	7.98309e-26
PDE6C	2.94058e-11	SHANK3	7.64894e-79	ABCE1	2.05277e-22	SPRY4	3.25194e-25	SLC22A10	2.31482e-16	MYO1B	3.49046e-40	ALG1L	5.77192e-56	LPA	1.65014e-24	SCPEP1	6.47723e-55	FBXL19	2.67797e-16	CIDEC	5.87596e-17	ATP6AP1	7.98309e-26
NPR1	2.94432e-11	MYH7	1.00887e-78	TMEM108	2.21846e-22	NEU4	3.51633e-25	B3GNTL1	2.33188e-16	C7orf16	3.52191e-40	AFAP1L1	7.07479e-56	FAM26E	2.11755e-24	RPS6KA6	6.71964e-55	ATXN2L	2.74998e-16	LOC554202	5.93404e-17	ELOVL5	8.23986e-26
KLHDC1	2.96034e-11	DUSP1	1.24786e-78	LONRF2	2.29519e-22	ZFP36	3.7119e-25	C15orf27	2.34471e-16	SOCS2	4.18733e-40	SPNS2	8.71861e-56	KLRG2	2.12381e-24	KLRD1	6.94643e-55	RNASET2	2.76558e-16	LGR6	5.96406e-17	ZNF235	8.41203e-26
KIAA0427	2.98658e-11	VWCE	1.35285e-78	TMEM151B	2.41806e-22	SLC10A5	3.7702e-25	GTF2IRD1	2.35836e-16	LMO7	4.55926e-40	SOD3	9.09936e-56	C14orf159	2.13641e-24	LPPR1	6.94643e-55	CYBA	2.96018e-16	METTL7A	6.05597e-17	GTF2H4	8.93831e-26
PPP1R15A	2.98658e-11	ABCB1	1.74242e-78	CDK2	2.43298e-22	EPS8L2	3.97034e-25	REPS1	2.36012e-16	PTPRM	5.65193e-40	COX7A1	9.75287e-56	METTL7B	2.23476e-24	SLA2	7.14778e-55	LPGAT1	3.00136e-16	GMDS	6.41237e-17	DHRS3	9.06838e-26
PODN	3.04678e-11	LOC572558	2.14022e-78	HELLS	2.5233e-22	ATAD2	4.04604e-25	P2RY12	2.37163e-16	NPM3	5.69577e-40	SGOL2	1.04345e-55	TUBD1	2.62059e-24	MBOAT4	7.14778e-55	AK3L1	3.04529e-16	NRG2	6.4719e-17	NCRNA00087	9.5261e-26
MRAS	3.22816e-11	ASB15	2.27928e-78	C7orf68	2.6056e-22	HOXC8	4.75993e-25	ZNF696	2.4043e-16	CRIM1	6.53128e-40	PLEKHO2	1.21038e-55	CENPM	2.75094e-24	IL16	7.47886e-55	RAPGEF4	3.2058e-16	JPH4	6.63034e-17	RRN3P3	9.69402e-26
SLIT2	3.30221e-11	ADAMTSL4	2.3955e-78	ZNF146	2.6239e-22	FAM26D	4.76083e-25	STIP1	2.4203e-16	HLA-E	7.56591e-40	PAICS	1.37808e-55	GPR111	2.76397e-24	YWHAH	7.48535e-55	RAP1GAP	3.34487e-16	DNAJB4	6.72048e-17	PRDM16	9.87972e-26
SCUBE1	3.31176e-11	TMEM178	2.86865e-78	RNF185	2.71242e-22	ADRA1A	5.13184e-25	RABIF	2.54404e-16	RDM1	7.60705e-40	DBF4	1.48054e-55	FLJ35390	2.7735e-24	WAS	9.13446e-55	FZD1	3.476e-16	AHNAK2	6.73506e-17	CACNB1	1.02352e-25
CCDC150	3.43378e-11	SOCS3	2.90416e-78	ARNTL2	2.71714e-22	C21orf33	5.38676e-25	POLE2	2.68561e-16	PITX2	8.12155e-40	ARHGEF10	1.48513e-55	LYSMD2	2.78321e-24	SCNN1B	9.68251e-55	SEC14L5	3.54143e-16	C20orf200	6.90577e-17	ZNF782	1.02352e-25
TNFSF12	3.4498e-11	MEOX1	3.16795e-78	TGIF2	2.81512e-22	COL5A1	5.43886e-25	HIST1H4H	2.7487e-16	CLSPN	9.40405e-40	GGTA1	1.65932e-55	RDH13	2.85342e-24	NPNT	1.01832e-54	SLC7A9	3.55855e-16	19	7.17617e-17	LZTS2	1.02755e-25
SGEF	3.46575e-11	AKR1C3	3.40202e-78	UBE2S	2.88678e-22	OLFM4	5.44159e-25	CENPP	2.78975e-16	XDH	9.41959e-40	CTSH	2.40885e-55	GJB4	2.97785e-24	ARHGAP30	1.09434e-54	RHBG	3.57379e-16	CDCA5	7.18549e-17	SMARCD3	1.03207e-25
SAC3D1	3.55598e-11	ENAM	3.55607e-78	PRPF4	2.96138e-22	TCN1	5.45402e-25	APLP1	2.80444e-16	TYMS	9.77292e-40	KRT5	2.86177e-55	KNTC1	3.06114e-24	C1QA	1.11671e-54	IQGAP3	3.96617e-16	RAB34	7.25631e-17	FAM171A2	1.07342e-25
CHRDL1	3.64085e-11	DUSP27	4.33256e-78	GTSE1	2.98252e-22	ALS2CR12	5.47984e-25	JUNB	2.92652e-16	RHBDL1	1.07688e-39	AGTR1	2.89106e-55	TRIL	3.09279e-24	GMPR	1.28593e-54	TACC1	4.12584e-16	EMP3	7.34622e-17	HP1BP3	1.0892e-25
ARHGAP1	3.87372e-11	MPL	4.44686e-78	AGAP3	2.98556e-22	TSGA10	5.73514e-25	PLOD3	2.93039e-16	TFB2M	1.11106e-39	PNMA2	3.11244e-55	MSRA	3.11761e-24	BARX2	1.39475e-54	GYPA	4.36201e-16	PDIA5	7.57395e-17	PDZK1IP1	1.08989e-25
DPP3	3.88056e-11	PDE7B	4.98008e-78	TPH1	3.21142e-22	GCNT3	5.92718e-25	FAM83H	2.94997e-16	CALM1	1.16161e-39	ANGPTL7	3.42621e-55	SLC9A3R2	3.16521e-24	PLA2G7	1.41817e-54	MAP4K4	4.37185e-16	CHST2	7.60378e-17	C6orf97	1.09793e-25
KLK13	3.89667e-11	LOC283867	5.27102e-78	KCNA1	3.2596e-22	CDC45	6.11981e-25	CTSL2	2.97172e-16	GINS4	1.25172e-39	C2	3.47392e-55	CCDC28B	3.18391e-24	WLS	1.52694e-54	CYP51A1	4.38701e-16	IQCA1	7.97662e-17	TSC22D2	1.1318e-25
RAMP1	3.91853e-11	ZC3H12B	6.45653e-78	TGFBI	3.32024e-22	SPRY1	6.22776e-25	MYO1A	2.97684e-16	B4GALT2	1.3702e-39	ACTL6A	4.03299e-55	LGMN	3.57606e-24	ISG20	1.53219e-54	PNMA2	4.51607e-16	CRABP1	7.98283e-17	LOC284441	1.1318e-25
CCDC80	3.96916e-11	RAB8A	6.86899e-78	PKD1L2	3.33179e-22	HOMER3	6.22835e-25	NOL12	3.12927e-16	AFF3	1.38813e-39	CENPW	4.04026e-55	ABCC6P2	3.59124e-24	HVCN1	1.54728e-54	SNAP25	4.64318e-16	LASS4	8.38455e-17	PAPSS1	1.15552e-25
MTHFD1L	3.96933e-11	GRRP1	8.60208e-78	FAM19A2	3.54474e-22	TMEM56	6.28712e-25	NCRNA00107	3.19541e-16	ONECUT1	1.55847e-39	KLHL33	4.0704e-55	DTNA	3.83563e-24	TTC31	1.56043e-54	ASNS	4.70932e-16	CD300LG	8.47417e-17	CLRN3	1.17161e-25
PIPOX	4.13179e-11	CDK5	9.41225e-78	TUBB6	3.68711e-22	C1orf135	6.37124e-25	ETV4	3.20663e-16	PDE8B	1.78088e-39	KIF4B	4.10454e-55	C9orf91	4.109e-24	CHFR	1.89511e-54	BEX5	4.70932e-16	SLC14A1	8.51106e-17	CDC42BPG	1.18881e-25
CCDC50	4.19614e-11	GPR182	1.04414e-77	BCL2L2	3.92952e-22	RHEBL1	6.65862e-25	GABRE	3.26221e-16	C6orf105	1.90867e-39	TP63	4.72759e-55	C14orf135	4.23408e-24	TMPRSS4	2.14118e-54	SRCIN1	4.7222e-16	CAPZA3	8.51106e-17	MUC21	1.20681e-25
TMEM206	4.38188e-11	CSRP1	1.06988e-77	NLGN1	3.94426e-22	C20orf20	6.86557e-25	PRR11	3.3283e-16	RGS17	1.94352e-39	C14orf132	5.78219e-55	MT1E	4.30337e-24	CASP4	2.18505e-54	HPCA	4.87509e-16	GOLPH3	8.52299e-17	KCNK2	1.21658e-25
LIFR	4.43605e-11	TTK	1.22728e-77	CTHRC1	3.95973e-22	ENPP4	6.86984e-25	ARPC5	3.44186e-16	PDE1B	2.04978e-39	TNS4	6.41095e-55	DEXI	4.41729e-24	CLCA3P	2.60898e-54	TROAP	5.07414e-16	FBXL22	8.58552e-17	TECTA	1.24465e-25
GUCA1C	4.46756e-11	VAMP3	1.35542e-77	FLVCR2	4.20635e-22	MMP9	6.86984e-25	PORCN	3.44186e-16	TM6SF1	2.0669e-39	HOXA5	7.23963e-55	MRPS25	4.54623e-24	TGFB1	2.90459e-54	CATSPER1	5.10478e-16	CHST11	8.59637e-17	LOC653501	1.27449e-25
C14orf28	4.50491e-11	SFTPB	1.40376e-77	MT2A	4.22584e-22	FAM129B	6.95646e-25	GOLPH3L	3.46614e-16	LIPN	2.13882e-39	CISH	7.99579e-55	SHFM1	4.69189e-24	SCN1B	3.1206e-54	CCDC109B	5.11328e-16	MYH11	8.66521e-17	ABCB9	1.29353e-25
ORC1L	4.58752e-11	HNRNPAB	2.23302e-77	TCF7	4.23163e-22	TCEA3	7.14136e-25	HCN2	3.5784e-16	MT1M	2.18438e-39	RGN	8.16765e-55	AADACL4	4.87532e-24	JPH4	3.207e-54	RHCG	5.22424e-16	CCNB2	8.82058e-17	NPTX2	1.33507e-25
SOX5	4.69429e-11	ZCCHC24	2.37649e-77	MMP28	4.32839e-22	C6orf58	7.19168e-25	CNIH4	3.65884e-16	SLC6A13	2.1889e-39	ITIH3	8.54876e-55	SGCZ	4.90279e-24	PPM1H	3.25787e-54	FAM54A	5.39892e-16	RND3	8.85304e-17	MIF4GD	1.34422e-25
POLR2G	5.22875e-11	TMED6	2.62309e-77	GRHL1	4.41295e-22	PDE12	7.22737e-25	PMFBP1	3.686e-16	OGN	2.44506e-39	FAT4	8.73426e-55	PKIB	5.05606e-24	CNTN1	3.42199e-54	UNC5C	5.43934e-16	B4GALT3	8.96048e-17	PLAC2	1.46673e-25
DENND2A	5.24458e-11	POLQ	2.64305e-77	PLEKHA9	4.51404e-22	NPY6R	7.35969e-25	TEAD2	3.85047e-16	LOC100302650	2.56641e-39	NOD1	9.31469e-55	C14orf64	5.45529e-24	KIAA0922	3.53046e-54	OAT	5.5338e-16	SNAPC1	9.0075e-17	C6orf204	1.51667e-25
NLGN1	5.31551e-11	CLDN19	2.7231e-77	AURKA	4.54872e-22	AKAP14	7.49448e-25	UBQLN4	4.03361e-16	DKC1	2.61289e-39	PTTG3P	1.03847e-54	C8orf56	5.5262e-24	DNASE1L3	3.97981e-54	EAF2	5.55407e-16	NEIL3	9.08906e-17	GAP43	1.52058e-25
C22orf39	5.44371e-11	UNC5B	3.20561e-77	ARMCX1	4.57304e-22	CPEB4	7.4973e-25	C3orf54	4.1513e-16	FEN1	2.62342e-39	FKBP4	1.11708e-54	RBCK1	5.66643e-24	VAV1	4.08996e-54	RUNX1T1	5.57021e-16	FBLIM1	9.08906e-17	CMTM3	1.54022e-25
GFRA2	5.47688e-11	PKDCC	3.25246e-77	PRKCB	4.60978e-22	DLK1	7.76333e-25	SGMS2	4.16412e-16	CDKN3	2.65057e-39	IRF6	1.32365e-54	PGRMC2	5.81658e-24	FKBP10	4.5232e-54	HS6ST2	5.66244e-16	SDCCAG3	9.212e-17	FPGT	1.5405e-25
MAPRE2	5.53079e-11	VIP	4.19884e-77	JAM3	4.73703e-22	CHPT1	7.76941e-25	ESR1	4.20713e-16	CHEK1	2.93149e-39	ESRP1	1.44759e-54	KIF17	6.23527e-24	C11orf16	4.54859e-54	BTN2A2	5.6657e-16	C9orf7	9.21869e-17	APLN	1.54079e-25
GNAZ	5.85649e-11	MEF2C	4.50849e-77	CHL1	4.74311e-22	HSPB8	7.88438e-25	CSTF2	4.2481e-16	CDK1	3.00157e-39	F12	1.77961e-54	KIRREL2	6.81165e-24	AGMAT	4.56571e-54	RXFP1	5.77437e-16	ZNF643	9.61377e-17	FLRT2	1.71076e-25
GFRA1	5.93472e-11	TPRN	5.05152e-77	EPHB4	4.76666e-22	SCN1B	7.94506e-25	TBC1D16	4.26858e-16	MOSC2	3.05654e-39	GMPS	1.88113e-54	NEURL	6.90906e-24	TSPAN8	4.73685e-54	STON1	5.84444e-16	PPP1R14B	9.61377e-17	C1orf106	1.71296e-25
SPG20	6.20738e-11	ZBTB16	6.13123e-77	HRASLS2	4.77383e-22	TP53INP2	8.49101e-25	SFRP4	4.27277e-16	C1orf131	3.44642e-39	IQSEC1	2.07624e-54	ABCC5	6.94513e-24	CHN2	5.5432e-54	NKIRAS2	5.88073e-16	RAB3IP	1.04278e-16	TMEM163	1.73734e-25
ARSF	6.20738e-11	ARL4A	6.2113e-77	CENPN	4.79462e-22	PRR15L	9.4091e-25	EMX1	4.4372e-16	CBX8	3.57683e-39	FLJ37543	2.21448e-54	KDM2B	6.96638e-24	RGS1	5.60957e-54	MGC45800	5.89089e-16	SLITRK6	1.06274e-16	VSTM2A	1.738e-25
SLC25A12	6.28053e-11	KPNA2	6.50405e-77	KIF5A	4.84171e-22	SCNN1B	9.64222e-25	PKM2	4.48801e-16	ANKRD29	3.5895e-39	CLSPN	2.66756e-54	TRIM54	6.96638e-24	HPCAL1	5.94531e-54	UBE2C	6.08645e-16	EPB41	1.07927e-16	PSG1	1.82985e-25
ATAD3A	6.29196e-11	RAPGEF3	6.6919e-77	GGTA1	4.84187e-22	CTNND2	9.76279e-25	CBX1	4.50832e-16	LRRFIP1	3.60417e-39	TNR	2.88973e-54	SIM2	7.00347e-24	MYO5C	6.2766e-54	TTC38	6.2147e-16	SMARCC1	1.09561e-16	STX3	1.92962e-25
CKB	6.49707e-11	CD248	7.07108e-77	ULBP1	4.88128e-22	C2orf7	9.77928e-25	DDX19B	4.52108e-16	GPRIN2	3.73458e-39	S1PR4	3.04623e-54	NCOR2	7.25435e-24	PREX1	6.39905e-54	KNTC1	6.25577e-16	DND1	1.09862e-16	ALK	2.02219e-25
TRAF2	6.67231e-11	TIMM17A	7.9355e-77	SORD	5.2602e-22	HMGCLL1	9.87334e-25	FAM46A	4.7143e-16	MSI2	3.99028e-39	DOK4	3.17534e-54	GATAD1	7.86909e-24	MRPS6	7.22547e-54	ZFAT	6.30775e-16	LASS1	1.1155e-16	ZMAT3	2.19585e-25
RCC1	7.12568e-11	COMP	7.97582e-77	EFHA2	5.32326e-22	CENPA	1.0024e-24	NAT1	4.77796e-16	CASC5	4.19964e-39	REPS2	3.53404e-54	SPA17	8.26271e-24	PVRIG	8.51537e-54	NSUN5	6.66325e-16	C9orf125	1.12756e-16	ZNF330	2.21276e-25
LONRF2	7.12568e-11	KIF18A	9.78418e-77	CCT3	5.36019e-22	NUDT4	1.0059e-24	CPXM1	4.8791e-16	KCTD12	4.27681e-39	DSG3	3.64023e-54	PON1	8.45702e-24	LST1	8.65512e-54	BNIPL	6.8256e-16	YWHAG	1.13796e-16	CTSC	2.30913e-25
PBXIP1	7.35345e-11	MOBKL2C	1.26087e-76	IMPDH1	5.49373e-22	GMPPB	1.0059e-24	R3HDM1	4.95362e-16	P4HB	4.44421e-39	GGCT	4.0136e-54	JUB	8.46012e-24	FABP1	9.15252e-54	ASB10	7.20952e-16	SCGB2A1	1.19064e-16	C2CD4A	2.31481e-25
TMEM8B	7.4122e-11	C2orf88	1.51144e-76	MAS1L	5.56349e-22	SPRR3	1.02562e-24	ZNF707	5.03185e-16	GDF2	4.7869e-39	CARD16	4.59335e-54	NCLN	8.50748e-24	ABHD5	1.07138e-53	PDGFB	7.29331e-16	PDLIM1	1.19209e-16	TEDDM1	2.37375e-25
C11orf82	7.50938e-11	C5orf62	1.84709e-76	TESC	5.57072e-22	USP54	1.0365e-24	ACOT2	5.03185e-16	ANO6	5.26589e-39	CYP2B7P1	4.64619e-54	HYDIN	8.58457e-24	GALM	1.1224e-53	CASZ1	7.42684e-16	SLC7A11	1.22908e-16	FMO2	2.52908e-25
ASB1	7.58157e-11	MBNL1	1.89842e-76	CLEC10A	6.08679e-22	IQCD	1.05012e-24	SNRPE	5.05017e-16	TDRKH	5.37387e-39	NUP155	4.97025e-54	C7orf70	8.67477e-24	CD37	1.14483e-53	LRRC10B	7.44633e-16	C10orf2	1.24591e-16	CXCL16	2.60634e-25
HIF3A	7.834e-11	SBDS	2.32472e-76	PLA2G5	6.3649e-22	HOXD10	1.10429e-24	KIAA1797	5.20602e-16	GPR120	5.40846e-39	LOC723809	5.28388e-54	MYRIP	9.76538e-24	IMMT	1.16709e-53	SCNN1B	7.52136e-16	ARHGDIG	1.24839e-16	SLC19A2	2.63914e-25
C13orf33	7.92133e-11	KCTD5	2.37592e-76	DAAM2	6.92508e-22	BCAS1	1.15077e-24	RNF24	5.20907e-16	SEPP1	5.59568e-39	FGD4	6.3066e-54	GCM1	9.89869e-24	MAL	1.33855e-53	FMNL2	7.52136e-16	C19orf48	1.26225e-16	CCM2	2.71728e-25
ERC1	7.96153e-11	HPSE2	3.03434e-76	NUP107	6.95265e-22	SLC36A2	1.159e-24	ATP6V1C1	5.22121e-16	C5orf34	6.50033e-39	PKP1	6.52115e-54	ATP2B2	9.96879e-24	PRPSAP1	1.38988e-53	BRPF3	7.59365e-16	SND1	1.26996e-16	ECM1	2.72441e-25
SEMA3G	7.96485e-11	MAD2L1	3.98641e-76	RPGRIP1L	7.24842e-22	LY6G6D	1.19787e-24	ZNF219	5.22269e-16	SGCA	6.68234e-39	ZCWPW2	7.3214e-54	PLA2G4F	1.01386e-23	APOBEC3F	1.46876e-53	PIGH	7.86368e-16	PTPLA	1.27148e-16	HMGCS1	2.72947e-25
HSPA12A	8.01347e-11	SAV1	4.11877e-76	SMPD1	7.25839e-22	ECT2	1.302e-24	SLC26A2	5.35424e-16	PLEKHO2	7.16852e-39	C8orf34	9.14908e-54	ZNF330	1.0667e-23	ITGAL	1.55669e-53	HSPB9	7.86802e-16	TAGLN	1.30063e-16	LOC283070	2.81256e-25
COASY	8.25236e-11	NCRNA00086	4.40711e-76	TOP1MT	7.32831e-22	FAM154B	1.35486e-24	SEMA4F	5.65532e-16	CLDN18	7.84727e-39	RFC5	9.46771e-54	ANGPTL3	1.08682e-23	GOLGA7B	1.55983e-53	TP53INP1	7.87137e-16	TMEM196	1.34431e-16	SCG5	2.8155e-25
RFC2	8.2622e-11	SPATA9	4.41582e-76	PDE7B	7.43913e-22	USP13	1.36381e-24	UNC13A	5.73215e-16	MRPL3	7.95416e-39	CD33	1.18e-53	TBC1D20	1.17283e-23	APOBEC3D	1.89031e-53	2014-09-06	9.05268e-16	HOXC4	1.35352e-16	FGL2	2.82946e-25
LAMA4	8.41607e-11	CENPL	4.52497e-76	VIP	7.55012e-22	GLP1R	1.38647e-24	GTF2IP1	5.78789e-16	LOC400804	8.56921e-39	RFWD3	1.21438e-53	TRIM74	1.19668e-23	ALDH4A1	1.90752e-53	HBEGF	9.2332e-16	SSPN	1.35352e-16	ADM	3.19216e-25
MMP11	8.61526e-11	C10orf71	5.45598e-76	C3orf26	7.76402e-22	HOXA11	1.45919e-24	IRF8	5.92441e-16	C3orf54	8.623e-39	TCTEX1D1	1.27587e-53	GNAS	1.20517e-23	S1PR5	1.98895e-53	CCNA2	9.28033e-16	PCA3	1.37865e-16	PDZD7	3.26198e-25
GEN1	8.7198e-11	LRRC15	5.98026e-76	ZEB1	7.98861e-22	KDELC1	1.4598e-24	LINGO1	6.2977e-16	UBL3	8.89629e-39	SLIT2	1.34194e-53	NXPH4	1.21467e-23	SMYD4	2.11395e-53	TAF6	9.28684e-16	TRIP10	1.44026e-16	MYBPH	3.29295e-25
CLCN2	8.84139e-11	TMEM8A	6.60985e-76	PHOX2A	8.07262e-22	NEURL3	1.55567e-24	LOC440944	6.34559e-16	LIFR	1.07492e-38	SNX2	1.39844e-53	NOSTRIN	1.23617e-23	IFNAR2	2.15116e-53	IL4R	9.65749e-16	LYPD6B	1.451e-16	CLCN7	3.33927e-25
LSM4	8.90341e-11	MYBL2	7.45719e-76	ANKRD35	8.504e-22	GPIHBP1	1.57164e-24	LOC642852	6.49468e-16	SALL4	1.07752e-38	SFTPA2	1.41696e-53	CACNA1E	1.25219e-23	CORIN	2.187e-53	SSH2	1.01272e-15	LEO1	1.52654e-16	PRDM1	3.38253e-25
SCN7A	9.07482e-11	TACC1	7.74397e-76	GPRASP1	8.63072e-22	EVPL	1.59293e-24	LOC91316	6.72357e-16	TFAP4	1.07752e-38	DNAJC9	1.5232e-53	ID2	1.25219e-23	CYS1	2.23788e-53	CAPZA1	1.02891e-15	SVOPL	1.55088e-16	CA7	3.45225e-25
PPP1R14B	9.59855e-11	CRYBG3	8.84995e-76	LIMK1	8.7923e-22	PPAPDC1A	1.64217e-24	RBM34	6.80527e-16	TNFSF13	1.08822e-38	MFSD2B	1.60905e-53	COL14A1	1.28467e-23	APOBEC3C	2.28508e-53	LOC400043	1.03427e-15	ADH4	1.55613e-16	CCDC36	3.50424e-25
C15orf42	9.67414e-11	KCNA2	9.80281e-76	CACNA1H	8.97007e-22	MORN5	1.6626e-24	CCNO	6.86015e-16	WDR12	1.24093e-38	KLF17	1.66841e-53	CBLN2	1.30112e-23	ASF1B	2.73783e-53	KRT8	1.0344e-15	KCNMA1	1.55613e-16	ALDH1A3	3.52741e-25
BOLA2	9.78255e-11	LOC401093	1.06436e-75	TRAP1	9.09321e-22	CDHR4	1.79132e-24	RBM24	6.90068e-16	ITGA8	1.39678e-38	PIF1	1.67353e-53	RLN2	1.36063e-23	BAX	2.87835e-53	NDRG2	1.0604e-15	USP44	1.61967e-16	DIRAS2	3.5276e-25
ALDH2	9.79293e-11	AKAP2	1.10807e-75	CLDN2	9.46188e-22	STC2	1.81344e-24	AKR1C3	6.91172e-16	GNL3	1.39678e-38	PAFAH1B3	2.49397e-53	SUSD2	1.36671e-23	TSPYL5	3.0067e-53	ADCY2	1.06652e-15	PHGR1	1.62742e-16	SPOCD1	3.56558e-25
ZNF525	1.02601e-10	PYGO2	1.25068e-75	SH2D6	9.48578e-22	KIF3C	1.83411e-24	RIPK4	6.93282e-16	SYT7	1.4548e-38	RHOV	2.57223e-53	CCDC11	1.3688e-23	HK3	3.24652e-53	PTTG1	1.06657e-15	RNF157	1.63255e-16	BIRC7	3.59082e-25
TPX2	1.03943e-10	FAM64A	1.37532e-75	TNS4	9.49971e-22	AOX1	1.86355e-24	HMGCL	6.95822e-16	SLCO2A1	1.58197e-38	FLAD1	2.72058e-53	PYGB	1.41842e-23	CXCR7	3.7998e-53	CPT1A	1.08117e-15	COL21A1	1.65345e-16	TNS1	3.62286e-25
KIAA0430	1.04162e-10	LOC644538	1.55273e-75	C1orf186	9.68992e-22	ULK3	1.92655e-24	C11orf84	7.06068e-16	MRAS	1.67919e-38	GINS3	3.29247e-53	RNF144B	1.4454e-23	PLIN2	3.93318e-53	ESAM	1.09832e-15	TSPAN13	1.68627e-16	CXCL17	3.6713e-25
CNPY2	1.0586e-10	HN1	1.85643e-75	C1orf210	1.0309e-21	ART3	2.04507e-24	SFI1	7.11915e-16	CD300LF	1.74836e-38	ACOX2	3.31869e-53	B9D1	1.46949e-23	OSBP	3.97345e-53	CENPA	1.10041e-15	PKP3	1.71253e-16	PHF23	3.75798e-25
C1orf112	1.07585e-10	AGPAT2	1.90709e-75	STRA6	1.04567e-21	SNX31	2.21425e-24	C19orf48	7.73942e-16	TFAP2A	1.77772e-38	NEGR1	3.74124e-53	TNNC1	1.48591e-23	CD4	4.04622e-53	PTGER3	1.10447e-15	DSTN	1.72248e-16	YPEL4	3.86507e-25
AKAP2	1.07643e-10	LOC728723	2.19109e-75	SNTB1	1.04567e-21	SNTN	2.24024e-24	EGR3	7.86028e-16	C3orf64	1.85702e-38	HEG1	3.91148e-53	DNAJC22	1.48781e-23	HSPB8	4.42409e-53	CD68	1.19377e-15	BNIPL	1.74438e-16	C16orf86	4.09378e-25
GAS7	1.09219e-10	JPH2	2.42058e-75	CDK1	1.06318e-21	TCTE1	2.2587e-24	NDRG3	7.90228e-16	RAB40AL	1.9105e-38	LYPD3	4.12883e-53	NAP1L3	1.60013e-23	GAL3ST1	4.46666e-53	CACNB3	1.19905e-15	SSTR2	1.75889e-16	CACNG4	4.10316e-25
CCNF	1.1015e-10	RASSF9	2.61378e-75	SRI	1.06828e-21	CLDN4	2.28715e-24	SLC39A10	7.94154e-16	FKBP11	1.98331e-38	C9orf100	4.13674e-53	DNASE2	1.67586e-23	KIF21B	4.47572e-53	AGPHD1	1.21466e-15	EIF3B	1.76102e-16	SLC6A20	4.11956e-25
CDCA5	1.12205e-10	SCN11A	2.6453e-75	SFTA2	1.08071e-21	CLEC4GP1	2.42972e-24	GINS2	7.97055e-16	SNX2	2.19865e-38	CALML3	4.23197e-53	CLEC18A	1.75085e-23	DNAJC5B	4.55118e-53	RASGEF1C	1.21466e-15	CYBA	1.78196e-16	CDK16	4.36759e-25
POC1A	1.13547e-10	GPR172A	2.87841e-75	PHGR1	1.11189e-21	SPAG5	2.43215e-24	PRND	8.05836e-16	PDK1	2.19934e-38	ERBB4	4.31891e-53	CCDC34	1.7779e-23	LLGL2	4.56209e-53	KLHL33	1.2258e-15	DDAH1	1.78196e-16	PQLC2	4.41733e-25
C1QTNF6	1.15997e-10	GRIA4	2.91314e-75	KNTC1	1.13791e-21	IKBIP	2.43676e-24	DNAJC5	8.17747e-16	KISS1R	2.34739e-38	CENPK	4.56603e-53	WDR54	1.83393e-23	PECI	5.48689e-53	CTSC	1.23154e-15	STK35	1.79491e-16	RBM15	4.86624e-25
MUSK	1.23981e-10	BMP2	2.95362e-75	NCS1	1.19954e-21	CHST11	2.46933e-24	ACCN2	8.31541e-16	CHRDL1	2.3622e-38	C10orf95	4.99876e-53	TMEM174	1.99689e-23	APOBEC3H	5.54154e-53	RGS1	1.2433e-15	ASB2	1.85265e-16	DRAM1	5.04819e-25
BCHE	1.24143e-10	FAM83H	3.01918e-75	BRIX1	1.22513e-21	EXT1	2.67616e-24	MT2A	8.5918e-16	SRL	2.37929e-38	NXPH3	5.13104e-53	MYO19	2.02101e-23	DEF6	5.71358e-53	ARPC3	1.25337e-15	TMEM108	1.8881e-16	MAST3	5.23552e-25
RND3	1.27732e-10	GPR17	3.13435e-75	C20orf200	1.25378e-21	ABCA8	2.68307e-24	KCNK9	8.67014e-16	SRD5A1	2.37929e-38	SKP2	5.43703e-53	EFHC1	2.25871e-23	CSNK1E	6.0968e-53	SPHK2	1.26237e-15	DOPEY2	2.00054e-16	GABBR2	5.43859e-25
AKAP13	1.29048e-10	PAK7	3.75104e-75	PHF14	1.25843e-21	PLK1	2.9111e-24	SMPD4	8.72244e-16	STYK1	2.48e-38	GPT2	6.10992e-53	TPM1	2.25871e-23	INSRR	6.12253e-53	PRAM1	1.26739e-15	KDM5B	2.01475e-16	CDR2L	5.46201e-25
CENPM	1.29048e-10	ADAMTS14	4.24993e-75	RNASEH2A	1.25982e-21	TMOD1	2.9111e-24	B4GALT3	8.78952e-16	LMOD3	2.54822e-38	TFAP4	7.13763e-53	SYTL4	2.3099e-23	DDIT4	6.16391e-53	ONECUT2	1.26896e-15	LCN15	2.06683e-16	PTCH2	5.49126e-25
FAM96A	1.30161e-10	APOA1BP	5.82157e-75	ADAM33	1.29591e-21	NWD1	3.38317e-24	ZNF7	8.80336e-16	C11orf80	2.60842e-38	PARD6B	7.18457e-53	LRRTM1	2.32044e-23	KSR1	6.54927e-53	GAPDH	1.27775e-15	ANKMY2	2.07688e-16	RFXAP	5.58473e-25
PTH1R	1.30383e-10	OBSCN	6.02916e-75	CLCA4	1.29591e-21	MYH6	3.45748e-24	DFNB31	8.96371e-16	PAK1	2.76027e-38	C6orf167	7.84677e-53	PRKCQ	2.36141e-23	WDFY2	7.298e-53	TP53	1.40808e-15	KIAA0368	2.09219e-16	HSPA1A	5.76016e-25
NOVA1	1.33689e-10	H2AFX	6.57824e-75	LOC283267	1.32061e-21	OAT	3.55502e-24	TMEM104	8.96708e-16	N4BP2L1	2.95012e-38	CCT3	7.92465e-53	ZNF721	2.58745e-23	C1orf38	7.85837e-53	POLQ	1.41513e-15	PRC1	2.17621e-16	HFM1	5.79078e-25
RABGAP1	1.33802e-10	EME1	6.75749e-75	LTBP4	1.33193e-21	SPATA4	3.56539e-24	MSX1	8.97443e-16	SPC24	3.10589e-38	MMP11	8.17789e-53	EPX	2.61528e-23	C2orf54	8.93954e-53	CHIT1	1.41514e-15	FAM136A	2.19883e-16	TRPC4	5.8312e-25
KBTBD5	1.35931e-10	ATP1B4	7.01213e-75	SCN4B	1.3494e-21	FNDC4	3.63729e-24	TMEM145	9.2251e-16	SLC22A18AS	3.34755e-38	FCHO2	8.44042e-53	SPATA16	2.8391e-23	BAZ1A	8.95231e-53	SAP30BP	1.42151e-15	TRIB3	2.20643e-16	CDT1	6.2338e-25
C9orf172	1.35931e-10	TRIP13	7.2493e-75	SPERT	1.37171e-21	UBE2C	3.83417e-24	CCDC137	9.37393e-16	PTGIR	3.71904e-38	C3orf21	8.94296e-53	ATG4D	2.96432e-23	GZMH	9.27605e-53	ANGPTL1	1.4413e-15	TLCD1	2.2215e-16	FBLN7	6.57287e-25
MTBP	1.41665e-10	PRCC	8.3971e-75	PLEKHO1	1.41504e-21	EIF5A2	3.98125e-24	PROK2	9.86127e-16	PROM2	3.81552e-38	KIAA0408	9.16057e-53	RPA2	2.99658e-23	SAMD3	9.41634e-53	TNFRSF1A	1.4747e-15	KCTD17	2.2606e-16	CDH15	6.61971e-25
CENPO	1.4285e-10	ASB1	8.4741e-75	MCM10	1.41738e-21	KIAA1324	4.04203e-24	MARK4	1.02237e-15	CENPK	4.14064e-38	PPP2R2C	9.19533e-53	C20orf195	3.09739e-23	SH2B3	1.1099e-52	PCDH18	1.49797e-15	LOC647121	2.3062e-16	FRMD5	6.73461e-25
CRYM	1.43448e-10	PHF17	8.63711e-75	P2RX4	1.42256e-21	ACO2	4.19213e-24	NCRNA00152	1.0348e-15	ARAP2	4.37711e-38	MYO1C	9.75148e-53	AK7	3.11319e-23	EPB41L4B	1.11108e-52	ESYT1	1.50235e-15	RUSC1	2.35001e-16	STK32B	6.9192e-25
CMA1	1.45282e-10	QKI	1.06952e-74	B3GALT1	1.4262e-21	C18orf34	4.5756e-24	ZNF341	1.04607e-15	GMPPA	4.38994e-38	SLC34A2	1.11225e-52	PFKM	3.25504e-23	STAT4	1.17102e-52	NR4A2	1.51195e-15	PNMA1	2.3645e-16	HIP1R	7.25329e-25
CXCR2	1.49292e-10	LAGE3	1.21576e-74	STX12	1.46272e-21	KRTAP5-11	4.61227e-24	LOC387646	1.05648e-15	ATP10B	4.82626e-38	HOPX	1.14955e-52	KCNA1	3.32433e-23	PRKCDBP	1.28723e-52	KIF18B	1.51309e-15	LOC339535	2.36782e-16	CP110	7.31859e-25
MIIP	1.49891e-10	TDRD10	1.46135e-74	HAGHL	1.47897e-21	C16orf71	4.74525e-24	MAT1A	1.06265e-15	PPP1R14D	5.32333e-38	FAM184A	1.15588e-52	PRKCSH	3.497e-23	MS4A6A	1.59519e-52	GMIP	1.51888e-15	ZNF695	2.40097e-16	ACTN1	7.5038e-25
C6orf168	1.50026e-10	ATP6AP1	1.55635e-74	TLX1	1.50737e-21	SLC37A1	4.83551e-24	TLR4	1.11676e-15	GRHL3	5.40961e-38	SUV39H2	1.18203e-52	VDAC1	3.79407e-23	CDT1	1.63364e-52	HSPA12A	1.54706e-15	PENK	2.41203e-16	CCDC87	7.53114e-25
BIRC5	1.53036e-10	CLSPN	1.65055e-74	GCG	1.61997e-21	HSD17B4	4.90995e-24	AP4M1	1.12722e-15	DCAF13	5.48322e-38	CADM1	1.26591e-52	OXA1L	3.89082e-23	ATP1B1	1.87522e-52	CDC42EP3	1.54849e-15	PDIA4	2.42477e-16	FAM63A	7.55174e-25
ADRA1D	1.54223e-10	SYN2	2.57895e-74	FBXO32	1.62603e-21	RAD54L	5.36931e-24	HEATR7A	1.14111e-15	FBXO32	5.50919e-38	JDP2	1.29199e-52	GCNT1	4.03631e-23	MGC16384	1.90334e-52	SCN4A	1.56703e-15	HOXD4	2.4388e-16	C18orf56	7.89038e-25
TXNDC12	1.59249e-10	LARP6	2.80592e-74	C2orf15	1.82971e-21	ANO8	5.61762e-24	LPPR4	1.14787e-15	COL11A1	5.57743e-38	EFNA4	1.33939e-52	GLDN	4.19948e-23	GNAI1	2.28368e-52	APOBEC3C	1.58859e-15	PGR	2.44454e-16	STAC	8.00001e-25
FANCB	1.61512e-10	HMGB3	3.54803e-74	BEST2	1.87073e-21	EEF1A2	5.65771e-24	PI15	1.15442e-15	HMGA1	5.60278e-38	PKIG	1.4465e-52	CSNK2A2	4.22495e-23	TUBB2B	2.43965e-52	C9orf44	1.67094e-15	CACHD1	2.48015e-16	MREG	8.14204e-25
MEF2A	1.63588e-10	FAT4	3.83557e-74	ZNF835	1.90104e-21	MPP7	6.21181e-24	LRRC1	1.16225e-15	FBLN5	5.92097e-38	DLX5	1.7727e-52	MOBKL1A	4.65802e-23	CCL5	2.44206e-52	SLC13A5	1.70351e-15	C17orf28	2.56453e-16	FAM110A	8.18323e-25
SGOL1	1.63588e-10	LOC144571	5.15197e-74	TESK2	1.90535e-21	CAMK2A	6.64074e-24	ENO3	1.16902e-15	FLJ34503	6.0686e-38	NCAPD2	1.89843e-52	NEK11	4.75543e-23	KCNQ1	2.96959e-52	C6orf176	1.70351e-15	C14orf132	2.62514e-16	MPPED2	8.36372e-25
PLK4	1.65168e-10	CDADC1	5.20079e-74	NCL	1.90535e-21	KCNB1	6.6791e-24	PFKFB4	1.21205e-15	APBB1	6.70524e-38	GNGT1	2.18437e-52	COX5A	4.76848e-23	CAPS	3.00031e-52	SVOPL	1.7201e-15	SGCE	2.65461e-16	ZNF581	8.44962e-25
PDGFRA	1.69106e-10	LSM4	5.46807e-74	NOP14	1.91379e-21	KIF18B	6.68863e-24	PALM2	1.21205e-15	LRRC8C	6.714e-38	C5orf41	2.25615e-52	BPNT1	5.337e-23	LMBR1L	3.06023e-52	SPHK1	1.7507e-15	LGALS7B	2.65781e-16	KHDRBS2	8.81686e-25
SEC61A1	1.75617e-10	CRYAB	5.51341e-74	WDR46	1.94248e-21	ALPK3	7.74796e-24	HIST2H3C	1.22027e-15	ITPKA	6.81804e-38	DDAH1	2.32526e-52	ARHGAP6	5.41679e-23	GM2A	3.32814e-52	B4GALNT3	1.75581e-15	GLIS1	2.66679e-16	HERC1	9.35029e-25
LCN6	1.80112e-10	IGF1	6.32636e-74	RASGEF1C	1.97247e-21	KCTD6	7.85589e-24	MS4A7	1.22112e-15	CDH13	7.41939e-38	GANC	2.58657e-52	FAM13C	5.43199e-23	PSORS1C1	3.54061e-52	C10orf55	1.7619e-15	GDPD1	2.66772e-16	CTSB	9.66431e-25
PPARGC1B	1.85452e-10	PMM2	6.4908e-74	CENPE	2.17536e-21	GMPR	8.14401e-24	FBXL3	1.24318e-15	SEMA6D	7.7932e-38	TBX2	2.62182e-52	GMNN	5.57988e-23	GINS2	3.65006e-52	TTC39A	1.76362e-15	TRIM31	2.68395e-16	TMC7	9.83953e-25
PPP2R5A	1.86024e-10	C4orf12	7.12869e-74	EZH2	2.26794e-21	BCL2L15	8.22257e-24	SERPINI1	1.25315e-15	MCM2	7.85967e-38	NRGN	2.75327e-52	TMEM139	5.86594e-23	TMEM86A	3.94505e-52	LILRB4	1.7934e-15	BEST4	2.74973e-16	USP16	9.91894e-25
C9orf100	1.87609e-10	WDR34	7.76959e-74	CNTD2	2.31056e-21	CLINT1	8.9212e-24	UBE2A	1.32587e-15	TNS3	8.47782e-38	RPP40	3.22313e-52	PHACTR1	5.95586e-23	MAN1A1	4.11187e-52	HMGCR	1.79765e-15	DUSP15	2.76375e-16	EFNA3	1.02079e-24
ZRANB1	1.87905e-10	MMP13	8.38046e-74	LTC4S	2.34239e-21	ASB15	8.96494e-24	C20orf20	1.34127e-15	TPPP3	9.44811e-38	HLA-E	3.53796e-52	CNTD2	6.18523e-23	APBB1IP	4.67441e-52	GGH	1.81174e-15	ZNF664	2.7943e-16	SLITRK4	1.02165e-24
ACTL6A	1.93795e-10	GOLGA9P	8.8038e-74	CLDN5	2.37997e-21	C1orf210	8.98876e-24	ALG1L	1.35818e-15	INTS8	9.76364e-38	LOC100128191	3.79976e-52	PBX3	6.18523e-23	FASLG	4.90279e-52	C11orf54	1.82732e-15	BEND4	2.87304e-16	ARHGAP24	1.03478e-24
GEMIN6	1.9597e-10	DCTPP1	1.39681e-73	C6orf72	2.38649e-21	SETMAR	9.1935e-24	BMP8A	1.35818e-15	CCDC150	9.97595e-38	FILIP1	3.82244e-52	HEATR7A	6.38638e-23	ILDR1	4.90279e-52	CELF3	1.83536e-15	SHMT2	2.91009e-16	ARAP1	1.05178e-24
MYST4	1.9718e-10	FN1	1.68051e-73	C1orf177	2.40235e-21	FIG4	9.96094e-24	STX10	1.40846e-15	C12orf32	1.02964e-37	FIGNL1	4.06415e-52	SCD	6.43097e-23	MYEOV	4.91075e-52	C17orf70	1.85152e-15	RAD23B	2.95508e-16	TMEM98	1.0523e-24
PRSS27	1.985e-10	PPP1R15A	1.88519e-73	CEACAM1	2.42821e-21	ANKRD35	1.0627e-23	RFX8	1.43153e-15	DGCR5	1.21829e-37	TK2	4.13039e-52	FGF18	6.92477e-23	CTDSPL	5.05272e-52	PLEKHN1	1.87047e-15	RRP12	2.95737e-16	RCAN1	1.11263e-24
ATP13A2	1.99858e-10	PVRL3	2.15153e-73	VCL	2.44571e-21	C20orf185	1.08532e-23	ZNF213	1.47589e-15	PODXL2	1.22608e-37	PRAME	4.22829e-52	BCL2L15	6.92477e-23	NHSL1	5.06259e-52	IKBKE	1.93625e-15	PNCK	3.02931e-16	SYTL3	1.12733e-24
ABCB5	2.05417e-10	TLCD1	2.25709e-73	APLN	2.61189e-21	LPCAT1	1.15341e-23	FARP2	1.4865e-15	E2F2	1.25138e-37	SNRPA1	4.28833e-52	PRSS35	7.03149e-23	BTC	5.34726e-52	LBX2	1.94181e-15	SPEG	3.06019e-16	C2orf58	1.1383e-24
TOR2A	2.0819e-10	CTHRC1	2.49933e-73	THUMPD2	2.638e-21	C10orf90	1.17306e-23	PNPLA7	1.4865e-15	FCGR3B	1.30942e-37	MEF2C	4.66064e-52	ZNF804B	7.03149e-23	C9orf9	5.47091e-52	FBLN7	1.94181e-15	DHDPSL	3.0944e-16	PLAG1	1.1383e-24
EMCN	2.08713e-10	PPP1R3A	2.84067e-73	WFDC1	2.68357e-21	RHOU	1.22009e-23	ASB16	1.50197e-15	OIP5	1.37505e-37	IGF2BP3	4.77211e-52	PRPF38A	7.65819e-23	LOC441177	5.61256e-52	SNED1	1.99911e-15	CLDN19	3.0944e-16	PRSS3	1.19782e-24
SLC35B1	2.11642e-10	ALS2CR4	2.89369e-73	HMGA1	2.69055e-21	FLJ11235	1.27492e-23	DKK1	1.51983e-15	MYO1C	1.38886e-37	GMNN	6.76152e-52	GFAP	7.88817e-23	DGKZ	5.72391e-52	HOXA3	2.00363e-15	TIMP3	3.09618e-16	LRRC4C	1.19951e-24
C20orf72	2.11937e-10	AP1S1	4.65086e-73	MCM7	2.7527e-21	SNAI2	1.35961e-23	C8orf77	1.52802e-15	HMOX1	1.39072e-37	C7orf41	6.93558e-52	NYX	8.05282e-23	NDST3	5.87823e-52	NEIL3	2.06419e-15	ZNF697	3.13647e-16	C2orf73	1.22425e-24
PAFAH1B3	2.12933e-10	INTS7	5.44201e-73	CD1D	2.75666e-21	GNE	1.43324e-23	C4orf21	1.55304e-15	BZW2	1.52574e-37	KIAA1683	7.45948e-52	GINS2	8.07219e-23	AGPAT9	6.80491e-52	ZYG11A	2.07068e-15	ATP6V0D2	3.13662e-16	LEPREL2	1.25914e-24
UFSP2	2.13544e-10	PTGIS	7.26877e-73	EIF2S2	2.75666e-21	IL17F	1.45305e-23	NHEDC2	1.56562e-15	ZBTB4	1.52817e-37	RANBP1	7.89848e-52	FXYD1	8.95242e-23	TRAPPC10	6.93657e-52	SCG5	2.08139e-15	EDNRB	3.15974e-16	VASN	1.30943e-24
HIPK3	2.16074e-10	MCM10	7.84657e-73	MTBP	2.77386e-21	KIAA1370	1.45985e-23	AP3B1	1.59186e-15	ROR1	1.53622e-37	INCENP	8.30272e-52	ADORA1	8.96322e-23	JAK3	7.06044e-52	ORC6L	2.14332e-15	RPP40	3.23176e-16	AP2M1	1.33966e-24
HIST1H3D	2.20166e-10	TMBIM1	7.95079e-73	EPB41L3	2.94847e-21	TGFBI	1.45985e-23	UBE2O	1.63754e-15	WNT2B	1.57473e-37	NME1	9.26179e-52	C4BPB	9.54787e-23	ATP6V1H	7.95128e-52	PTGER4	2.16335e-15	SLC7A5	3.27297e-16	GNPDA1	1.34464e-24
ERAL1	2.20633e-10	TECRL	9.07612e-73	CDK4	3.03348e-21	RNF141	1.47364e-23	USF1	1.64461e-15	IL1RL1	1.82755e-37	DLX6AS	9.62782e-52	NKX6-2	9.54787e-23	CTSW	8.17421e-52	CAV2	2.16335e-15	TRPC6	3.29984e-16	SOST	1.40725e-24
UBE2T	2.24997e-10	NFAT5	1.06486e-72	PLK1	3.15716e-21	ABHD14B	1.49893e-23	CD244	1.64681e-15	ELTD1	1.88109e-37	FANCA	9.79862e-52	ARRB1	9.78637e-23	GZMA	8.61485e-52	HIBCH	2.17921e-15	TPRG1	3.45646e-16	CUL7	1.40889e-24
TSHZ3	2.27481e-10	KANK2	1.24239e-72	TAGLN3	3.38766e-21	C3orf23	1.51515e-23	PDE7B	1.65119e-15	F2RL3	1.92714e-37	ADH1A	9.89338e-52	C15orf52	1.01649e-22	TACR3	9.31101e-52	ADCY7	2.1951e-15	OPTN	3.46507e-16	GLIS3	1.42198e-24
GPRASP2	2.2975e-10	ABCA5	1.33083e-72	PDE8A	3.48185e-21	ASAP1	1.51766e-23	KIAA0556	1.65934e-15	IRAK1	2.0013e-37	MLPH	1.03067e-51	FHL5	1.01911e-22	IL10RA	9.67448e-52	C1orf115	2.20517e-15	MGAT4B	3.54487e-16	MIER2	1.44442e-24
DUS1L	2.34973e-10	GLP2R	1.86758e-72	WDR12	3.50065e-21	GRAMD3	1.52225e-23	SDC4	1.69489e-15	C10orf105	2.1119e-37	SOCS3	1.10365e-51	SHBG	1.1529e-22	TTYH3	1.05763e-51	C2orf40	2.24261e-15	TMEM184A	3.57505e-16	RNF183	1.55448e-24
DDX11	2.39544e-10	BCL2L2	2.19744e-72	HTR7	3.55509e-21	NRIP3	1.52489e-23	OSR2	1.72467e-15	MGC42105	2.20337e-37	DENR	1.13132e-51	NR2F1	1.16422e-22	CLMN	1.1096e-51	ARL2BP	2.2926e-15	GPX6	3.64045e-16	GIPC1	1.56583e-24
HPGDS	2.44739e-10	ARHGAP11A	2.62745e-72	GPR119	3.63793e-21	CHAD	1.56387e-23	ANO2	1.73203e-15	KCNIP1	2.24493e-37	POC1A	1.35781e-51	KIAA1377	1.27341e-22	KIAA0101	1.14926e-51	DBNDD1	2.31915e-15	C10orf54	3.67249e-16	CYTSB	1.56806e-24
CBX8	2.478e-10	TACR1	3.71686e-72	CAV3	3.69185e-21	STOML3	1.60755e-23	TBX4	1.74572e-15	STOM	2.31779e-37	SAMHD1	1.45644e-51	ST6GALNAC5	1.32293e-22	SLC1A3	1.20775e-51	CLDN5	2.32859e-15	STK33	3.73527e-16	RASAL2	1.61182e-24
CYP27B1	2.58486e-10	FBLN5	4.01676e-72	TRMT1	3.75167e-21	FAM92B	1.67031e-23	UCHL1	1.80352e-15	XYLB	2.35455e-37	SLC24A4	1.49337e-51	IL1RL1	1.37927e-22	APEH	1.22508e-51	ZC3HC1	2.3494e-15	ZNF485	3.74549e-16	PNPLA5	1.62579e-24
TACC3	2.61027e-10	GTF2IRD1	4.91486e-72	SALL2	4.01924e-21	USO1	1.67439e-23	DUSP1	1.85105e-15	PDCD2L	2.36447e-37	CCT5	1.6585e-51	TLR5	1.39117e-22	GAS2L3	1.28832e-51	GALNT5	2.40907e-15	PPP1R12A	3.77064e-16	ASXL3	1.62855e-24
CCNB1	2.62824e-10	CASC5	5.53878e-72	MS4A10	4.26582e-21	FOXO4	1.72674e-23	TMEFF1	1.85813e-15	GCNT3	2.37595e-37	MMP12	1.99085e-51	B4GALT6	1.39755e-22	LHFPL2	1.36089e-51	TRIP13	2.40914e-15	HSPA4L	3.7833e-16	TOB1	1.63965e-24
NCAPH	2.64716e-10	POU6F1	5.73161e-72	RCN1	4.49836e-21	TMEM184B	1.73236e-23	IFNAR1	1.87784e-15	XPR1	2.54821e-37	PUS7	2.42182e-51	LOC100131496	1.40723e-22	CLEC7A	1.52983e-51	DIP2B	2.44355e-15	SDPR	3.91605e-16	TUBA8	1.67672e-24
RAET1K	2.67627e-10	OTUD1	7.85709e-72	RCL1	4.75417e-21	CAMK2B	1.74719e-23	2014-09-08	1.87784e-15	ITIH5	2.63591e-37	C16orf88	2.4656e-51	NDUFA12	1.49509e-22	BHLHB9	1.54023e-51	HSN2	2.46697e-15	C10orf114	3.91906e-16	NPAS1	1.69012e-24
SLITRK2	2.68679e-10	DSC1	7.97643e-72	DDX55	5.03454e-21	TMED3	1.84575e-23	RHPN1	1.87784e-15	C10orf25	2.63591e-37	PDE4C	2.49577e-51	SMYD2	1.49908e-22	GLYR1	1.55563e-51	TSPYL1	2.4785e-15	SCUBE1	3.95459e-16	ORAI2	1.71561e-24
KIF18A	2.7218e-10	SAMD14	8.72114e-72	FAM60A	5.56926e-21	C2orf73	1.89568e-23	C6orf26	1.88801e-15	RSPO2	2.65343e-37	KRTAP4-1	2.64364e-51	PSG9	1.56203e-22	YEATS2	1.56737e-51	XYLT2	2.56318e-15	MGAT4C	3.98963e-16	FAM124A	1.77566e-24
SSC5D	2.80871e-10	PCNA	9.43899e-72	NPRL3	5.57072e-21	MMP12	2.01289e-23	SOCS3	2.021e-15	ERO1L	2.68871e-37	SRPK1	3.20079e-51	HBEGF	1.62678e-22	CDKN2C	1.66999e-51	RGS20	2.58119e-15	ROPN1B	4.06942e-16	TUB	1.88595e-24
C17orf90	2.88059e-10	PRRG3	1.13115e-71	ROGDI	5.72127e-21	TSPAN12	2.01312e-23	NXF3	2.05467e-15	SPATS2	2.76641e-37	CTSL2	3.38723e-51	GPNMB	1.68413e-22	TAF1D	1.70029e-51	NKX6-2	2.6487e-15	SPC25	4.07562e-16	RRS1	1.91176e-24
CKS2	2.88574e-10	ZNF668	1.22964e-71	NEDD4L	5.83446e-21	ACOX3	2.11287e-23	HOXD3	2.08823e-15	FRMD4B	2.83346e-37	MSL3L2	3.56391e-51	ULK1	1.72232e-22	PRMT10	1.81836e-51	MC1R	2.66022e-15	TRHDE	4.0831e-16	ESRRG	1.92983e-24
ADCY9	2.91402e-10	PAK3	1.33037e-71	NOL8	5.85802e-21	FAR2	2.1472e-23	GRAMD1C	2.09276e-15	C6orf25	3.10519e-37	C2orf77	3.77768e-51	ALDH3A2	1.75513e-22	ROD1	1.86612e-51	RHOBTB3	2.68041e-15	C7orf58	4.14511e-16	IQGAP3	1.95587e-24
TARSL2	2.91801e-10	TLR4	1.39114e-71	MELK	5.95599e-21	LOC100124692	2.23651e-23	FAM171A2	2.11296e-15	CDC25A	3.20559e-37	GYLTL1B	3.89492e-51	DNAJC5	1.81138e-22	LILRB3	1.95054e-51	C22orf9	2.84065e-15	ARL4D	4.2127e-16	C16orf46	1.98484e-24
SNTA1	3.02204e-10	RAPGEF2	1.71727e-71	FERMT2	5.98453e-21	PNPLA5	2.24185e-23	PGC	2.14835e-15	C4orf38	3.36985e-37	PYCR1	4.01226e-51	PTGDS	1.8824e-22	P4HB	2.07844e-51	FOLH1	2.87973e-15	PLA2G3	4.29877e-16	IGSF8	1.98484e-24
GPR135	3.06168e-10	PDP2	2.01765e-71	ATP8B1	5.99108e-21	LOC339524	2.25882e-23	CACYBP	2.2128e-15	RPGR	3.36985e-37	DIXDC1	4.30339e-51	PLEKHA2	1.90046e-22	MYO1G	2.51116e-51	TGFBR2	3.02633e-15	LCA5	4.32666e-16	SEC14L2	2.06237e-24
GNG11	3.06669e-10	CLIP4	2.27846e-71	ANKRD13B	6.12092e-21	TEKT2	2.28098e-23	C1orf198	2.30767e-15	CAMP	3.39993e-37	KCNA5	4.34578e-51	RBP2	1.91577e-22	CD33	2.61087e-51	TMEM30B	3.15038e-15	UBE2R2	4.4982e-16	ANKLE2	2.08125e-24
CSDE1	3.21788e-10	CFL1	2.84122e-71	RAE1	6.52992e-21	CEACAM7	2.29029e-23	TMEM132A	2.32692e-15	UBASH3B	3.4979e-37	TEKT3	4.45089e-51	CD63	2.00436e-22	MCCD1	2.68892e-51	FAM167B	3.1988e-15	B4GALNT4	4.50428e-16	KLHL33	2.20762e-24
RAC3	3.36786e-10	KIF24	2.9192e-71	KPNA2	6.649e-21	C6orf118	2.30224e-23	MMP12	2.32902e-15	DHH	3.559e-37	ZNF695	4.67362e-51	FGFR4	2.01057e-22	ANKRD43	2.74052e-51	BIRC5	3.23599e-15	PLA2G7	4.53755e-16	MGRN1	2.22441e-24
AGRN	3.40478e-10	VGLL3	3.05925e-71	C9orf79	6.75861e-21	TPBG	2.39795e-23	RBM7	2.3294e-15	GORASP2	3.67743e-37	ARTN	4.81263e-51	ALAD	2.05351e-22	VPS13D	2.82132e-51	KLHL15	3.25603e-15	UBE2C	4.70051e-16	C17orf91	2.23075e-24
BCO2	3.40663e-10	LMO2	3.42245e-71	NDN	6.90419e-21	NFKBIL2	2.41593e-23	TSC22D2	2.45238e-15	AK3L1	4.24604e-37	SASS6	5.92672e-51	AKAP12	2.10465e-22	ACLY	2.87156e-51	SHISA5	3.31125e-15	AIF1L	4.70725e-16	TUBD1	2.23664e-24
LBX2	3.46549e-10	HOXA2	3.85982e-71	DUSP26	7.11514e-21	RAB17	2.50722e-23	TNFRSF25	2.45643e-15	HOXA5	4.34005e-37	SIK2	6.73248e-51	NRG2	2.10735e-22	ZDHHC6	2.91547e-51	C1orf226	3.33626e-15	PRKG1	5.02046e-16	TRY6	2.30403e-24
FAM46A	3.54222e-10	FEN1	4.72939e-71	ZNF280C	7.194e-21	SPATA6	2.76034e-23	PRRX1	2.48666e-15	CYP24A1	4.37531e-37	CCNE2	6.94306e-51	TRAPPC6B	2.14298e-22	SPATA16	2.92338e-51	TMEM163	3.36231e-15	ACSM1	5.06828e-16	PAQR7	2.33575e-24
CILP	3.60059e-10	LASS2	5.40258e-71	FAM72A	7.21928e-21	E2F1	2.81486e-23	ITGB1BP1	2.51211e-15	C21orf62	4.53598e-37	C13orf36	7.11874e-51	KLHL14	2.21222e-22	GNB2L1	3.09981e-51	ZHX1	3.48827e-15	CCT3	5.10335e-16	LOC284100	2.34269e-24
LOC339524	3.63352e-10	FAM72A	6.13325e-71	PDE4D	7.27179e-21	SEMA4F	2.88793e-23	ADRA2C	2.54257e-15	RPP40	4.74521e-37	KLB	7.54085e-51	KANK4	2.23585e-22	LPAR5	3.18646e-51	LOC100131551	3.50913e-15	ADAM21	5.11001e-16	ME3	2.39523e-24
CHAF1A	3.64736e-10	MRGPRX2	6.6737e-71	CA9	7.28046e-21	NCAPH	2.91671e-23	C1orf31	2.55179e-15	KIAA0907	5.07758e-37	PIP5K1B	8.45521e-51	KATNAL2	2.23714e-22	GPR4	3.45325e-51	WDR49	3.57587e-15	SLC4A5	5.24748e-16	TERF1	2.40987e-24
TCEAL4	3.65897e-10	FAM111B	6.94778e-71	SLC9A3	7.33584e-21	DPF1	2.95619e-23	WDYHV1	2.55568e-15	FIGNL1	5.15507e-37	GIMAP4	1.06218e-50	LETMD1	2.23762e-22	FXYD5	3.66567e-51	CYP3A4	3.6256e-15	KLHL13	5.32161e-16	AXIN1	2.44338e-24
TDO2	3.66159e-10	SALL4	7.78607e-71	ZNF473	7.5191e-21	ENO2	3.09096e-23	MRPS23	2.62068e-15	HN1L	5.24584e-37	ARNTL2	1.16384e-50	PIP	2.23773e-22	IL19	3.78704e-51	GK	3.77977e-15	GPR109A	5.42521e-16	TMEM174	2.45435e-24
GREM2	3.67027e-10	PLAC1	1.45558e-70	PTX3	7.76883e-21	LOC92973	3.09096e-23	GBA3	2.67056e-15	WDR46	5.51444e-37	CCDC99	1.19067e-50	LRP2	2.29334e-22	THSD4	3.88479e-51	CDCA3	3.78368e-15	MBOAT2	5.46053e-16	ELFN2	2.51314e-24
C2CD4B	3.71031e-10	CLEC5A	1.68381e-70	FTSJ1	7.94181e-21	2014-03-10	3.15418e-23	GRK6	2.68553e-15	SH3BGRL	5.74039e-37	RSPH10B2	1.27131e-50	NES	2.44296e-22	CD244	4.04165e-51	C12orf32	3.8378e-15	RUVBL1	5.78811e-16	SLC12A5	2.57954e-24
CBX6	3.72545e-10	SNTB2	1.98547e-70	TMEM161A	7.95377e-21	NEK5	3.24792e-23	PRKRIP1	2.70213e-15	HSPD1	5.95078e-37	DNAH7	1.46495e-50	LIMK1	2.45566e-22	CETN4P	4.4311e-51	FOXO4	3.84799e-15	CLIP3	5.78811e-16	STBD1	2.70164e-24
PGP	3.78915e-10	OVCH2	2.0475e-70	PKMYT1	8.24879e-21	TGM3	3.48396e-23	FIGNL1	2.76217e-15	ZNF365	6.0458e-37	TUBA1C	1.68117e-50	KCNS1	2.4596e-22	TMEM50B	4.78957e-51	ANLN	3.90369e-15	TOP2A	5.80672e-16	CNTLN	2.75379e-24
TMEM229A	3.81827e-10	ASB2	2.33409e-70	CALM1	8.7557e-21	LRRC50	3.578e-23	NCRNA00095	2.76502e-15	MNX1	6.06593e-37	OCLN	1.81857e-50	B3GALT2	2.52242e-22	TMEM30B	4.94608e-51	CALU	3.9063e-15	SAMD10	5.84348e-16	KCTD13	3.0752e-24
DIRC3	3.86376e-10	LETMD1	2.57504e-70	GNA13	9.13642e-21	CENPL	3.58649e-23	IFT52	2.80343e-15	PRR19	6.56372e-37	ARID4A	1.88418e-50	JPH4	2.68036e-22	EMILIN2	6.32973e-51	PARM1	4.00159e-15	CYP2W1	5.94924e-16	CYTSA	3.18254e-24
TECPR2	3.90218e-10	C19orf12	2.70293e-70	SORBS2	9.1449e-21	AK1	3.63893e-23	SRRM3	2.8039e-15	GUCY1A2	7.66102e-37	SCN1A	1.91229e-50	INPP5J	2.72478e-22	UNC13D	6.34703e-51	CASQ2	4.13749e-15	DUOX2	5.95287e-16	ADAMTS14	3.19986e-24
CCNB2	4.09677e-10	C16orf53	2.89521e-70	CKAP5	9.18772e-21	MIPEP	3.64795e-23	TMCO3	2.80824e-15	2014-09-10	8.02418e-37	LMNB2	2.04213e-50	TLN2	2.74334e-22	SCNN1G	6.82388e-51	LOC100126784	4.21331e-15	WSB2	5.95403e-16	PIP5K1C	3.21096e-24
PLK1S1	4.10652e-10	CYP26B1	3.58936e-70	TCF3	9.30619e-21	ANO10	3.67213e-23	TJAP1	2.887e-15	RUSC1	8.11401e-37	TCF19	2.33731e-50	C11orf90	2.84771e-22	HSPA7	7.48532e-51	SLC25A44	4.32899e-15	PAX1	6.00373e-16	CCT8	3.2441e-24
KIFC1	4.16887e-10	SMC4	3.60641e-70	ULBP3	9.32132e-21	KRTAP12-3	3.72395e-23	PKN3	2.89287e-15	BCL2L15	8.16171e-37	NUDT1	2.35575e-50	E2F8	2.90465e-22	RPS2	7.74404e-51	RAD51AP1	4.67162e-15	PLEKHG5	6.037e-16	KLC3	3.26071e-24
WNT2B	4.17652e-10	TLN1	3.69379e-70	PCDH10	9.41663e-21	CCDC114	3.86841e-23	C7orf58	2.89329e-15	LYPD1	8.16397e-37	PSRC1	2.40119e-50	LMCD1	2.95229e-22	CSK	7.95674e-51	FAM180A	4.67162e-15	P2RX6	6.03763e-16	SRPX	3.3473e-24
C21orf45	4.30801e-10	ADRB3	3.8299e-70	FLRT1	9.55688e-21	GALNT12	3.99988e-23	RAB6B	3.00113e-15	PLK4	8.19753e-37	LASS3	2.88937e-50	PPFIBP2	3.0405e-22	FDFT1	8.07791e-51	UBAC2	4.85666e-15	KIAA0087	6.10137e-16	CLTCL1	3.36607e-24
NEURL	4.31979e-10	LLGL2	3.96239e-70	TRIM27	9.60175e-21	PRKAA2	4.02097e-23	OBFC2B	3.00946e-15	SLC39A11	9.53143e-37	TTLL12	3.12319e-50	HTR2B	3.04092e-22	FCGR2A	8.15633e-51	CA9	4.92067e-15	NOX1	6.10137e-16	CORO1B	3.43333e-24
KIAA0415	4.39584e-10	PACSIN1	4.10062e-70	GTPBP3	9.80562e-21	FHIT	4.02334e-23	GATS	3.02567e-15	PKP3	9.63958e-37	DONSON	3.55123e-50	MAP3K14	3.0742e-22	GLDC	8.41258e-51	SLC23A3	4.99436e-15	ARHGEF4	6.27279e-16	SVEP1	3.46586e-24
TMC6	4.40021e-10	SBK1	4.59807e-70	VEGFA	1.02857e-20	MATN4	4.08324e-23	FOXH1	3.0535e-15	P2RY6	1.01987e-36	SPTBN2	3.97382e-50	MYOC	3.14355e-22	TRIB3	8.92448e-51	VPS25	5.03944e-15	ACTG2	6.27279e-16	ARAP3	3.58398e-24
TSEN54	4.43149e-10	MPDZ	4.62074e-70	RGMA	1.03142e-20	ELF4	4.11857e-23	SAMD1	3.14917e-15	GALNT14	1.06134e-36	PCDH17	4.94113e-50	USF2	3.15512e-22	FOXO4	1.00029e-50	DNAJC16	5.16197e-15	FBXL21	6.30584e-16	PRSS22	3.70174e-24
KCNN2	4.48059e-10	GRK5	4.73671e-70	ANO5	1.04163e-20	LRRFIP2	4.30133e-23	SLC36A1	3.18962e-15	GPR172A	1.06959e-36	TREM1	5.35253e-50	C12orf36	3.17265e-22	FANCI	1.01545e-50	PRMT10	5.32512e-15	GDF10	6.33773e-16	DDX31	3.83282e-24
KLHL21	4.50641e-10	SCAMP3	5.14049e-70	NTNG1	1.04847e-20	OBFC1	4.38959e-23	SEC62	3.35235e-15	ENO1	1.33044e-36	PGC	6.34818e-50	MKNK2	3.31753e-22	CBR4	1.06698e-50	ABHD11	5.44711e-15	SLC25A33	6.3812e-16	NLRP14	4.04158e-24
DNA2	4.76341e-10	DAB2IP	6.50209e-70	CIRH1A	1.05615e-20	SLMO1	4.57422e-23	ALDH1B1	3.36391e-15	TARS2	1.4013e-36	CASQ2	6.72684e-50	CDK16	3.43383e-22	COL9A2	1.17413e-50	C19orf50	5.6872e-15	DTNA	6.39142e-16	FXYD1	4.11666e-24
ABLIM1	4.76857e-10	HDGF	8.47783e-70	ARHGEF37	1.05862e-20	NAGK	4.59863e-23	C21orf33	3.40108e-15	PYGO2	1.40929e-36	ICAM1	8.09918e-50	TMEM169	3.44265e-22	KIAA0802	1.25646e-50	DLGAP4	5.69526e-15	SV2A	6.52698e-16	CBLN1	4.27826e-24
OMD	4.77237e-10	STX12	9.33683e-70	NOC3L	1.05862e-20	HOXC5	4.69157e-23	TSPAN17	3.41149e-15	SYT12	1.45837e-36	SRD5A1	8.25229e-50	OLFM4	3.50162e-22	KNG1	1.3369e-50	SUSD4	5.69779e-15	MYRIP	6.6225e-16	ABCC11	4.44343e-24
GYPC	4.77722e-10	JTB	9.33683e-70	POLR1C	1.10679e-20	VSIG10L	4.74189e-23	MT1E	3.4851e-15	DOCK11	1.48013e-36	TXNIP	8.7115e-50	RBKS	3.76806e-22	DAO	1.33871e-50	RPL38	5.83923e-15	IL33	6.63003e-16	PLA2G10	4.45277e-24
MTP18	4.80779e-10	NMB	1.03605e-69	C1orf107	1.12469e-20	YSK4	5.05863e-23	MTA3	3.59138e-15	ALG1L	1.49024e-36	MGP	1.00204e-49	TMEM8B	3.95327e-22	PRG2	1.6482e-50	TBC1D1	6.02708e-15	OPCML	6.68631e-16	SMAD9	4.46723e-24
DNAJB11	4.83781e-10	STIL	1.83584e-69	LEMD1	1.13899e-20	LOC100287718	5.26176e-23	STRN4	3.64527e-15	LMNB1	1.49298e-36	SULT1A1	1.01454e-49	BLCAP	4.18065e-22	FHOD1	1.69326e-50	FOXO1	6.2104e-15	ASPN	6.9672e-16	PRKAR1B	4.52622e-24
CYP2A6	5.10325e-10	PARVA	2.1023e-69	C6orf155	1.14036e-20	GAS7	5.53507e-23	DLK2	3.84363e-15	CYR61	1.63056e-36	NPC2	1.01575e-49	ID4	4.31604e-22	EMP3	1.77201e-50	CLEC5A	6.36674e-15	PRDM11	6.9672e-16	ARHGEF33	4.52622e-24
C16orf93	5.13861e-10	CNTNAP3	2.13017e-69	CPSF3	1.16387e-20	C9orf169	5.61586e-23	ADM2	3.89576e-15	SMAD7	1.89268e-36	LOC339674	1.06982e-49	KIAA1407	4.37309e-22	NINL	1.99203e-50	KIAA1841	6.51796e-15	KCNQ5	6.98732e-16	ZNF862	4.80936e-24
RFC4	5.13991e-10	NAPSA	2.31302e-69	GPR15	1.23445e-20	CDCA3	5.79253e-23	DNASE1	3.91812e-15	TBX5	1.96526e-36	USH1G	1.07895e-49	RNF44	4.40619e-22	LPXN	2.40543e-50	TOM1L2	6.69659e-15	FLNA	7.03451e-16	KCNS3	4.81859e-24
CDCA2	5.30361e-10	TMEM206	2.31902e-69	LGALS2	1.26271e-20	ACSS3	5.81907e-23	SPARCL1	3.92977e-15	PRG4	2.22421e-36	H2AFX	1.23e-49	FOLH1B	4.46424e-22	CAMKK1	2.62246e-50	PLGLA	6.84799e-15	LIMS2	7.11331e-16	APLP2	5.1227e-24
MCM5	5.39291e-10	RNF187	2.55461e-69	SYT10	1.2695e-20	ACTA1	5.88845e-23	MPP3	3.93044e-15	ST14	2.38543e-36	CCDC81	1.307e-49	C9orf68	4.60874e-22	C19orf10	2.62974e-50	LHFPL5	6.8623e-15	IRX2	7.44304e-16	SGK494	5.41571e-24
NCLN	5.42602e-10	AK3	3.8587e-69	SLC23A1	1.27086e-20	FAM183A	6.06248e-23	TTLL4	4.01221e-15	CCDC81	2.39765e-36	BEND2	1.65662e-49	CP	5.35288e-22	ZCWPW2	2.66658e-50	LOC651250	7.13389e-15	TOX3	7.52747e-16	TM7SF4	5.43465e-24
NEK2	5.4436e-10	SGK1	4.07403e-69	PCSK2	1.28347e-20	CLSPN	6.09452e-23	TPM2	4.44564e-15	TRIP13	2.45124e-36	C11orf66	1.66081e-49	AIF1L	5.36554e-22	ADCY7	2.70599e-50	ADCK2	7.13539e-15	FAT3	7.53096e-16	PHLDA2	5.44195e-24
SDC3	5.48082e-10	HABP4	4.21159e-69	IARS	1.28421e-20	KIF23	6.18621e-23	BFSP1	4.4774e-15	VARS	2.4998e-36	ARC	1.72738e-49	FHDC1	5.53317e-22	LSP1	3.01407e-50	SLC22A23	7.32914e-15	TMEM57	7.64855e-16	ANGPTL5	5.46804e-24
NUDT1	5.48082e-10	COL25A1	4.88409e-69	OGFOD1	1.28662e-20	GLRB	7.57101e-23	SAP130	4.53214e-15	TIMM8A	2.65604e-36	ARHGAP11B	1.7365e-49	UTP20	5.66272e-22	GNG7	3.01422e-50	DPP9	7.45208e-15	TRAF4	7.90197e-16	BEAN	5.57204e-24
TPSAB1	5.60702e-10	ASB10	5.18088e-69	NBEA	1.30469e-20	SIRT2	7.66017e-23	GBP2	4.54221e-15	PGR	2.98449e-36	SH2D4B	2.00424e-49	CELF5	5.67761e-22	SERPINH1	3.07869e-50	NRM	7.66829e-15	RAB12	8.19419e-16	EFCAB4A	5.80653e-24
LRRTM1	5.61888e-10	CXCR2	5.44621e-69	EDIL3	1.30585e-20	HJURP	7.70937e-23	PIGT	4.64632e-15	NCAPG2	3.01166e-36	GPRIN2	2.16696e-49	SFTPB	5.70138e-22	ACO1	3.10974e-50	LOC100302650	8.38679e-15	ZDHHC23	8.1946e-16	CHPT1	5.90191e-24
AHNAK	5.92184e-10	RUNX1T1	5.92318e-69	POLD2	1.40642e-20	PPARG	7.99494e-23	NRM	4.73259e-15	PSMG3	3.01166e-36	KRT17	2.31551e-49	ILF2	5.70138e-22	SAMD12	3.41406e-50	AKR1C2	8.73189e-15	GRSF1	8.40074e-16	CDC42EP2	6.0054e-24
PDE4B	6.12135e-10	IQSEC3	6.19449e-69	LRP11	1.45233e-20	OR7E37P	8.27063e-23	PCBP4	4.80437e-15	SNX22	3.04442e-36	RUVBL1	2.3933e-49	TAGLN	5.72145e-22	HLA-DPB1	3.44705e-50	NDE1	8.84988e-15	CD81	9.07382e-16	C3orf52	6.08697e-24
TEF	6.26584e-10	SLC25A22	6.86294e-69	SHMT2	1.47848e-20	AKTIP	8.71264e-23	PLK3	4.8309e-15	POLR2H	3.15319e-36	KRT6C	2.3933e-49	DNASE1L1	5.73306e-22	CDCA7L	4.12105e-50	KIAA0494	8.93451e-15	ALG6	9.2893e-16	FADD	6.27669e-24
CDCA4	6.31829e-10	FAM72B	8.33117e-69	DHX34	1.5338e-20	CSTB	9.06488e-23	KLF10	4.84564e-15	HIST1H2AM	3.40618e-36	ARHGEF19	2.67281e-49	NOM1	6.12697e-22	E2F2	4.27453e-50	NCAPH	8.93451e-15	PPM1M	9.51947e-16	AK1	6.32352e-24
NAA40	6.3726e-10	TP53AIP1	8.657e-69	EXO1	1.53608e-20	PSMC3IP	9.12935e-23	ATAD5	4.85941e-15	GATA1	3.4126e-36	ANG	3.289e-49	C3P1	6.12697e-22	HACL1	4.64796e-50	FLOT2	9.09638e-15	GRK5	9.80079e-16	AIM1L	6.3343e-24
CDC25A	6.39737e-10	KIAA1199	1.03221e-68	ABCA6	1.55274e-20	PAFAH2	9.35253e-23	GOLGA3	4.87479e-15	C1orf107	3.46753e-36	GNA14	3.44232e-49	FAM70A	6.4959e-22	PROM2	6.10098e-50	IDH2	9.25542e-15	C17orf108	9.80079e-16	C12orf63	6.3443e-24
TULP2	6.54883e-10	SOD3	1.06756e-68	UBE2I	1.61259e-20	LIMK1	9.43449e-23	STK11IP	4.90158e-15	GATA6	3.84739e-36	PRKCZ	3.53707e-49	C8orf85	6.70838e-22	RASGRP4	6.12957e-50	LASP1	9.28973e-15	ARHGEF9	9.8568e-16	FAM57A	7.00863e-24
MYCT1	6.90635e-10	E2F7	1.12917e-68	RSL1D1	1.62813e-20	TMEM194A	9.4601e-23	FAM13A	5.23083e-15	CRY2	3.86386e-36	CYR61	3.84385e-49	C5orf30	6.74696e-22	DTL	6.46423e-50	RNASEH2A	9.38123e-15	ANKRD53	1.0127e-15	CLEC14A	7.14113e-24
WDR8	7.23969e-10	MYOCD	1.18017e-68	ZNF229	1.66024e-20	CPT2	9.5185e-23	ACTN2	5.38874e-15	NTM	3.97249e-36	SLC25A10	3.97515e-49	ALPL	6.88424e-22	HIBCH	6.47831e-50	LOC541471	9.55083e-15	RPS2P32	1.01323e-15	SLC35C2	7.31066e-24
RND1	7.32175e-10	HTR2A	1.30161e-68	ERCC6L	1.6755e-20	CRYL1	9.67284e-23	ATP6AP1	5.39671e-15	CENPL	4.05234e-36	EVI5	4.01724e-49	CFB	7.18972e-22	DARS	6.60487e-50	COL23A1	9.56317e-15	ULBP1	1.01334e-15	LRRC50	7.31405e-24
SYNJ2BP	7.32175e-10	SC65	1.3161e-68	CLIP4	1.70764e-20	TMEM220	9.67284e-23	ASPA	5.41654e-15	LOC144571	4.07889e-36	DSC3	4.09873e-49	OCIAD2	7.1993e-22	PRTG	7.00347e-50	HJURP	9.93212e-15	PCP4	1.01384e-15	KCNK1	7.42962e-24
RELL2	7.38605e-10	HM13	1.84841e-68	SH3TC2	1.7594e-20	SHCBP1	9.71197e-23	SBF1	5.43242e-15	RAD54B	4.39664e-36	PPP1R14B	4.44296e-49	NCOA6	7.28121e-22	SLC30A2	7.6607e-50	WIPI1	9.94921e-15	SPRY2	1.01889e-15	PIAS3	7.48198e-24
C17orf62	7.59673e-10	CABC1	1.89348e-68	CMTM8	1.82792e-20	IBSP	1.00989e-22	CD5L	5.45448e-15	CDCA7	4.52833e-36	PDK1	4.64025e-49	CTGF	7.36137e-22	SERPINB9	7.90966e-50	S100A10	1.00085e-14	XPO5	1.0231e-15	BAIAP2	7.63373e-24
C10orf108	7.60015e-10	LOC285830	1.91587e-68	WISP2	1.85436e-20	DNAI1	1.05499e-22	P2RY13	5.53617e-15	ILF2	4.80931e-36	MARK1	4.72123e-49	SFRS3	7.64402e-22	SHC1	7.96296e-50	SNCAIP	1.01273e-14	CNOT6	1.02475e-15	LEPRE1	7.65604e-24
C9orf140	7.80121e-10	VIM	2.35387e-68	LOC541471	1.85752e-20	MDH1B	1.07837e-22	TRIM50	5.55002e-15	WDHD1	4.91748e-36	GGTLC2	4.75194e-49	C5orf27	8.11879e-22	PALM	8.13826e-50	MMP14	1.01273e-14	PAQR5	1.03633e-15	POU2F3	7.79306e-24
MEOX1	7.80231e-10	C19orf69	2.35816e-68	DHX37	1.89403e-20	PLOD1	1.22241e-22	LHX4	5.55404e-15	ARID5A	5.19841e-36	GJB6	4.80505e-49	KIAA1737	8.28504e-22	CCR5	8.27116e-50	TRAF2	1.01951e-14	NDP	1.07459e-15	ITGA6	7.8048e-24
TBL1X	7.87449e-10	RCC2	2.64016e-68	FANCB	1.94533e-20	CCL11	1.31106e-22	CYB561D1	5.55404e-15	SPTAN1	5.30411e-36	CARD8	6.67297e-49	PTPRJ	8.38228e-22	DDX26B	8.55566e-50	KCNA1	1.02914e-14	SAMD5	1.08326e-15	LOC401431	8.11877e-24
HELLS	7.87449e-10	PROC	3.17444e-68	PCK1	2.07063e-20	SERPINB11	1.32868e-22	ZNF282	5.56193e-15	PLEKHA8	5.31713e-36	SLC4A4	7.02827e-49	TIMD4	8.77398e-22	C6orf223	8.6319e-50	PCYOX1	1.03579e-14	LRP11	1.08414e-15	MTMR4	8.12863e-24
TOMM40	8.11009e-10	TPM2	3.99118e-68	CENPA	2.07749e-20	C14orf50	1.357e-22	NTM	5.58326e-15	CEACAM21	5.35019e-36	SNX1	7.08086e-49	ZBTB47	9.04758e-22	KIAA2022	8.65744e-50	CHRM3	1.06193e-14	TUBA4A	1.09247e-15	CDH4	8.16334e-24
FBLN2	8.14531e-10	CRB3	4.62212e-68	ZNF695	2.17387e-20	TRIP13	1.46028e-22	MFSD6	5.61462e-15	TMEM150B	5.68502e-36	TM4SF18	7.08673e-49	MORN2	9.86017e-22	SIRPA	9.55989e-50	FHL1	1.06839e-14	MYL9	1.09247e-15	CALCOCO2	8.18775e-24
TACC1	8.17818e-10	RNF125	4.66122e-68	HAUS5	2.2827e-20	KCNA7	1.46028e-22	EPPK1	5.69724e-15	ZHX3	6.00859e-36	THOC3	7.30434e-49	SFRS13B	9.9284e-22	TRPM5	1.00643e-49	CCDC123	1.10373e-14	AJAP1	1.12729e-15	SYDE2	8.37863e-24
HAUS8	8.21169e-10	PPM1F	6.42552e-68	VARS	2.34331e-20	DTNA	1.47766e-22	F2RL3	5.69724e-15	TLCD1	6.03429e-36	APOBEC3B	7.69955e-49	RHCG	1.03193e-21	BTN3A3	1.05682e-49	CHRNA6	1.12257e-14	IL20RB	1.14227e-15	CCDC117	8.66312e-24
AKT3	8.26245e-10	FAM72D	6.88423e-68	METTL11A	2.34558e-20	FEN1	1.51515e-22	CDK5	5.77946e-15	BMP8A	6.59486e-36	ALS2CR12	7.83175e-49	FLT3	1.05496e-21	BDNFOS	1.12121e-49	AKAP4	1.12674e-14	RBPMS	1.15393e-15	SLC2A13	8.91352e-24
DEPDC1B	8.29439e-10	ARHGAP39	7.41339e-68	PPA1	2.37289e-20	AURKAPS1	1.52768e-22	CBR4	5.83147e-15	KIAA1274	6.7286e-36	C12orf11	9.02387e-49	GPER	1.0648e-21	CLEC2B	1.22403e-49	DONSON	1.14312e-14	ADAM2	1.17271e-15	DPY19L1	8.91352e-24
SETBP1	8.68516e-10	BMP6	1.05695e-67	UBFD1	2.51975e-20	CD24	1.53582e-22	TAZ	5.91578e-15	LRCH1	7.96995e-36	SLCO2B1	9.02387e-49	GPBAR1	1.08715e-21	C20orf197	1.23432e-49	DGCR5	1.16683e-14	PLXNB3	1.17271e-15	PRDM11	8.96001e-24
FEN1	9.09118e-10	MTHFD2	1.30817e-67	NEXN	2.5378e-20	TSPAN8	1.57036e-22	UNC5A	5.91578e-15	TSPYL1	8.20217e-36	FLJ42875	9.30747e-49	FOS	1.10232e-21	MTHFD2L	1.23788e-49	C14orf68	1.17093e-14	UBIAD1	1.17271e-15	HMHB1	9.15091e-24
KPNA2	9.26762e-10	LCA5	1.38647e-67	TMEM171	2.54072e-20	TIMELESS	1.57036e-22	CASC3	6.0601e-15	DAB2IP	9.03551e-36	PIGR	9.37503e-49	RUFY3	1.17911e-21	TSPAN33	1.24809e-49	FLJ36777	1.18027e-14	HFE	1.17423e-15	RTTN	9.17598e-24
HIC1	9.49029e-10	DDX39	1.42613e-67	LGALS9C	2.5491e-20	SLC25A20	1.58796e-22	RTEL1	6.17209e-15	LRRC70	9.09528e-36	LILRA1	9.80273e-49	EDIL3	1.18982e-21	C20orf199	1.34628e-49	PARP14	1.18073e-14	PDE4A	1.18218e-15	OXTR	9.21305e-24
CNFN	9.49029e-10	PYCRL	1.49131e-67	FAM89A	2.55555e-20	ZIC2	1.58796e-22	CTSA	6.22385e-15	HNF4G	1.21378e-35	RPL39L	9.95169e-49	AMBRA1	1.26545e-21	NCF4	1.36631e-49	GK3P	1.18462e-14	WDR1	1.19291e-15	FAM46C	9.29238e-24
TUB	9.52443e-10	ODF2	1.74536e-67	PDCD11	2.55973e-20	CRBN	1.608e-22	DGKQ	6.24628e-15	KCNN4	1.21405e-35	TMEM177	9.99333e-49	CLN6	1.29063e-21	GDF3	1.37717e-49	CCDC74A	1.19497e-14	DDB2	1.19601e-15	BCAR1	9.33451e-24
B3GNT4	9.80533e-10	P4HA3	1.79054e-67	DYNC1I1	2.76333e-20	ATP7B	1.70283e-22	PLGLB2	6.28386e-15	PMM2	1.22261e-35	RASAL1	1.0583e-48	C2orf39	1.29122e-21	EVPL	1.41463e-49	ADAMTS6	1.19497e-14	MEIS3P1	1.20039e-15	ZNF527	9.40323e-24
IL17RD	9.88628e-10	CDCA2	2.16003e-67	PBLD	2.81476e-20	PLAC1	1.76004e-22	MYO1B	6.32402e-15	LOC344595	1.52074e-35	PRND	1.07107e-48	TCTN2	1.31996e-21	HMOX1	1.43976e-49	VCAN	1.20864e-14	LOC100287718	1.23661e-15	NLRP4	9.97848e-24
SKA1	9.94669e-10	GRAMD1A	2.37585e-67	SUCLG2	2.97772e-20	MMP1	1.79156e-22	DNM3	6.34379e-15	TPBG	1.54751e-35	WDR75	1.12194e-48	ATP6V1D	1.40474e-21	CD300C	1.45534e-49	NOTCH4	1.27654e-14	GABRB3	1.24385e-15	DUSP14	1.04502e-23
HN1	1.03694e-09	DUPD1	2.66379e-67	AHNAK	3.0427e-20	CA14	1.8291e-22	AQP3	6.36682e-15	MOCS1	1.56829e-35	KBTBD10	1.14992e-48	C17orf72	1.40732e-21	NCKAP1L	1.61647e-49	PPP1R3G	1.28438e-14	ICA1L	1.27698e-15	MAP3K4	1.04675e-23
C11orf48	1.05398e-09	ALDH18A1	2.90752e-67	FAM54B	3.34188e-20	WBSCR26	1.83127e-22	CCDC102B	6.37998e-15	ABCC3	1.63e-35	HSPB2	1.18182e-48	HSF1	1.46386e-21	C1orf190	1.68612e-49	ORAI3	1.29641e-14	SPAG5	1.28076e-15	PPP4C	1.05399e-23
CYB561	1.05963e-09	MDFIC	3.00619e-67	PAQR5	3.62462e-20	NCOA1	1.84756e-22	INTS3	6.53801e-15	TCEAL2	1.77782e-35	ACOT1	1.54981e-48	DBN1	1.46555e-21	OVOL1	2.24697e-49	RFC4	1.30171e-14	PNMA2	1.29549e-15	CARNS1	1.0997e-23
KIF26B	1.08546e-09	ARAP3	3.12796e-67	CYBASC3	3.66741e-20	KIF4B	1.93788e-22	BRD9	6.60899e-15	MS4A14	1.81808e-35	SORBS2	1.93686e-48	PPP1R14A	1.4888e-21	KLHL2	2.38098e-49	SPNS1	1.30791e-14	GNL2	1.29847e-15	ST14	1.0997e-23
MGP	1.09404e-09	TBL2	4.13617e-67	SEC14L5	3.78122e-20	ADAMTS7	1.96776e-22	NUP37	6.69735e-15	MEFV	1.83317e-35	CSF3R	2.21136e-48	DPCR1	1.5623e-21	HS3ST2	2.43471e-49	TYMP	1.37954e-14	FGFR2	1.31406e-15	ACOT7	1.12986e-23
TTK	1.09464e-09	POLE2	5.74387e-67	MSI2	3.86808e-20	ARMC4	2.016e-22	GMEB2	6.71869e-15	EGR1	2.0597e-35	GMFG	2.22003e-48	DDIT3	1.70535e-21	PATL2	2.63104e-49	GMPR	1.40677e-14	MEX3A	1.31737e-15	PCDP1	1.17397e-23
PTGS2	1.09649e-09	MAFF	5.77473e-67	ZBTB9	3.8758e-20	CALCOCO1	2.04071e-22	SEZ6	6.72569e-15	SHMT2	2.36407e-35	ABLIM3	2.24551e-48	DNAH17	1.76926e-21	PRKCQ	2.67779e-49	LPAR5	1.44169e-14	EHD2	1.35576e-15	CHI3L1	1.17553e-23
RAVER1	1.11317e-09	RAB26	5.89142e-67	ITGB3	3.88523e-20	GPR110	2.08122e-22	NBLA00301	6.85236e-15	STK39	2.3828e-35	LOC90586	2.5647e-48	MRPL33	1.81797e-21	FRG2C	2.68581e-49	CLDN1	1.52171e-14	NMUR1	1.36589e-15	RUNDC2C	1.18523e-23
EIF4EBP1	1.11593e-09	SCN5A	8.95187e-67	BRP44L	3.90727e-20	TMEFF1	2.08461e-22	DCAF4L2	7.09487e-15	LAMB2	2.48865e-35	RPGR	2.75028e-48	RCAN2	1.88838e-21	TNFRSF1B	2.70234e-49	NEK2	1.55958e-14	LOC400804	1.36693e-15	MAP1S	1.21029e-23
CTSG	1.1211e-09	SNRNP25	1.00536e-66	FAM163B	4.27818e-20	TROAP	2.09713e-22	GATSL1	7.26977e-15	LOC149620	2.56331e-35	AGBL1	2.85103e-48	NACC1	1.88851e-21	EPHA1	3.07202e-49	XPO5	1.55958e-14	FFAR2	1.36693e-15	ICAM4	1.2104e-23
PCDHGA5	1.12415e-09	RAD51AP1	1.03108e-66	SLC7A11	4.28313e-20	BUB1	2.17607e-22	MBNL2	7.32383e-15	CYGB	2.57797e-35	SHROOM3	2.994e-48	CDHR2	1.97038e-21	GBP5	3.12855e-49	FMN2	1.56456e-14	IRAK3	1.37952e-15	ANO5	1.22396e-23
TMEM132A	1.13198e-09	PLEKHH2	1.21816e-66	BUB1B	4.34441e-20	CUTC	2.23409e-22	RNASEN	7.53896e-15	SEC22C	2.69663e-35	HOXA13	3.21759e-48	NUDT22	2.02696e-21	LGALS1	3.15125e-49	RNFT2	1.60424e-14	DEPDC1B	1.39879e-15	NR1D1	1.23848e-23
AUP1	1.16456e-09	MBOAT7	1.22073e-66	GHR	4.34681e-20	WDR65	2.32928e-22	ARL16	7.53995e-15	KL	3.42931e-35	CYP17A1	3.37922e-48	ACBD4	2.05541e-21	ARHGEF6	3.20086e-49	OVCH2	1.60769e-14	SH3GLB1	1.4023e-15	ACAN	1.2393e-23
PLXNA1	1.16788e-09	SLC24A2	1.26895e-66	B3GALT4	4.39488e-20	TMEM125	2.32928e-22	EPB41L4B	7.95589e-15	RICH2	3.50509e-35	SSTR1	3.42409e-48	TTC30B	2.15891e-21	CST7	3.30867e-49	TUBA1C	1.6152e-14	STX2	1.42346e-15	CDSN	1.28266e-23
GPM6B	1.17482e-09	PHKG2	1.43237e-66	FAM13C	4.56185e-20	BHLHA15	2.32995e-22	POLM	8.02287e-15	CD97	3.69844e-35	BRIX1	3.61274e-48	ALPK3	2.16996e-21	SLCO1C1	3.33241e-49	APCDD1L	1.6152e-14	LRMP	1.43131e-15	PCOLCE2	1.3029e-23
TMEM223	1.19481e-09	RHPN1	1.43289e-66	KCNK3	4.65122e-20	KRTAP5-3	2.3308e-22	KLKB1	8.20746e-15	SSH2	3.82548e-35	CD68	3.61274e-48	SERPINI1	2.18705e-21	NR1I3	3.36847e-49	POLE2	1.6339e-14	KIAA0319L	1.43317e-15	TC2N	1.32251e-23
TRIP13	1.22475e-09	LOC339290	1.46348e-66	SLC22A17	4.6583e-20	KRTAP5-8	2.33698e-22	PCDH17	8.32101e-15	BNIP2	3.92978e-35	OTX1	3.88439e-48	RNF26	2.2e-21	FAM26F	3.46047e-49	GDAP1L1	1.67113e-14	ZNF721	1.44928e-15	RTN2	1.32267e-23
COL10A1	1.23389e-09	NVL	1.47079e-66	MAP6	4.66531e-20	ACSL1	2.341e-22	SC65	8.36213e-15	CABYR	4.04464e-35	CACNA1D	3.90334e-48	SAMD11	2.23933e-21	IL18BP	3.75293e-49	MGC4473	1.67486e-14	RGS9	1.46862e-15	CYP8B1	1.33362e-23
ACTN1	1.23951e-09	PTGER4	1.56203e-66	GPR56	4.70436e-20	FAM81B	2.39059e-22	WDR4	8.47938e-15	CCNE2	4.12232e-35	RNF125	3.91327e-48	NTRK3	2.34256e-21	KLHL15	3.79085e-49	TRAM1L1	1.67486e-14	STOM	1.48502e-15	CTSD	1.41303e-23
RBM9	1.24011e-09	ANKRD29	1.62246e-66	DNAJC28	4.70494e-20	ZNF114	2.3963e-22	SLC6A9	8.56133e-15	CLCN2	4.64193e-35	INCA1	4.36251e-48	C1orf106	2.38824e-21	WWC3	3.99531e-49	OTOA	1.70919e-14	IER3	1.49138e-15	ICAM1	1.45148e-23
SIRT1	1.25576e-09	SMYD4	2.01358e-66	TTLL6	4.70648e-20	C10orf81	2.41377e-22	C12orf75	8.66024e-15	GYLTL1B	5.79399e-35	SPTAN1	5.16493e-48	IRS2	2.40165e-21	DCLK3	4.08975e-49	PALM2-AKAP2	1.72262e-14	HCG22	1.52226e-15	TMEM184C	1.45947e-23
CNKSR3	1.25576e-09	RDM1	2.02746e-66	NOM1	4.92481e-20	TMC5	2.56738e-22	ANXA2	8.78268e-15	CA3	7.2057e-35	WWC3	5.20323e-48	ZCCHC14	2.42634e-21	BTD	4.74297e-49	KIAA2022	1.72598e-14	PKIB	1.52233e-15	ZNF396	1.47071e-23
XPA	1.25576e-09	GLRA4	2.06439e-66	FGFRL1	5.20481e-20	QSOX2	2.69009e-22	EPHX2	8.80802e-15	PILRA	7.31864e-35	ZFYVE20	5.27116e-48	ARPC1A	2.46853e-21	BTN2A2	4.90739e-49	MPV17	1.7799e-14	IGDCC4	1.52233e-15	EML6	1.55679e-23
SYT11	1.25576e-09	PCDHGB7	2.31775e-66	C7orf40	5.23121e-20	EFHD1	2.72685e-22	RELL2	8.80802e-15	ENTPD8	7.79639e-35	C10orf54	5.6438e-48	ELOVL4	2.47638e-21	BCR	5.4347e-49	ALG3	1.79774e-14	ZNF157	1.53182e-15	SLC12A2	1.62883e-23
GABARAPL1	1.25576e-09	C1orf135	2.31775e-66	NAALAD2	5.30677e-20	PLCXD3	2.91364e-22	MAZ	8.88366e-15	RORA	9.5954e-35	MNDA	5.95965e-48	SDF2	2.57278e-21	SDHAP3	6.40303e-49	CD151	1.81846e-14	MARS2	1.59105e-15	KIF6	1.67173e-23
TMUB1	1.26717e-09	SEMA3D	2.3394e-66	SLC5A11	5.33655e-20	NRM	2.93156e-22	PMS2L3	8.95403e-15	ZNF643	1.03382e-34	FAM71A	6.01236e-48	CLN8	2.69621e-21	TBC1D2B	6.49298e-49	CSRP1	1.82768e-14	PTP4A3	1.60119e-15	WHSC2	1.71599e-23
NCAPG	1.27107e-09	LOC646982	2.3675e-66	CST4	5.36533e-20	SNTB1	2.95243e-22	PRIM1	8.97542e-15	EFEMP1	1.06075e-34	PKP3	6.38991e-48	CCDC104	2.81842e-21	TYK2	6.91782e-49	GIT1	1.8438e-14	RBPMS2	1.62497e-15	SSBP4	1.75595e-23
ZNF695	1.27224e-09	FAM107A	2.4062e-66	PPP1R1A	5.43714e-20	RIBC1	2.95648e-22	CRAMP1L	8.99841e-15	DMBX1	1.10183e-34	FAT2	6.52678e-48	FHL2	2.84681e-21	SLC15A3	7.09927e-49	SMYD2	1.8438e-14	SCGB3A1	1.62713e-15	HK1	1.99981e-23
MOB2	1.29132e-09	IL6	2.59917e-66	SGCE	5.63132e-20	ANKRD20A3	3.08708e-22	NEB	9.03829e-15	HK3	1.1229e-34	RAB8B	6.52766e-48	CCDC134	2.85877e-21	ZNF552	7.15092e-49	ENOX1	1.85764e-14	UBAP2	1.62745e-15	FAM129C	2.0699e-23
NUP210L	1.29132e-09	PLAGL1	3.27424e-66	RAD54L	5.63132e-20	ADAMTSL2	3.13199e-22	PAMR1	9.76772e-15	LTC4S	1.12515e-34	TBXA2R	6.95857e-48	FOXN3	2.89095e-21	GABRG3	7.15092e-49	RPS19	1.86281e-14	KCNMB1	1.63585e-15	HSBP1	2.07119e-23
STRA13	1.29323e-09	CBX4	3.4349e-66	C11orf84	5.64701e-20	MACROD1	3.25782e-22	REG1A	1.00197e-14	C20orf20	1.15193e-34	CHAF1A	7.01081e-48	ACO2	3.22899e-21	KLRK1	7.58664e-49	KIF20A	1.94737e-14	OR51E2	1.65247e-15	STAT6	2.16448e-23
C12orf48	1.30915e-09	IFFO2	3.79134e-66	UCN2	5.76732e-20	PITX1	3.3083e-22	MYCN	1.01545e-14	EIF4E3	1.24234e-34	C11orf82	7.21864e-48	NADSYN1	3.3416e-21	GNLY	8.3232e-49	DNAH3	1.9605e-14	CNN1	1.68642e-15	C8orf4	2.1785e-23
POLA2	1.37049e-09	PDGFA	3.91086e-66	SCUBE2	6.11928e-20	DMGDH	3.3972e-22	DVL2	1.01559e-14	27	1.24447e-34	VASH1	7.45575e-48	RASD2	3.5057e-21	DNAH11	8.37906e-49	DTD1	1.99797e-14	CLIC4	1.70294e-15	ISCU	2.19973e-23
UBR1	1.38893e-09	UBAP2L	3.91979e-66	JPH1	6.23994e-20	EPB41L4A	3.43565e-22	ENTPD6	1.02579e-14	RFC4	1.2475e-34	NPM3	7.64302e-48	JAM2	3.50616e-21	DCUN1D1	9.77624e-49	MEIS2	2.02276e-14	ASTL	1.72019e-15	AQP1	2.20344e-23
HDC	1.39353e-09	HIST1H2AM	4.16931e-66	MYBL2	6.28975e-20	CENPI	3.48014e-22	MAGEC2	1.06782e-14	STAC	1.31595e-34	BRI3BP	8.06258e-48	CPA1	3.54431e-21	GCDH	1.04794e-48	CTH	2.05965e-14	HIST3H2BB	1.73774e-15	ITGB4	2.33983e-23
CORO1C	1.39725e-09	MND1	4.27113e-66	NSUN5	6.97741e-20	AGRN	3.52032e-22	SLC39A13	1.09254e-14	ADAMTS14	1.38756e-34	PRPF19	8.93163e-48	C9orf140	3.57231e-21	SH3BGR	1.1316e-48	GPR77	2.07036e-14	TPRXL	1.75023e-15	LPPR2	2.49034e-23
ZDHHC24	1.43595e-09	FBXL6	4.34271e-66	CELSR1	7.23923e-20	SMTNL2	3.60764e-22	ELFN2	1.11265e-14	LOC100129550	1.53852e-34	KRT6B	9.98807e-48	DLEC1	3.73195e-21	PPP1R3C	1.24616e-48	NAA38	2.07036e-14	MMP26	1.78883e-15	FOXD2	2.66234e-23
COL4A6	1.44006e-09	HELLS	5.06937e-66	SYNCRIP	7.23923e-20	MAPK3	3.60764e-22	DBN1	1.12064e-14	THBS2	1.81999e-34	ALDH3B2	1.02691e-47	SLC16A4	3.77489e-21	PCDHGC3	1.2474e-48	TARP	2.10754e-14	SLC24A3	1.81432e-15	SUSD1	2.68401e-23
TGFBR2	1.4464e-09	MARCKSL1	5.51833e-66	KLHL1	7.3125e-20	DFNA5	3.78692e-22	ZBTB9	1.14727e-14	HPCAL1	1.87432e-34	POLR2H	1.02985e-47	AP3D1	4.02222e-21	UBE2I	1.32717e-48	KCNJ4	2.10754e-14	TNFSF11	1.85888e-15	RAG1AP1	2.90674e-23
TSC22D3	1.46369e-09	MEIS2	5.94388e-66	MCM2	7.40556e-20	RAD54B	3.78972e-22	LASS1	1.17626e-14	SGPL1	1.87807e-34	MAPRE2	1.25974e-47	AGPAT6	4.03655e-21	EBI3	1.44111e-48	LRRN4	2.10754e-14	SPOCK3	1.8697e-15	SFRS1	2.91456e-23
IL6ST	1.46826e-09	RPUSD1	7.12216e-66	CENPI	7.54052e-20	KLHDC8A	3.89575e-22	HEATR1	1.19547e-14	SERTAD1	1.8824e-34	OLFML1	1.27011e-47	C10orf75	4.10285e-21	CD2	1.51068e-48	TAP1	2.17777e-14	SMAD6	1.89088e-15	ARRDC2	3.04351e-23
KIF15	1.47601e-09	ARHGAP24	7.33854e-66	ADORA3	7.66442e-20	HOXC11	4.45005e-22	EZH1	1.19547e-14	MAP3K8	1.90196e-34	B3GALNT2	1.28906e-47	IRGQ	4.11927e-21	HLA-DQB2	1.51339e-48	GLTPD2	2.18353e-14	POLR1B	1.93306e-15	DDAH1	3.04954e-23
TCEAL2	1.48389e-09	FLAD1	7.5384e-66	KRT23	8.00903e-20	C18orf54	4.64597e-22	RBP7	1.20463e-14	CTGF	1.90567e-34	C14orf139	1.31438e-47	CDT1	4.1368e-21	ZIM2	1.64919e-48	NRBP2	2.20862e-14	G3BP1	1.98426e-15	DYNC2H1	3.05807e-23
SYPL2	1.48389e-09	MRPS34	8.30166e-66	HTR3E	8.08409e-20	KNTC1	4.64917e-22	DNM1P35	1.20463e-14	ZNF239	1.9453e-34	ENPP4	1.38075e-47	SLC34A2	4.18496e-21	SLC7A13	1.72318e-48	NR4A1	2.22007e-14	C17orf63	2.07949e-15	SYT4	3.10759e-23
P4HB	1.48739e-09	CXCR7	8.39278e-66	C2orf70	8.10744e-20	SLC16A7	4.67398e-22	PVRL1	1.21333e-14	MYEOV	2.12248e-34	LILRA5	1.59312e-47	C2orf81	4.29589e-21	FAM111B	1.72318e-48	SNX10	2.28246e-14	CENPM	2.07949e-15	TXLNA	3.1699e-23
NUDT5	1.49338e-09	MYCBP2	8.57716e-66	PPAN	8.21778e-20	CDCA8	4.80299e-22	SCN4A	1.21763e-14	B4GALNT4	2.12636e-34	ABCA6	1.80051e-47	IFT140	4.3501e-21	B4GALNT2	1.90809e-48	GFRA3	2.33681e-14	GALNT6	2.08482e-15	LOC339290	3.1713e-23
LCN10	1.56124e-09	SOBP	8.57716e-66	NCAPH	8.39414e-20	C1orf194	4.99866e-22	MAVS	1.2221e-14	TM7SF4	2.46893e-34	LMCD1	1.85503e-47	FAM135A	4.65243e-21	PLEKHO1	1.96766e-48	RAB42	2.34903e-14	CRTAP	2.1267e-15	LOC283392	3.17162e-23
CDC25C	1.57311e-09	B4GALT3	9.81676e-66	TUBA1A	8.47509e-20	ODF4	5.10996e-22	HOXA3	1.2221e-14	SCGB1A1	2.61644e-34	TPI1	2.2197e-47	SLC7A11	4.66073e-21	IL18RAP	2.13983e-48	PSMB9	2.35793e-14	C6orf127	2.1267e-15	DICER1	3.19784e-23
RHBDF2	1.62932e-09	NUDT16L1	1.09452e-65	AMN	8.79618e-20	C1orf158	5.29395e-22	SPINK5	1.24601e-14	SLC15A3	2.634e-34	SLC6A20	2.29746e-47	FAM53B	4.70071e-21	SYN2	2.21834e-48	RAD51	2.37118e-14	SIPA1L3	2.14283e-15	ADCY8	3.2333e-23
DPYSL2	1.66196e-09	TMTC1	1.1616e-65	LOC282997	8.91886e-20	VWA5A	5.34221e-22	HRCT1	1.24601e-14	MCM6	2.65796e-34	RASGEF1B	2.4132e-47	SLC39A10	4.89383e-21	ZAP70	2.24707e-48	SOX10	2.43135e-14	C1orf175	2.14436e-15	TSC22D4	3.4007e-23
DUSP19	1.66568e-09	EZR	1.17049e-65	ACTR3B	9.32925e-20	TOB1	5.45072e-22	SUCLG2	1.26739e-14	CGREF1	2.86492e-34	ARRDC2	2.43851e-47	CRYL1	4.97501e-21	CAMK2A	2.27017e-48	SLC22A3	2.43373e-14	AIFM1	2.15659e-15	C2orf81	3.51686e-23
ZWILCH	1.6736e-09	P2RX6	1.24986e-65	TAF1A	9.33992e-20	FUT3	5.82078e-22	PDE4C	1.27646e-14	APBB2	2.94426e-34	XPOT	2.46355e-47	FAM174A	5.14665e-21	FOXJ1	2.31719e-48	RRM2	2.47006e-14	KIF9	2.17465e-15	MFAP4	3.52013e-23
VPS13D	1.68235e-09	FOLR2	1.37304e-65	ITM2A	9.36773e-20	CLU	5.87837e-22	H2AFY	1.29302e-14	PCOLCE2	3.11945e-34	LRRC48	2.75163e-47	RALY	5.24043e-21	CDON	2.35119e-48	2014-09-04	2.55761e-14	ASPM	2.17465e-15	XYLT2	3.53124e-23
MECP2	1.69636e-09	CDC42EP2	1.47057e-65	CNRIP1	9.39608e-20	POSTN	5.87837e-22	C1QTNF3	1.29495e-14	ATAD2	3.28259e-34	HOXA1	2.76585e-47	MPP3	5.25152e-21	EFHA1	2.38563e-48	EXOC7	2.58774e-14	GAS2L2	2.18564e-15	GPR161	3.53653e-23
CCDC141	1.69811e-09	A2BP1	1.4975e-65	NKAPL	9.62914e-20	P4HA1	5.9024e-22	ZNF618	1.34699e-14	SYNJ2	3.36359e-34	SLCO2A1	3.31377e-47	AGR2	5.52685e-21	FSTL4	2.45177e-48	C19orf33	2.64154e-14	FAM54B	2.19117e-15	ZNF213	3.56673e-23
ATAD5	1.72069e-09	C1QTNF1	1.55347e-65	KIAA1524	9.78365e-20	KRT82	5.98265e-22	DRP2	1.351e-14	ABCG1	3.638e-34	ENPP2	3.43962e-47	RIMKLB	5.5544e-21	PAWR	2.63174e-48	SHE	2.67081e-14	TRIM6	2.19637e-15	FAM20A	3.61998e-23
MELK	1.78362e-09	OBFC2B	1.61823e-65	GAP43	9.91948e-20	FNDC3B	6.02725e-22	HSPB1	1.35259e-14	MAST1	3.63925e-34	ITM2A	3.54375e-47	LMX1B	5.58116e-21	CD86	2.70798e-48	SYCE1L	2.73692e-14	FAM46B	2.20405e-15	NRBP1	3.64168e-23
PDZD4	1.79364e-09	NFKBIL2	2.29093e-65	COL7A1	1.01132e-19	RBPMS	6.12893e-22	MAPK3	1.35259e-14	PREX2	3.79535e-34	PPIL6	3.62281e-47	CXorf40A	5.60756e-21	ZC3HC1	2.72242e-48	SLC37A2	2.76058e-14	BAZ1A	2.25725e-15	PRKCE	3.70704e-23
MCM7	1.79476e-09	CBX3	2.48923e-65	RRP1B	1.01164e-19	FBXL17	6.46845e-22	FAM81A	1.35827e-14	ETF1	4.09264e-34	PPM1M	4.07851e-47	FAM132A	5.65257e-21	SLC12A3	2.75935e-48	TEF	2.78781e-14	CEND1	2.26699e-15	MICALL2	3.80953e-23
ARMCX1	1.82303e-09	SQLE	2.74881e-65	FTSJ2	1.03718e-19	BICD1	6.61884e-22	PROSC	1.35827e-14	PLXNB3	4.182e-34	PGM5P2	4.08175e-47	SCGB2A2	5.70513e-21	VWF	2.83457e-48	NEU1	2.84187e-14	ZDHHC18	2.30409e-15	YARS	3.8916e-23
PUS1	1.85626e-09	TFPI	2.80331e-65	TCP11L1	1.05254e-19	IPO9	6.7015e-22	CLEC1B	1.35859e-14	PGM5	4.24229e-34	KCNA3	4.12786e-47	C14orf174	5.74536e-21	WNT7B	2.8841e-48	PYGM	2.86016e-14	C2orf72	2.30569e-15	L3MBTL4	3.94167e-23
MYO19	1.86434e-09	SLC8A3	3.23142e-65	GPR88	1.0839e-19	NEB	6.83528e-22	SSX1	1.40248e-14	PGM2L1	4.28135e-34	RAB37	4.32225e-47	COL27A1	5.97949e-21	POU5F1	2.95134e-48	KCNS3	2.92933e-14	TRAM2	2.34447e-15	FHL3	4.01469e-23
PSMB2	1.88362e-09	TMEM140	3.41843e-65	SLC16A9	1.09879e-19	MEIS2	6.90927e-22	C15orf39	1.40371e-14	CBX3	4.5626e-34	DYSF	5.04071e-47	OLFM3	6.2732e-21	HMGCR	3.28033e-48	RCC1	2.98574e-14	JPH2	2.3828e-15	NEBL	4.01514e-23
CA3	1.9117e-09	ELAVL1	3.63084e-65	FANCA	1.13134e-19	AURKB	6.94978e-22	KIAA1731	1.44251e-14	CHRNA5	4.89484e-34	CDO1	5.3246e-47	TOM1	6.29613e-21	FMNL3	3.33489e-48	GIMAP6	3.11681e-14	PDLIM7	2.3828e-15	C6	4.04241e-23
ELN	1.91499e-09	MMP28	3.72518e-65	MPND	1.13302e-19	WDR67	7.31054e-22	C1QL1	1.44253e-14	DUS1L	5.18967e-34	CKMT1B	5.45707e-47	DCAF16	6.32783e-21	OVCH2	3.53663e-48	NTNG1	3.11681e-14	SGK269	2.39195e-15	ELMO1	4.0849e-23
DDOST	1.93195e-09	CRB2	4.00664e-65	SMYD5	1.16121e-19	RAD51	7.48798e-22	GLA	1.46294e-14	P2RY14	5.20435e-34	FOS	5.54203e-47	AVPR2	6.40534e-21	VAV3	3.56514e-48	C17orf91	3.16102e-14	RPL22L1	2.44608e-15	COL4A1	4.09497e-23
CHAF1B	1.97458e-09	SRP9	4.08726e-65	PLCL2	1.1822e-19	PI16	7.53244e-22	WFS1	1.47764e-14	CNTD2	5.20435e-34	NR3C2	6.03157e-47	OSCP1	6.57401e-21	HAPLN3	3.62326e-48	DDC	3.21508e-14	CNRIP1	2.45767e-15	DIRAS3	4.34173e-23
C12orf76	1.97937e-09	DLK2	5.4644e-65	ATP13A4	1.24515e-19	IL1RN	7.60177e-22	ARID3A	1.4781e-14	SH3BP5	5.20536e-34	TMEM117	6.57265e-47	ITGA6	6.89833e-21	ATP5A1	3.63371e-48	LOC100101266	3.23519e-14	CLIP2	2.46903e-15	CXorf64	4.4334e-23
SYT15	1.99399e-09	DACT2	5.46624e-65	CNST	1.27859e-19	FOXD2	7.64886e-22	LIMK1	1.54559e-14	SUV39H2	5.63563e-34	SFTA2	6.89716e-47	EGR3	6.98505e-21	SCARF1	3.88237e-48	IL19	3.32612e-14	HDLBP	2.52794e-15	KY	4.45147e-23
HSPA2	2.01848e-09	ROBO3	6.03122e-65	FAM124A	1.27859e-19	PLA2G2A	7.94423e-22	CYP4V2	1.54559e-14	PRSS35	5.78333e-34	SORT1	6.99432e-47	ADCK2	7.09684e-21	CCDC127	4.42278e-48	FAM69B	3.32612e-14	SPON1	2.57071e-15	TBX22	4.60098e-23
TFAP4	2.10443e-09	HNRNPF	8.30996e-65	DDX21	1.3211e-19	HOXD11	8.35528e-22	ZNF296	1.55914e-14	POC1A	5.80045e-34	PRICKLE2	7.2551e-47	TBRG4	7.09927e-21	BATF	4.4667e-48	ADH1A	3.37961e-14	MRPL42	2.63754e-15	BMPR1A	4.73937e-23
RASD1	2.10681e-09	LPAR6	8.98717e-65	TCEAL5	1.32439e-19	MORC2	8.37416e-22	C17orf56	1.57411e-14	DENND5A	6.09089e-34	TRPC2	7.80358e-47	FAM81B	7.802e-21	ARPM1	4.61495e-48	VDR	3.37961e-14	HEPH	2.70713e-15	UPF1	4.796e-23
GPS1	2.10894e-09	LOC100240735	9.31071e-65	SLIT3	1.37345e-19	PPP1R9A	8.90764e-22	RASGRF1	1.58322e-14	CYP27B1	6.31899e-34	SLC7A7	8.34642e-47	TBX15	8.07337e-21	ZNF384	4.61495e-48	FRY	3.4469e-14	DCC	2.75324e-15	LAMC2	5.02321e-23
IL1RAPL1	2.15442e-09	KIAA0427	1.02116e-64	RGS2	1.37345e-19	GADD45G	9.25128e-22	SCG2	1.58322e-14	ACSBG1	7.37732e-34	DOCK8	8.41989e-47	NPC2	8.07705e-21	AFMID	4.65286e-48	KCTD11	3.45948e-14	ATP11B	2.77933e-15	CDC14C	5.05654e-23
DDX55	2.15498e-09	TP63	1.33925e-64	SOX15	1.37345e-19	CTHRC1	9.42703e-22	ALDH6A1	1.58873e-14	MGC12982	7.57439e-34	FAM65A	8.5722e-47	STAT3	8.18315e-21	IDO1	4.70938e-48	EMX1	3.47529e-14	KIF14	2.82381e-15	PLEKHH1	5.19893e-23
CLDN5	2.16298e-09	MCM2	1.42002e-64	TMEM59L	1.39174e-19	TTC22	9.53596e-22	HN1	1.59638e-14	SLC7A5	7.84099e-34	RRAD	1.03751e-46	PLA2R1	8.24849e-21	BEST1	4.74869e-48	LEPRE1	3.50741e-14	ZNF488	2.92918e-15	ISCA1P1	5.35846e-23
C9orf5	2.16298e-09	GINS2	1.50221e-64	CCDC99	1.41485e-19	PMEPA1	9.57117e-22	SNX27	1.61105e-14	CILP2	8.25449e-34	CARD14	1.04214e-46	SEMA4A	8.4075e-21	FAM46D	4.92052e-48	PDZRN4	3.56093e-14	NUDT10	2.96251e-15	LOC121838	5.51648e-23
SCN4B	2.1878e-09	ATIC	1.69158e-64	YEATS2	1.43666e-19	CDKN3	1.00484e-21	ZMIZ2	1.61713e-14	TMEM79	8.57908e-34	ARHGEF17	1.277e-46	C5	8.51448e-21	C6orf27	4.92942e-48	PRDM12	3.62757e-14	TAX1BP3	3.0219e-15	27	5.63075e-23
LRRC46	2.19149e-09	CDT1	1.89164e-64	ZNF671	1.44304e-19	C10orf93	1.01515e-21	SCP2	1.71689e-14	LDHA	8.62117e-34	SULT1A2	1.37614e-46	MEIS2	8.53407e-21	LAT	5.1377e-48	HSPB2	3.63239e-14	PRDM5	3.10047e-15	MPRIP	5.75295e-23
MRPL12	2.19428e-09	ORC6L	1.983e-64	LOC283856	1.45592e-19	RHBG	1.03784e-21	FAM133A	1.72829e-14	PC	8.95654e-34	DNASE2B	1.56062e-46	LOC647309	8.73767e-21	PCGF1	5.23537e-48	APBA2	3.69856e-14	TBL1X	3.12659e-15	UNC80	5.82635e-23
NAT9	2.28904e-09	USP53	2.24295e-64	SLC4A11	1.46227e-19	NDUFA5	1.09039e-21	ZKSCAN5	1.73151e-14	GPR182	9.81605e-34	ALG3	1.62065e-46	SYT17	8.75275e-21	BBC3	5.34036e-48	FER1L4	3.88005e-14	CGB7	3.13065e-15	SFN	5.82683e-23
SLC35A2	2.2945e-09	ROBLD3	2.66289e-64	CHEK1	1.55382e-19	UHRF1	1.10081e-21	CBX3	1.78714e-14	FANCF	9.86392e-34	MEX3A	1.66522e-46	CLNK	8.83086e-21	LIG4	5.53144e-48	CORO6	3.88813e-14	DIXDC1	3.21036e-15	FXYD5	5.8349e-23
MTX1	2.33081e-09	SCTR	3.05762e-64	DTL	1.55827e-19	RAB9B	1.1279e-21	CLCN2	1.80482e-14	C1orf115	1.02609e-33	MTL5	1.88121e-46	CHKA	8.88334e-21	RNF166	5.83785e-48	NAP1L5	3.90891e-14	S100A4	3.2842e-15	C20orf12	5.97189e-23
ZNF707	2.34217e-09	CCDC85A	3.15022e-64	CHTF18	1.61666e-19	SNTA1	1.18234e-21	DIO2	1.83217e-14	C1orf135	1.04331e-33	KIAA1274	1.89664e-46	ANP32E	8.9259e-21	OR51E1	6.06802e-48	PNP	3.96941e-14	KCNH8	3.28697e-15	ZNF132	6.03721e-23
PYCR1	2.34217e-09	CENPI	3.20656e-64	TMEM97	1.62664e-19	SAMD13	1.20962e-21	EXOC7	1.85885e-14	LAD1	1.06983e-33	LMO2	2.08888e-46	PROX1	8.98092e-21	C10orf54	6.456e-48	HECW1	3.99058e-14	LARP1	3.32987e-15	SDC1	6.08554e-23
DSN1	2.34217e-09	DLGAP2	3.50793e-64	PPM1A	1.6508e-19	CDC25C	1.21455e-21	FIBCD1	1.86386e-14	PTGES	1.12684e-33	WDR12	2.16371e-46	LOC283314	9.03481e-21	NTN4	6.54131e-48	HOXC11	4.01478e-14	SCARB1	3.51638e-15	UBFD1	6.38626e-23
RASGRP2	2.35461e-09	UBE2Q2P1	4.12021e-64	CPXM2	1.65311e-19	RAET1K	1.2812e-21	KLF6	1.87413e-14	PUS7	1.13286e-33	USP54	2.21897e-46	REG3G	9.5392e-21	RIMKLA	6.57212e-48	CCNE2	4.02458e-14	TTLL6	3.52109e-15	MBNL2	6.66401e-23
FGFR1	2.37121e-09	ACAA2	4.68626e-64	TOM1L2	1.67318e-19	COL27A1	1.3619e-21	RHBDF2	1.88411e-14	B4GALT3	1.15626e-33	KCNJ8	2.38928e-46	GABRD	9.94316e-21	DNAJC28	6.86468e-48	GAL3ST4	4.07754e-14	SOSTDC1	3.52835e-15	FAT4	6.66548e-23
KLHL13	2.40597e-09	FILIP1	5.1566e-64	C6orf167	1.68038e-19	ORC6L	1.40026e-21	DHODH	1.91324e-14	SOCS3	1.18266e-33	WWP2	2.54602e-46	C16orf7	1.00234e-20	NCF1	7.07387e-48	KIAA0427	4.12396e-14	DUS1L	3.57117e-15	ATP11A	6.66548e-23
PRKCB	2.40617e-09	CENPK	5.19077e-64	GDPD3	1.68038e-19	NAAA	1.474e-21	MYO15B	1.91498e-14	PAPSS2	1.23271e-33	CCDC58	2.54816e-46	EFHC2	1.02637e-20	DUSP26	7.40654e-48	PPAPDC1A	4.12396e-14	TLR2	3.62098e-15	ZNF271	6.70544e-23
LMCD1	2.42612e-09	TUFT1	5.69469e-64	NPM1	1.68046e-19	PARP12	1.47443e-21	DAPK2	1.94079e-14	GNAI2	1.35908e-33	PLEKHG6	2.72882e-46	CSMD1	1.03102e-20	PAPSS1	7.47847e-48	CHPF2	4.21052e-14	CTSB	3.63004e-15	PAFAH1B3	6.83367e-23
AFAP1	2.50585e-09	SLC25A27	5.77807e-64	C20orf194	1.72646e-19	TMEM229A	1.47459e-21	TTLL1	1.9593e-14	TOX2	1.41458e-33	PAG1	2.73374e-46	BOC	1.03912e-20	PLEKHB1	7.52183e-48	CCNB2	4.30663e-14	KLHL5	3.69775e-15	CC2D1A	6.83367e-23
MAP3K3	2.52995e-09	ZNF366	6.09031e-64	C9orf4	1.73291e-19	TTN	1.49372e-21	C11orf54	1.96618e-14	UCHL5	1.41857e-33	MCM5	2.87156e-46	MTSS1	1.05287e-20	ADH6	7.76213e-48	ITGA3	4.33072e-14	ZNF853	3.7161e-15	BCL11A	7.12962e-23
NDC80	2.52995e-09	ALG1	7.53631e-64	FAM70A	1.7524e-19	ACAA1	1.59048e-21	POC5	2.01897e-14	CCRL2	1.56856e-33	TNFSF12-TNFSF13	3.07641e-46	VAC14	1.09496e-20	ZP2	8.37228e-48	WBSCR28	4.35184e-14	PSD2	3.75446e-15	BNC1	7.28493e-23
RDH5	2.52995e-09	HIST2H2AA3	8.00583e-64	DBF4	1.76827e-19	LYRM5	1.59048e-21	EDIL3	2.01897e-14	NR4A3	1.57583e-33	CYP3A7	3.28883e-46	RNF32	1.13412e-20	ALDOA	8.42828e-48	PRR15	4.35468e-14	PHYHIPL	3.77711e-15	PALM	7.52918e-23
PTPN21	2.52995e-09	ACADL	8.60761e-64	ESPL1	1.77197e-19	C6	1.61527e-21	SLC22A1	2.02194e-14	MACF1	1.59168e-33	SCGB1A1	3.37127e-46	FBXO31	1.14702e-20	SRR	8.71735e-48	TGFBR3	4.35806e-14	MYL6	3.8063e-15	YIPF2	7.55842e-23
BUB1B	2.5401e-09	RUNDC3B	9.20061e-64	PLCL1	1.78768e-19	HAPLN1	1.64732e-21	ACCN3	2.05837e-14	TMEM90A	1.66804e-33	SMAD7	3.89612e-46	GRAMD4	1.17694e-20	TMEM8C	8.90987e-48	SFXN5	4.36175e-14	FAM83H	3.82444e-15	TRPC5	7.71451e-23
LMNB1	2.57234e-09	HNRNPA2B1	9.31027e-64	TMEM155	1.79939e-19	SC65	1.73205e-21	PDE2A	2.07306e-14	C12orf48	1.87483e-33	LOC100132707	3.9285e-46	SPPL3	1.19459e-20	MATK	8.91194e-48	FAM65C	4.49737e-14	ELAVL2	3.82444e-15	AP1S3	7.86088e-23
NFATC4	2.60654e-09	CD200	1.05439e-63	WDR66	1.81851e-19	TDRD3	1.82402e-21	PIPSL	2.07306e-14	HSPE1	1.95711e-33	TBRG4	4.22622e-46	TPRG1	1.19459e-20	MCCC1	9.14546e-48	PSMB10	4.58528e-14	LRTOMT	3.84822e-15	RGS16	8.03389e-23
HIST3H2A	2.63611e-09	DNAH14	1.05941e-63	QTRTD1	1.83491e-19	HOXD9	1.85669e-21	ZNF687	2.10573e-14	WNT3	1.98035e-33	C1orf74	4.24683e-46	COL23A1	1.25006e-20	ZPBP	1.03611e-47	DHH	4.59206e-14	DIP2B	3.84822e-15	NAPSA	8.10238e-23
BRMS1	2.68662e-09	C2orf40	1.07059e-63	MASP1	1.83702e-19	MICAL2	1.90925e-21	PIGV	2.11555e-14	LIMD1	2.31488e-33	CCL2	4.41334e-46	TMEM200C	1.26554e-20	TRIM68	1.05404e-47	GINS4	4.67317e-14	RNF126P1	3.89452e-15	DDX52	8.20387e-23
CHEK1	2.7097e-09	RCC1	1.11126e-63	GART	1.84899e-19	HOXB9	1.97751e-21	PRPF40B	2.1399e-14	SAP30L	2.34431e-33	EPT1	5.24929e-46	CLEC16A	1.28071e-20	DIRAS2	1.06139e-47	UBE2T	4.72954e-14	MYOF	3.93124e-15	MEGF9	8.30532e-23
ATL1	2.70994e-09	C19orf40	1.48506e-63	C2orf7	1.87464e-19	ISOC1	1.99755e-21	MT1X	2.21062e-14	WDR75	2.3935e-33	MSRA	5.56365e-46	YARS2	1.386e-20	DPP6	1.09075e-47	EMP3	4.81228e-14	RERG	3.94234e-15	LCN6	8.34828e-23
GRASP	2.73302e-09	HNRNPU	1.48694e-63	CWH43	1.93088e-19	PTCH2	2.01411e-21	PAEP	2.22228e-14	HSD17B4	2.40952e-33	FAM111B	5.89988e-46	CLCN1	1.42529e-20	STXBP4	1.19326e-47	CASP3	5.13021e-14	FGF2	4.00324e-15	NFE2L3	8.58673e-23
DARC	2.74052e-09	ADAM8	1.49316e-63	NKX3-2	1.98127e-19	ACSM1	2.03896e-21	PSMD10	2.23656e-14	PREX1	2.47034e-33	KCTD10	6.61901e-46	CLDN10	1.46499e-20	RAP2B	1.21583e-47	TM4SF19	5.13347e-14	CHIA	4.14345e-15	HELZ	8.58673e-23
LOC286467	2.81629e-09	TBC1D10B	1.54253e-63	TCEAL2	1.98455e-19	LRP10	2.07706e-21	CTBS	2.23656e-14	ZCCHC24	2.597e-33	TARS	6.61901e-46	KIAA1755	1.46556e-20	ADAMTS16	1.31389e-47	MDK	5.17969e-14	ABCG1	4.14383e-15	SRC	8.78068e-23
TBC1D7	2.88185e-09	CST1	1.64047e-63	NPR1	1.99522e-19	STX1A	2.20651e-21	MPV17	2.24898e-14	RASSF2	2.6797e-33	KIF22	7.05225e-46	NUDT19	1.46556e-20	CGREF1	1.31389e-47	TMIGD1	5.21404e-14	RASGRF1	4.19762e-15	CDON	8.92387e-23
MATN2	2.90721e-09	RPL26L1	1.65485e-63	RACGAP1	2.05034e-19	TMOD4	2.28082e-21	GPATCH4	2.3491e-14	KAZ	2.70168e-33	PILRA	7.20032e-46	HIF3A	1.46643e-20	2014-09-01	1.37373e-47	SYDE2	5.30596e-14	C16orf59	4.29552e-15	SYNPO	9.0208e-23
COL11A1	2.91508e-09	KIF4B	1.67168e-63	RIT2	2.11002e-19	TBX15	2.29537e-21	DCAF13	2.37737e-14	STRA6	2.74043e-33	GYPB	7.2293e-46	C1QTNF7	1.46894e-20	CENPM	1.41935e-47	FOXM1	5.46513e-14	MYOCD	4.36089e-15	KEL	9.05066e-23
FAM72A	2.9206e-09	NR2F6	2.4044e-63	RIMS4	2.13002e-19	CKS1B	2.43375e-21	ACYP1	2.41126e-14	ALG3	3.02392e-33	LY86	7.27639e-46	PPIP5K1	1.58675e-20	HSD11B2	1.48683e-47	ACD	5.56151e-14	PHF14	4.38009e-15	LRRTM2	9.43027e-23
CENPE	2.963e-09	TRIM54	2.48913e-63	CD44	2.14644e-19	RERE	2.56134e-21	CNOT3	2.44337e-14	C21orf34	3.12682e-33	DCDC2	7.29979e-46	GALNTL2	1.67818e-20	CRLF3	1.52467e-47	PYCR1	5.59653e-14	C10orf82	4.42692e-15	MYH10	9.71075e-23
CD99L2	3.00528e-09	TNMD	2.52901e-63	JPH4	2.18586e-19	XRCC2	2.56967e-21	RAD18	2.48161e-14	HEATR1	3.1678e-33	DCAF13	7.5458e-46	SCG3	1.67978e-20	IL21R	1.53378e-47	NTF3	5.88746e-14	HN1L	4.46118e-15	TUFT1	9.73329e-23
BAX	3.01825e-09	SLC12A8	2.57007e-63	NOTUM	2.18905e-19	PIH1D2	2.65321e-21	NR4A1	2.53338e-14	PFKP	3.17887e-33	RGS3	8.02212e-46	RAP1GDS1	1.72628e-20	ZMYND15	1.54197e-47	DNAJC19	5.92157e-14	EHBP1L1	4.48838e-15	TERC	9.8829e-23
KLHL5	3.05812e-09	VAV2	3.09641e-63	TTK	2.19429e-19	MFSD6L	2.67472e-21	UPF3B	2.5373e-14	MTBP	3.19394e-33	DNASE1L3	1.05028e-45	AOX1	1.74335e-20	IVD	1.59336e-47	FCER1G	6.02319e-14	STAT5A	4.4918e-15	CDH2	1.00722e-22
FAM117A	3.19063e-09	NME1	4.11337e-63	KIFC1	2.19475e-19	VWA3A	2.67472e-21	ARHGAP11B	2.5869e-14	CHTF18	3.23289e-33	RSRC1	1.10464e-45	C19orf6	1.76083e-20	HLA-G	1.64691e-47	IFI27	6.43052e-14	CMTM5	4.52271e-15	RPS6KA4	1.01252e-22
RDM1	3.21385e-09	LHX6	4.40624e-63	GDNF	2.24302e-19	C6orf103	2.71827e-21	GUCY2C	2.58986e-14	COASY	3.3571e-33	TOPBP1	1.21365e-45	CACNG4	1.82315e-20	JMY	1.79554e-47	ST3GAL1	6.43663e-14	CRHBP	4.64517e-15	EPHX3	1.06942e-22
PER3	3.23018e-09	SNRK	4.47919e-63	ZDHHC9	2.36732e-19	ALDH1L1	2.73371e-21	LYRM5	2.59867e-14	ARHGAP11A	3.44517e-33	RHOA	1.25806e-45	GGA2	1.83111e-20	PSTPIP1	1.8314e-47	SLC35C1	6.67807e-14	SIX2	4.94251e-15	GJC1	1.08399e-22
C6orf155	3.255e-09	DIAPH3	4.88149e-63	DPF3	2.4573e-19	NFIA	2.8295e-21	SNAPIN	2.62027e-14	GPR17	3.50432e-33	CRTAC1	1.34624e-45	PCP4L1	1.91926e-20	LGALS9C	2.05747e-47	GLA	6.68679e-14	NAV2	4.99685e-15	KLK6	1.16236e-22
GRIK3	3.28743e-09	FGD4	5.57336e-63	C1orf70	2.45965e-19	ISG15	2.92116e-21	CHRM2	2.62097e-14	FLVCR2	3.61009e-33	CHTF18	1.48594e-45	IGFBP6	1.98751e-20	C17orf60	2.06117e-47	BCL2L2	6.69448e-14	DLG4	5.06092e-15	FZD5	1.16236e-22
RUNDC3B	3.45961e-09	HES6	5.57336e-63	SLC25A4	2.46015e-19	FSCN1	3.04792e-21	VPS11	2.63524e-14	C17orf103	3.61751e-33	C18orf56	1.48945e-45	CYP27C1	2.0395e-20	MUC6	2.2265e-47	UTP6	6.86578e-14	RRAS	5.11336e-15	PCDH12	1.17018e-22
BLOC1S3	3.51653e-09	CCDC19	6.71465e-63	ZNF781	2.50209e-19	RERGL	3.05708e-21	FAM149A	2.71123e-14	GOLGA7B	3.63765e-33	ALPL	1.54657e-45	XYLB	2.0405e-20	CHTF8	2.23211e-47	TFPI2	6.89553e-14	ECT2	5.14881e-15	ABI3BP	1.19006e-22
SNRPG	3.53602e-09	EGR3	6.84062e-63	C16orf59	2.53733e-19	TMEM146	3.06021e-21	COL2A1	2.75762e-14	NFATC1	3.79593e-33	LST1	1.67567e-45	NNT	2.04878e-20	UBE2L6	2.40525e-47	HTATIP2	7.04452e-14	PDXDC1	5.1537e-15	CYP20A1	1.29988e-22
ANKRD29	3.54678e-09	SSTR1	7.9065e-63	TIMELESS	2.54741e-19	ICAM5	3.09455e-21	BCAT1	2.77025e-14	KDM5B	3.92438e-33	B4GALT2	1.71528e-45	SRRM3	2.17214e-20	HMGN5	2.40759e-47	GREM2	7.15285e-14	LHFPL1	5.1803e-15	AK7	1.34693e-22
SPINK7	3.62403e-09	LSR	8.8587e-63	HM13	2.54741e-19	TSPYL1	3.14789e-21	UGP2	2.77663e-14	AQP11	4.16209e-33	C1orf131	1.72892e-45	SLC6A18	2.18859e-20	RALGDS	2.68899e-47	CDR2	7.22804e-14	ACTA2	5.22447e-15	C5orf28	1.37641e-22
CENPH	3.66117e-09	PARN	9.39793e-63	PKP4	2.56469e-19	KIAA0141	3.18236e-21	RIT1	2.80637e-14	NDRG2	4.16209e-33	GPR19	1.7919e-45	CYP21A2	2.21973e-20	SLMAP	2.75615e-47	CHAC1	7.42113e-14	VAV3	5.22447e-15	PAM	1.3849e-22
MCM10	3.67959e-09	CDC6	1.17831e-62	GPT2	2.59187e-19	SCN4A	3.4141e-21	PRDM15	2.86874e-14	C20orf151	4.22716e-33	DAPK1	1.94996e-45	ZNF629	2.21986e-20	SIRPB2	2.8641e-47	NME1-NME2	7.57848e-14	PUS3	5.24031e-15	RHBDL2	1.39321e-22
IER5L	3.70188e-09	TYMS	1.2196e-62	KIAA1683	2.64075e-19	TMEM59	3.46375e-21	GDF2	2.9078e-14	IPO4	4.27968e-33	C6orf97	1.96859e-45	NPY5R	2.21986e-20	CRTAM	2.99364e-47	FRMD3	7.68713e-14	MRVI1	5.27795e-15	C8orf48	1.41148e-22
NAGS	3.70188e-09	PIK3R1	1.37066e-62	ASB8	2.71935e-19	SPINLW1	3.49936e-21	CACNB4	2.95203e-14	SEC14L1	4.44303e-33	TMPRSS2	2.04797e-45	LOC144776	2.21988e-20	NDC80	3.08754e-47	BCO2	7.82928e-14	C8orf46	5.38257e-15	TCEANC	1.57114e-22
CLN6	3.70613e-09	ESRP1	1.72865e-62	ARMC10	2.77687e-19	EHD3	3.59819e-21	AARS2	2.98384e-14	ABCA3	4.48186e-33	STOM	2.3241e-45	ZNF714	2.27723e-20	PDCD6IP	3.11391e-47	C1orf69	8.11572e-14	VAMP3	5.41132e-15	SLC32A1	1.62267e-22
NR2C2AP	3.71385e-09	MASP2	2.12231e-62	C14orf139	2.85912e-19	ZFP2	3.64079e-21	TESC	3.04105e-14	MOGAT1	4.52799e-33	EPB42	2.42761e-45	GGT5	2.31322e-20	SRCRB4D	3.26304e-47	EPR1	8.14879e-14	NIPAL4	5.41813e-15	CRLF2	1.67561e-22
DDX56	3.72556e-09	ACTA2	2.13588e-62	RNF11	2.86385e-19	FLJ43390	3.64079e-21	SLC45A4	3.14795e-14	RAC3	4.55067e-33	SESN1	2.53433e-45	RCOR2	2.34752e-20	PLEK	3.35523e-47	WDSUB1	8.24727e-14	SCARB2	5.42006e-15	NPW	1.68779e-22
REEP2	3.73526e-09	RNFT2	2.566e-62	TSPAN2	2.89936e-19	C9orf135	3.67163e-21	ATP13A2	3.15248e-14	NES	4.61061e-33	GATA2	2.6392e-45	EFCAB5	2.38732e-20	HLA-C	3.44289e-47	NEGR1	8.25512e-14	RASSF5	5.44385e-15	TMEM130	1.69094e-22
CLIP4	3.7369e-09	ARHGAP10	2.61599e-62	SDCCAG3	2.90959e-19	RETSAT	3.73027e-21	UFC1	3.15586e-14	IQSEC1	4.68241e-33	RCCD1	2.69108e-45	CASC4	2.3885e-20	PTPLAD1	3.56679e-47	ANXA9	8.38974e-14	PVRL2	5.47206e-15	IGF2BP2	1.76817e-22
SHISA3	3.74532e-09	FBXO43	2.84697e-62	ILF3	2.96527e-19	C18orf16	3.76134e-21	RFWD2	3.18288e-14	NAT9	4.73271e-33	KIAA0141	2.80943e-45	MLF1IP	2.39007e-20	STARD3	3.6209e-47	NCAPG	8.65036e-14	LY6G6D	5.58397e-15	CLDN9	1.80647e-22
RPA3	3.92506e-09	PHYHIP	3.609e-62	GRPEL2	2.99235e-19	MYOT	4.08292e-21	COL24A1	3.19975e-14	DNAJC22	4.97807e-33	ST8SIA6	3.0054e-45	FBN3	2.41348e-20	GABRA2	3.77268e-47	LYRM7	8.81716e-14	GIPC2	5.83913e-15	C6orf155	1.81929e-22
WDHD1	3.92539e-09	YAP1	3.74381e-62	C10orf81	3.00981e-19	ASB2	4.15602e-21	RAD1	3.20639e-14	FLT4	5.15496e-33	KRT74	3.25603e-45	RAPGEF2	2.49909e-20	SLC6A3	3.79662e-47	SIRT7	8.84455e-14	KITLG	5.83913e-15	SLC5A2	1.82344e-22
SMUG1	3.93213e-09	ABCA1	3.76595e-62	ZNF259	3.0345e-19	DNAH3	4.15602e-21	DNASE1L2	3.26953e-14	C1orf38	5.15757e-33	CD5L	3.33817e-45	PKIA	2.53128e-20	FCRL6	4.49502e-47	C22orf31	9.09861e-14	ADRBK1	5.91086e-15	KIAA0895	1.92463e-22
RUVBL1	3.99945e-09	PLK4	3.82154e-62	C16orf55	3.20414e-19	MCEE	4.29625e-21	TRIM16L	3.32491e-14	ZNF695	5.29287e-33	PRDM16	3.48722e-45	LEAP2	2.53356e-20	CRB2	4.63626e-47	CDHR1	9.16221e-14	LRRC8B	6.13831e-15	ISCA1	1.95361e-22
UBE2Q2	4.12901e-09	CCDC152	4.34121e-62	HNRNPU	3.21423e-19	DCDC2B	4.41285e-21	MEX3A	3.33561e-14	EPB41L5	5.29287e-33	MYL3	3.81699e-45	CCNG2	2.60869e-20	LTB4R2	4.73178e-47	GFRA2	9.49967e-14	EDEM3	6.19236e-15	NUP62CL	1.97915e-22
HPD	4.25487e-09	SUCLA2	4.34582e-62	CSTF3	3.2321e-19	PHKB	4.44109e-21	SLC30A3	3.33875e-14	TRIM59	5.80923e-33	TYROBP	3.97116e-45	LMO2	2.6621e-20	PTCRA	4.78146e-47	SLC9A2	9.50468e-14	CHP2	6.19236e-15	ESM1	2.02375e-22
MICAL1	4.28791e-09	SNRPB	4.52636e-62	CCBP2	3.30206e-19	LOC100302650	4.48737e-21	MTMR11	3.34136e-14	PMP22	5.94828e-33	RAET1L	4.12345e-45	VTCN1	2.67801e-20	CR2	5.03691e-47	MIF4GD	9.57818e-14	KIFC1	6.21931e-15	SHC3	2.02626e-22
COL21A1	4.28791e-09	DAP3	4.81272e-62	ADAMTSL1	3.49414e-19	HAUS8	4.50167e-21	SLC35E4	3.45751e-14	SNRPE	6.25426e-33	TMEM48	4.25696e-45	SLC7A3	2.71937e-20	PTPN12	5.1088e-47	BPHL	9.74071e-14	UGT2B4	6.44021e-15	OPRK1	2.04837e-22
YIF1B	4.36121e-09	MFAP2	5.08985e-62	DUSP14	3.52702e-19	RNF157	4.76963e-21	DBT	3.4663e-14	KRT80	6.30548e-33	JPH4	4.30683e-45	ZFPL1	2.8979e-20	MFN2	5.17784e-47	ARPC5	1.02579e-13	ATP2B4	6.5344e-15	C10orf75	2.07839e-22
C4orf21	4.36752e-09	AIM1L	5.59373e-62	NMB	3.5753e-19	PSAPL1	4.88565e-21	RCN2	3.52204e-14	CXCL3	6.3403e-33	DSG2	4.45801e-45	DAB2IP	2.90716e-20	GPRIN1	5.19209e-47	POLD2	1.02886e-13	ARHGAP10	6.97546e-15	KCTD14	2.1027e-22
PRR19	4.41626e-09	C20orf103	6.07943e-62	KIAA0408	3.60297e-19	ZNF707	5.74705e-21	SDHB	3.55418e-14	CDC14A	6.71808e-33	NLRP12	4.46799e-45	TTC29	2.92258e-20	RHOG	5.34664e-47	E2F7	1.05811e-13	MPZL2	6.98393e-15	RNF220	2.19922e-22
NOP2	4.48948e-09	F12	6.07984e-62	ST3GAL3	3.72435e-19	EGF	5.8269e-21	CCRN4L	3.59936e-14	C1orf182	6.97261e-33	CXCL3	4.64584e-45	CARS	3.04861e-20	CORO7	5.37299e-47	ARHGEF3	1.06837e-13	TSHZ3	7.00568e-15	GJA5	2.26568e-22
BRCA1	4.51825e-09	FLVCR1	6.77727e-62	TKT	3.80279e-19	KPNA2	5.85885e-21	BOP1	3.84357e-14	SACM1L	7.07156e-33	PLXNB3	4.68034e-45	OLFML1	3.04861e-20	ITLN2	5.51225e-47	SLC25A34	1.10382e-13	MFN2	7.2187e-15	FAM7A2	2.29628e-22
C12orf32	4.5427e-09	ATP13A1	7.87214e-62	CDCA3	3.83898e-19	CYP2A13	6.12664e-21	GRHPR	3.8461e-14	SPDEF	7.6034e-33	C19orf69	4.69802e-45	NAPEPLD	3.06534e-20	NLRC4	5.60845e-47	RASIP1	1.116e-13	PRRC1	7.25792e-15	SENP8	2.30734e-22
C11orf83	4.54675e-09	NXNL1	8.26886e-62	POP1	3.96211e-19	DCBLD1	6.40239e-21	XAGE1D	3.88476e-14	SLC5A6	7.64334e-33	CLEC1B	4.73082e-45	NPHP1	3.15519e-20	ITGA4	5.83758e-47	NOS1AP	1.1448e-13	GPRC6A	7.3043e-15	SMAGP	2.46417e-22
RGAG4	4.58678e-09	SSX2IP	8.58786e-62	ITIH5	3.96405e-19	FCER1A	6.49813e-21	ISOC1	3.93469e-14	HTR3A	7.75761e-33	LTBP4	5.19483e-45	TMEM232	3.16276e-20	HCG26	6.26013e-47	BIVM	1.16016e-13	PRR7	7.39475e-15	TSPAN2	2.47202e-22
LEMD2	4.58678e-09	FBXL19	8.83448e-62	EME1	4.09211e-19	IGF2BP2	6.6523e-21	CCL25	3.99733e-14	IL1RL2	8.28984e-33	MYOZ1	6.31628e-45	FGA	3.19083e-20	FAM57A	6.75049e-47	DOK1	1.18364e-13	RNF175	7.65037e-15	CYB5D1	2.6884e-22
LOC283856	4.61069e-09	C8orf30A	1.02378e-61	KAT2B	4.24677e-19	LOC121838	6.77252e-21	FGF13	4.02738e-14	FGD3	8.28984e-33	TRPC3	6.94198e-45	RNF31	3.26397e-20	DLX1	7.56943e-47	ZMYND15	1.18639e-13	ITIH5	7.66087e-15	DPP6	2.75262e-22
STARD8	4.61069e-09	WSCD1	1.05686e-61	MYOC	4.29753e-19	LBX2	6.86368e-21	ZFAT	4.05302e-14	CCIN	8.41685e-33	WDR65	6.96614e-45	KCNK5	3.37436e-20	FOXN1	8.18735e-47	RNASE2	1.20704e-13	BNIP2	7.79164e-15	STXBP2	2.75346e-22
ABCB9	4.66129e-09	TSSC1	1.26156e-61	SULT1B1	4.31764e-19	ARPC1B	7.07418e-21	GNA12	4.13019e-14	CACNA1S	8.41718e-33	B3GNT4	7.18655e-45	CA3	3.4712e-20	HIF1A	8.49621e-47	CHP2	1.22518e-13	CST2	7.8525e-15	TSC22D1	2.75714e-22
PSMB3	4.77582e-09	HNRNPL	1.3456e-61	RNF43	4.33927e-19	TACC2	7.0744e-21	SLC4A11	4.13901e-14	HSPA5	8.62926e-33	BDH2	7.53929e-45	PLEK2	3.47934e-20	MTP18	8.82173e-47	TMEM49	1.24057e-13	AURKB	8.0134e-15	NKAIN4	2.76618e-22
PHF17	4.77805e-09	LRWD1	1.4034e-61	WNT3	4.55976e-19	HMGA2	7.14756e-21	LPCAT1	4.15143e-14	DNAJC12	9.46421e-33	29	7.6971e-45	AKT1	3.48595e-20	SOLH	9.40734e-47	GIYD2	1.24093e-13	RIPK3	8.11633e-15	TNFRSF21	2.92853e-22
FYN	5.15127e-09	E2F2	1.41564e-61	CRADD	4.55976e-19	UBE2S	7.18799e-21	MCC	4.15934e-14	LPCAT3	9.88084e-33	SLC7A5	7.94503e-45	WDR24	3.56287e-20	MYCNOS	1.11316e-46	RBP3	1.26178e-13	SLC8A1	8.48818e-15	S100A6	3.05086e-22
PDE7B	5.22786e-09	CACNA2D1	1.49531e-61	FEZ1	4.62795e-19	CCL2	7.49735e-21	C9orf103	4.23137e-14	PHLDA2	1.02401e-32	BTBD11	8.24928e-45	C1orf187	3.63108e-20	CCM2	1.236e-46	MYBL1	1.29958e-13	NOX4	8.5367e-15	FOXK2	3.05881e-22
MAP3K8	5.26975e-09	CMA1	1.55953e-61	HSPB7	4.63867e-19	KBTBD10	7.61481e-21	DCAF11	4.26998e-14	RHBG	1.07132e-32	SPERT	8.35332e-45	KCTD15	3.70677e-20	CYGB	1.30996e-46	HLA-J	1.3073e-13	MAP7	8.67037e-15	MAP7D3	3.13536e-22
C8orf4	5.27112e-09	GALE	1.56854e-61	CYS1	4.71451e-19	GDF7	7.96221e-21	GPSM1	4.28679e-14	DAP3	1.07293e-32	PNCK	9.12498e-45	ABP1	3.73895e-20	TNFRSF1A	1.3653e-46	XPA	1.35401e-13	ANKRD35	8.67419e-15	C20orf46	3.18245e-22
C1orf183	5.27144e-09	C1orf190	1.63084e-61	SPC25	4.79794e-19	LOC100270710	8.33161e-21	ACACB	4.28715e-14	WDR62	1.09503e-32	FOXE1	9.374e-45	CDK18	3.75814e-20	MST1P9	1.38258e-46	ACO1	1.37843e-13	JAKMIP2	8.71459e-15	CDK7	3.33155e-22
IQGAP3	5.27144e-09	NTRK2	1.65363e-61	TNFSF12	4.94102e-19	PEG3	8.69738e-21	DNAJB11	4.3309e-14	TCF4	1.11801e-32	TACC3	1.04045e-44	CYB5A	3.8784e-20	LNX1	1.46218e-46	NRBP1	1.41036e-13	CCDC54	8.74456e-15	RARB	3.34527e-22
EXO1	5.27144e-09	FAM7A3	1.74826e-61	PHF16	4.98077e-19	FST	8.79592e-21	PLAC8	4.42181e-14	GNPNAT1	1.16371e-32	IGSF11	1.1582e-44	FGD4	4.13227e-20	CORO1C	1.54345e-46	SLC6A4	1.44493e-13	C8orf45	8.81949e-15	VSTM2L	3.45054e-22
SNORD116-20	5.37077e-09	GRM4	2.26837e-61	AMOTL1	5.28823e-19	C9orf116	8.90243e-21	MAGED2	4.45147e-14	TMEM109	1.16442e-32	UCN2	1.23837e-44	TTC30A	4.18155e-20	FAM36A	1.56134e-46	C12orf65	1.44693e-13	RCC2	8.93322e-15	LRRC52	3.50059e-22
PREB	5.53804e-09	C9orf7	2.33134e-61	ABCB5	5.34951e-19	MUC15	9.11579e-21	TMEM136	4.56406e-14	C10orf128	1.16904e-32	SHANK3	1.40788e-44	MAPRE2	4.27803e-20	CD8A	1.58042e-46	PPIA	1.47135e-13	ALDH3A1	8.94061e-15	ANKS6	3.66718e-22
C19orf61	5.55867e-09	RNPEP	2.48589e-61	CD209	5.36192e-19	MYBPC1	9.3995e-21	GLI4	4.87358e-14	TLR8	1.18398e-32	CHRM2	1.48652e-44	GGTLC2	4.3773e-20	ARHGAP17	1.64547e-46	SLC14A1	1.50973e-13	KCNA4	8.95957e-15	DNAL1	3.69757e-22
GPRIN1	5.64753e-09	COPG	2.63257e-61	SYNJ2BP	5.43735e-19	DMD	9.82093e-21	DEAF1	4.90491e-14	MRM1	1.21218e-32	QSOX1	1.64458e-44	UTS2R	4.55317e-20	POU2F3	1.68951e-46	MTUS1	1.54776e-13	AGPAT3	9.10427e-15	ZNF708	3.75015e-22
RGS19	5.67741e-09	SAMD1	2.9246e-61	AP1S3	5.49172e-19	ANKRD2	9.84675e-21	SESTD1	4.90491e-14	UBFD1	1.23903e-32	R3HDM1	1.66182e-44	PLXNA4	4.81569e-20	LOC146336	1.82476e-46	NCOA7	1.5768e-13	CD52	9.47514e-15	ELP4	3.79791e-22
MAPK15	5.68019e-09	TRAF7	3.27518e-61	ANKZF1	5.73541e-19	AIM2	9.9481e-21	DONSON	4.90491e-14	HSD17B6	1.45367e-32	TTC16	1.95063e-44	NRIP3	4.93117e-20	COL4A1	1.91648e-46	TES	1.58989e-13	BAT2	9.59134e-15	GUSBL1	3.81001e-22
HTR1B	5.69145e-09	PCYOX1	3.29476e-61	AGXT2L2	5.73541e-19	RAF1	1.00465e-20	DNMT3B	4.95142e-14	BCL9	1.47083e-32	LOC145820	1.97415e-44	RBM33	5.07371e-20	RPL10	1.95067e-46	ARHGEF17	1.59976e-13	MYEF2	9.77607e-15	GJB4	3.83248e-22
MAB21L2	5.70993e-09	ETS2	3.38019e-61	CYP27B1	5.86438e-19	ANKRD53	1.00465e-20	AP3M2	4.96127e-14	CTDSPL	1.47425e-32	NR4A2	2.03593e-44	SOSTDC1	5.21637e-20	MKRN2	2.01463e-46	HIST3H2A	1.6072e-13	ACVRL1	9.84572e-15	CLDN2	3.85635e-22
DPM2	5.8234e-09	MMP1	3.49452e-61	CPOX	5.96287e-19	SOCS6	1.01695e-20	UNK	4.97658e-14	FAM86A	1.55495e-32	DNAJB11	2.04351e-44	LASS4	5.21829e-20	PPARA	2.03284e-46	PPP1R14B	1.61607e-13	SNAI2	9.84572e-15	PRUNE	3.89038e-22
CDK5	5.96914e-09	CTNNA3	3.53579e-61	ZBTB12	6.04997e-19	PLCL1	1.02701e-20	CKAP2	4.99973e-14	TACC3	1.57371e-32	TPSAB1	2.05144e-44	RGS7BP	5.25144e-20	LOC645323	2.07318e-46	ARHGAP1	1.66509e-13	LOC100126784	9.84572e-15	ZFP62	3.96047e-22
GPR146	5.98678e-09	PPP1CA	4.11692e-61	ZNF598	6.18135e-19	LAMA3	1.08507e-20	SLC27A6	4.99973e-14	LILRA1	1.62854e-32	PLA2G4F	2.14064e-44	PDILT	5.25498e-20	DLGAP2	2.09138e-46	FGF9	1.67219e-13	TTC23	9.94147e-15	FAM5B	3.99866e-22
FBXW9	5.9932e-09	REEP4	4.16417e-61	FMO4	6.3694e-19	SLC19A3	1.10383e-20	DUOX1	5.06377e-14	ETS1	1.64194e-32	ITGA1	2.30784e-44	WT1	5.3076e-20	PKMYT1	2.39386e-46	TMEM207	1.68934e-13	ARMC6	9.94147e-15	GPR142	4.07289e-22
ETV4	6.03157e-09	TRPM3	4.19406e-61	EPHA7	6.48375e-19	CSDAP1	1.11879e-20	ARMC9	5.16545e-14	C11orf66	1.67243e-32	TSC22D3	2.78908e-44	GFER	5.33623e-20	HMHA1	2.42447e-46	C19orf69	1.72825e-13	ELP3	1.02231e-14	SYNCRIP	4.11123e-22
PRPH	6.05955e-09	RELN	4.25314e-61	PTCD1	6.58354e-19	XRCC3	1.12259e-20	ZNF740	5.17268e-14	CD302	1.73807e-32	RAB11FIP1	3.07906e-44	GDF7	5.54179e-20	FAM113B	2.45009e-46	CLU	1.73107e-13	P2RX2	1.02509e-14	ZNF22	4.12396e-22
FOXM1	6.1087e-09	PITX1	4.25314e-61	EFTUD2	6.60791e-19	SOCS1	1.13707e-20	TM4SF20	5.22312e-14	RNF13	2.11581e-32	C1orf130	3.18204e-44	LHX9	5.94844e-20	ITPRIPL1	2.48246e-46	CTXN3	1.73314e-13	TFE3	1.02518e-14	AHCYL2	4.26825e-22
C21orf34	6.11682e-09	FBXO31	4.29017e-61	ZNF267	6.6877e-19	FLJ44635	1.14961e-20	KIAA1244	5.22915e-14	DEFA1B	2.27581e-32	PTPRE	3.25505e-44	NINJ2	6.09633e-20	TSGA10	2.48352e-46	FCGR3A	1.78986e-13	EPB41L1	1.03673e-14	PLXDC1	4.4301e-22
SNHG12	6.17467e-09	EPHB1	4.88463e-61	MLXIPL	6.78313e-19	FANCI	1.19013e-20	HDAC4	5.28639e-14	SBK1	2.31681e-32	TJP1	3.41716e-44	LOC219347	6.13835e-20	CDKN2AIP	2.60831e-46	CCDC137	1.81168e-13	FGF10	1.04235e-14	C10orf67	4.64288e-22
DONSON	6.30415e-09	MAF	4.92254e-61	POLR2D	6.78313e-19	PTHLH	1.19489e-20	NR4A3	5.36632e-14	TCP11L2	2.42764e-32	PMP22	3.50462e-44	ZDHHC7	6.14679e-20	INTS8	2.95597e-46	TOB2	1.83533e-13	C2orf40	1.04235e-14	HSPA1B	4.69676e-22
RFT1	6.36356e-09	GRM8	5.14308e-61	HEATR2	6.98337e-19	SEMA3G	1.27804e-20	SEC24B	5.462e-14	MITF	2.49598e-32	KIAA0040	3.60832e-44	SLC6A8	6.20522e-20	MKNK1	3.16281e-46	CDCA8	1.85369e-13	RTP1	1.04912e-14	TP53INP2	4.70405e-22
TXLNB	6.40067e-09	RBM9	5.28485e-61	GDF15	7.15316e-19	KIF18A	1.34266e-20	FHDC1	5.46359e-14	ATAD5	2.62135e-32	TMEM69	3.68199e-44	GRLF1	6.37631e-20	SLC2A1	3.22031e-46	C19orf77	1.86203e-13	C9orf140	1.05028e-14	PRKD1	4.70405e-22
OSBPL5	6.55309e-09	FKBP4	5.9139e-61	DSN1	7.24088e-19	C1orf116	1.34301e-20	C1QTNF6	5.53272e-14	P4HA3	2.64777e-32	FBXO43	3.91157e-44	ERO1L	6.41676e-20	PLEKHN1	3.45368e-46	AQP4	1.98644e-13	WFDC1	1.08521e-14	LOC401588	4.70405e-22
PLA2G15	6.60746e-09	RTKN2	6.4178e-61	BEX4	7.40021e-19	ARMC3	1.35729e-20	PFKFB2	5.61436e-14	PDIA6	2.64777e-32	DDX39	4.86731e-44	DDAH1	6.64186e-20	CSTA	3.73797e-46	TMEM164	2.00043e-13	ANKRD43	1.08857e-14	PLP2	4.7681e-22
LDB2	6.61667e-09	ZWILCH	6.75564e-61	ASAM	7.46883e-19	RPL3	1.35759e-20	FCGR2C	5.61436e-14	IL18R1	2.84871e-32	PODXL	5.06802e-44	GYS1	6.66029e-20	MCM7	4.1597e-46	CASP8	2.00538e-13	INPP5B	1.11017e-14	KPNA5	4.77056e-22
COPG	6.61667e-09	RAVER1	7.23809e-61	FAM72D	7.51518e-19	RPL15	1.36113e-20	MKRN3	5.62163e-14	DARS2	2.90793e-32	BTK	6.01537e-44	KRT222	6.66029e-20	PYHIN1	4.16171e-46	CRTAP	2.01972e-13	MNX1	1.1112e-14	LINGO1	4.80029e-22
LOC144571	6.63579e-09	PSRC1	8.19076e-61	C15orf42	7.52739e-19	ACSS2	1.40972e-20	ZKSCAN3	5.64869e-14	MYH11	2.98486e-32	IFITM2	7.38236e-44	CD302	6.78989e-20	CHST11	4.57186e-46	GTF3A	2.02274e-13	CAPN6	1.11276e-14	C4orf38	4.97309e-22
2014-03-02	6.69321e-09	EIF3L	8.31349e-61	PHKG1	7.57218e-19	SLCO5A1	1.42547e-20	ECEL1	5.64955e-14	CCT5	3.11136e-32	NAPSA	7.54384e-44	ZNF664	6.80399e-20	PELI2	4.6859e-46	UBE2Z	2.05836e-13	USP7	1.11342e-14	CD109	4.97454e-22
SLC25A22	6.71478e-09	ABI3BP	8.31835e-61	NCAPG	7.67139e-19	C21orf128	1.44031e-20	AIM1L	5.71417e-14	HECA	3.19118e-32	CAV2	7.77979e-44	NIT1	6.81288e-20	ZNF469	4.82899e-46	DYRK2	2.06482e-13	PRELID2	1.11656e-14	ABCA12	5.2733e-22
FOXK2	6.72637e-09	TRIB3	8.96459e-61	PRC1	8.27868e-19	COX6A2	1.49711e-20	TMEM56	5.77715e-14	PPAPDC1A	3.34654e-32	PVRL4	7.87154e-44	CUX1	7.37052e-20	AGFG2	5.03871e-46	C20orf46	2.1222e-13	COL10A1	1.1277e-14	COLEC10	5.35899e-22
POLE	6.95045e-09	PSMA5	9.17702e-61	CHP	8.47287e-19	TMEM132A	1.51147e-20	GABPB2	5.80102e-14	EEF1A2	3.34654e-32	RNF145	7.9428e-44	CHERP	7.52672e-20	NPY2R	5.12754e-46	GSTM3	2.16648e-13	ARHGEF17	1.13234e-14	FOSB	5.47067e-22
RHEBL1	7.03506e-09	HSD17B11	1.05437e-60	G6PC	8.73443e-19	MYLPF	1.51225e-20	FUT2	5.8765e-14	PPFIBP1	3.96017e-32	GRHL2	8.38507e-44	UACA	7.59808e-20	CXorf36	5.19348e-46	TPTE2P3	2.16832e-13	OR5AU1	1.13481e-14	CDK2AP1	5.47816e-22
TPM3	7.06699e-09	CYP3A4	1.19483e-60	ACAA2	8.7584e-19	HSDL2	1.60082e-20	GNAO1	5.90411e-14	KIF22	4.11547e-32	TUBB	9.58986e-44	RARRES3	7.60577e-20	ASB10	5.42235e-46	KRT81	2.17125e-13	EARS2	1.14197e-14	GLTP	5.51941e-22
HMGCLL1	7.12532e-09	BCL9	1.23354e-60	TMTC1	8.76782e-19	TECRL	1.65251e-20	23	5.90411e-14	FGF10	4.43312e-32	MCOLN1	9.80082e-44	ATP5E	7.7363e-20	MIR155HG	5.45798e-46	TUBB4	2.17125e-13	NCRNA00092	1.15055e-14	ETV1	5.54159e-22
PKD2	7.15305e-09	STXBP2	1.40911e-60	ZNF540	9.09332e-19	CCDC13	1.69947e-20	RPS6KL1	5.92979e-14	SDCBP	4.67351e-32	RDM1	9.83348e-44	RANBP10	7.78463e-20	EMR4P	5.67798e-46	DNM3	2.19385e-13	RANBP17	1.19177e-14	TNKS1BP1	5.56513e-22
ADCYAP1	7.17889e-09	BOLA2	1.52727e-60	GJC1	9.10831e-19	RAD51AP1	1.74826e-20	PYCR2	6.00884e-14	CARD14	4.67351e-32	TPBG	9.90239e-44	OLAH	7.79817e-20	CD74	6.11192e-46	TPD52L2	2.21968e-13	CCNA2	1.19338e-14	WDR78	5.57993e-22
MAD2L1	7.22004e-09	PVRL2	1.53618e-60	MEX3A	9.11055e-19	LHX5	1.74968e-20	C20orf56	6.02664e-14	TJP1	4.69385e-32	EMR1	1.02172e-43	CCDC85C	7.85864e-20	CNKSR1	6.16819e-46	VSTM2L	2.24218e-13	NCRNA00095	1.20315e-14	SLC6A3	5.8346e-22
WDR4	7.29107e-09	NR4A3	1.57019e-60	AZGP1	9.34582e-19	CHN1	1.86361e-20	ZNF74	6.09367e-14	HDGF	4.91359e-32	FOXA2	1.02356e-43	CLDN15	7.85864e-20	SKA3	6.2709e-46	DOC2A	2.27673e-13	PBK	1.20966e-14	EDEM2	5.90183e-22
C15orf51	7.34266e-09	C5orf4	1.9467e-60	MYC	9.48803e-19	FANCB	1.94103e-20	POLA1	6.22132e-14	CCDC99	4.95454e-32	QKI	1.02418e-43	HIST3H2A	7.91098e-20	DLX3	6.28293e-46	DENND3	2.28211e-13	FILIP1	1.2898e-14	EPB41L4B	5.94575e-22
CCDC58	7.37369e-09	TMED3	1.97254e-60	C1orf133	9.77317e-19	ASB10	1.99222e-20	ACTG2	6.24346e-14	C2CD4A	5.02397e-32	S100A2	1.05451e-43	BRAP	8.18216e-20	PAQR8	6.44246e-46	CPOX	2.30213e-13	GLYATL1	1.29043e-14	PPP1R13B	6.1209e-22
MRTO4	7.50631e-09	FEZ1	2.00285e-60	SLC27A6	9.82466e-19	TMF1	2.04132e-20	LLGL1	6.32588e-14	BTK	5.54232e-32	DNAH10	1.07293e-43	DYX1C1	8.24387e-20	GPR12	6.58111e-46	TFG	2.33397e-13	MOSC1	1.33467e-14	2014-03-10	6.14546e-22
CENPL	7.55331e-09	CCDC78	2.11153e-60	LITAF	9.85408e-19	RAB11A	2.06845e-20	DLL4	6.38929e-14	PDF	5.81168e-32	COL4A4	1.0996e-43	VAMP5	8.27217e-20	ITGAM	6.89241e-46	SIK3	2.36616e-13	LIG3	1.3499e-14	PTGER1	6.18456e-22
SNORD116-4	7.60936e-09	CSF3	2.28793e-60	TDRD10	9.89912e-19	C17orf28	2.08687e-20	CKAP4	6.49441e-14	ADAM12	6.14546e-32	ANKRD44	1.14643e-43	CHAF1A	8.31607e-20	GLRX5	8.21793e-46	CTSZ	2.37249e-13	FBXO30	1.35036e-14	C9orf169	6.25901e-22
KIF13A	7.66333e-09	PCSK5	2.76606e-60	MRPL17	9.90291e-19	CCNB2	2.10501e-20	C5orf39	6.51418e-14	C14orf49	6.17382e-32	AQP7	1.15555e-43	C9orf71	8.45497e-20	JAKMIP1	8.59652e-46	RAD54L	2.37673e-13	KIAA1244	1.35144e-14	GARS	6.37754e-22
CENPK	7.89093e-09	RFTN2	3.69839e-60	NCAPD3	1.01232e-18	CDH26	2.12881e-20	CCDC77	6.54908e-14	ADCK5	6.37911e-32	RFC2	1.18375e-43	MED10	8.61461e-20	CKLF	9.44516e-46	ABCC3	2.37821e-13	CCT2	1.37366e-14	C12orf76	6.4426e-22
UNG	7.89472e-09	BIN1	3.83348e-60	LMNB2	1.04352e-18	DARC	2.13989e-20	WASF2	6.6547e-14	OR2A9P	6.64629e-32	HMGA2	1.19787e-43	OLFM2	8.63582e-20	CD53	9.74348e-46	ALDH9A1	2.38807e-13	RBMS3	1.38135e-14	KLK11	6.60787e-22
ZFP36L1	8.08234e-09	MANF	3.85796e-60	FBXL5	1.05798e-18	SYNPO2L	2.14369e-20	LOC100128191	6.73863e-14	NCRNA00092	7.19633e-32	TPRXL	1.34528e-43	SLC22A13	8.72624e-20	ABCC3	1.00861e-45	PYCARD	2.45407e-13	EIF4A1	1.38618e-14	RAB25	6.66904e-22
PDK2	8.1283e-09	FOXP2	4.12883e-60	SCUBE1	1.0641e-18	FAM54A	2.1947e-20	FEZ1	6.85577e-14	FAP	7.22165e-32	SC65	1.35252e-43	PTGIS	8.74566e-20	LOXL2	1.01869e-45	LRRTM2	2.54893e-13	TULP1	1.38618e-14	PGM5	6.69325e-22
KIF22	8.14318e-09	VLDLR	4.19146e-60	ZIK1	1.09258e-18	SERPINA3	2.24044e-20	CRIP3	6.93157e-14	SLC35B2	7.30272e-32	CCDC150	1.50858e-43	STAC2	9.1713e-20	LMX1B	1.05929e-45	CENPF	2.5522e-13	SEMA3B	1.39721e-14	GLTPD1	6.74158e-22
MRPL17	8.17829e-09	EPYC	4.38131e-60	C2CD4A	1.10305e-18	BHMT2	2.30204e-20	PIP5K1C	7.06336e-14	FHL2	7.62021e-32	C21orf62	1.57317e-43	MET	9.19661e-20	LIG1	1.12616e-45	EXOC4	2.56883e-13	EDNRA	1.40225e-14	RNF180	6.92573e-22
METTL1	8.26777e-09	NANS	4.58737e-60	LOC339524	1.12552e-18	LOC100127888	2.33523e-20	HES2	7.14263e-14	CBX4	7.88757e-32	FANCE	1.64664e-43	TIMM44	9.28573e-20	SNX19	1.12766e-45	DPY19L1	2.57068e-13	DTX3L	1.42616e-14	IER2	6.97578e-22
SLC37A4	8.32538e-09	HIST1H2BD	4.60875e-60	FAM123A	1.13475e-18	MUC13	2.36296e-20	S100A12	7.21244e-14	STX2	8.16451e-32	PSMG3	1.85505e-43	CTDP1	9.29465e-20	RGS5	1.15201e-45	PDGFRA	2.57333e-13	CCT5	1.42958e-14	CPSF3	6.98346e-22
UGP2	8.49278e-09	SLC37A1	5.02626e-60	B3GNTL1	1.21191e-18	TCAP	2.55466e-20	TJP2	7.23638e-14	C4orf32	8.84285e-32	ANXA3	1.8933e-43	PDE4C	9.95434e-20	SYP	1.17999e-45	GNG7	2.59524e-13	SIAH3	1.48056e-14	OCA2	7.15452e-22
RAG1AP1	8.52122e-09	APH1A	5.16943e-60	PARVA	1.21508e-18	TMEM212	2.63383e-20	ECHS1	7.29606e-14	LILRB3	8.95742e-32	NEK5	1.89707e-43	KCNK3	1.02799e-19	ACSL3	1.18058e-45	MAD1L1	2.60903e-13	FAM111B	1.4905e-14	LRWD1	7.21868e-22
SIK1	8.52815e-09	EMILIN2	5.46037e-60	C1orf112	1.23361e-18	MOGAT2	2.75921e-20	TCF21	7.35897e-14	ATF3	1.03484e-31	CHIA	1.98693e-43	ATP6AP1	1.06095e-19	DOK2	1.29464e-45	FMO4	2.61818e-13	LPCAT4	1.4968e-14	LPPR3	7.31597e-22
BMP5	8.59215e-09	LOC201651	6.16181e-60	PLOD3	1.27686e-18	MRGPRE	2.87554e-20	DNA2	7.68162e-14	SGMS2	1.03504e-31	DUOX1	1.99381e-43	FAM102A	1.07172e-19	GOT2	1.29938e-45	ABCG2	2.63565e-13	ZNF3	1.50188e-14	GP5	7.3693e-22
RPUSD1	8.72755e-09	NUP62	9.35269e-60	FAM54A	1.27686e-18	KIAA0776	2.95056e-20	TPM3	7.6918e-14	TLL1	1.19156e-31	NIPSNAP1	2.13421e-43	IQUB	1.1358e-19	WDR49	1.3111e-45	KRT18	2.68188e-13	SCN2B	1.50947e-14	RPRD1A	7.52952e-22
NFIB	8.9104e-09	TDO2	9.47714e-60	TMEM130	1.29972e-18	PKNOX2	2.96943e-20	ANXA2P2	7.71649e-14	BYSL	1.2223e-31	GJB2	2.13796e-43	RAB26	1.1358e-19	PFKFB2	1.43879e-45	PGM5P2	2.73088e-13	LY6D	1.51479e-14	CST6	7.71294e-22
NOC4L	9.08379e-09	GTF3C1	9.71014e-60	NOP56	1.34677e-18	ADAMTS12	3.03989e-20	GLYATL1	7.81417e-14	GPR89A	1.23199e-31	LAD1	2.19531e-43	C12orf75	1.13626e-19	AK7	1.44146e-45	CLGN	2.78375e-13	ZNF187	1.53646e-14	FBXO48	7.8763e-22
ADAMTS9	9.17873e-09	ATAD2	1.19802e-59	PRR19	1.34817e-18	SLC24A5	3.05611e-20	ZNF581	7.82809e-14	SRF	1.24356e-31	NUMB	2.39963e-43	CKAP5	1.14423e-19	SIGLEC7	1.48293e-45	FUT8	2.79912e-13	CDO1	1.56801e-14	IL20RA	8.04415e-22
ACAT1	9.37031e-09	PTN	1.44952e-59	STAB2	1.5111e-18	KIF9	3.06942e-20	CYP17A1	7.93689e-14	RAB8B	1.30103e-31	C17orf72	2.45727e-43	NDUFA6	1.15274e-19	CXCL10	1.57496e-45	DEFB132	2.82691e-13	CYP4F22	1.63331e-14	ADAM22	8.28323e-22
EZH2	9.45765e-09	KLHL21	1.4632e-59	GRAMD1A	1.56834e-18	MMRN1	3.09734e-20	CNTNAP1	7.99554e-14	C6orf129	1.31483e-31	TNFRSF10C	2.51762e-43	NPAS2	1.16037e-19	C14orf167	1.58225e-45	GABARAPL1	2.83103e-13	MCAM	1.66206e-14	MTA2	8.32114e-22
TNNT1	9.51783e-09	RMI1	1.59767e-59	KRT27	1.58869e-18	MYO10	3.10131e-20	DCST2	8.02766e-14	LOC338758	1.33692e-31	COQ3	2.51762e-43	RTP2	1.16037e-19	BCAR3	1.58225e-45	MKI67	2.84162e-13	SMOC1	1.67923e-14	RAPGEFL1	8.45798e-22
TMEM108	9.56116e-09	RUVBL1	1.59928e-59	APBB1	1.60562e-18	C13orf30	3.12811e-20	SMC1B	8.23846e-14	RAD51AP1	1.37309e-31	DVWA	2.67692e-43	PRKX	1.20304e-19	L2HGDH	1.62922e-45	SPAG5	2.86165e-13	WWC1	1.68019e-14	ABCG4	8.5781e-22
SMPD4	9.7357e-09	TFR2	1.60214e-59	NUDCD1	1.61292e-18	C15orf23	3.33608e-20	RCL1	8.26466e-14	MORC2	1.40895e-31	ADD1	2.88804e-43	BBC3	1.28625e-19	EOMES	1.65647e-45	NBL1	2.93488e-13	DMKN	1.69252e-14	FAM89B	8.5781e-22
MKI67	9.84693e-09	GOLGA6L5	1.75893e-59	E2F6	1.61292e-18	C9orf30	3.37449e-20	LOC153684	8.35587e-14	C8orf73	1.44416e-31	XPC	2.94311e-43	SPINK7	1.30149e-19	ACTR8	1.73163e-45	SGEF	2.97101e-13	KCNS1	1.72347e-14	NOS3	8.75472e-22
DPF3	1.00401e-08	SPATS2	1.80144e-59	GAD1	1.63698e-18	KCNE1	3.37731e-20	WNK4	8.40234e-14	NME4	1.49487e-31	RFTN1	3.17399e-43	ABI3BP	1.32091e-19	PLCB2	1.85849e-45	ECHDC1	2.98443e-13	HIST1H2AM	1.74559e-14	STAB2	8.83269e-22
MYLK2	1.00467e-08	ARHGAP31	1.87296e-59	PPM1G	1.66752e-18	NEK2	3.39855e-20	TBC1D15	8.46909e-14	LSAMP	1.50493e-31	XPO5	3.21987e-43	KRTAP5-3	1.38261e-19	ARHGAP15	1.89817e-45	PM20D1	3.06198e-13	LHX1	1.74967e-14	PAIP2	9.17735e-22
RANBP1	1.02662e-08	GPRC5A	1.97605e-59	RLIM	1.69798e-18	ANKRD23	3.47141e-20	COL22A1	8.473e-14	FAM83D	1.8629e-31	FBXO38	3.53038e-43	SLC14A2	1.38268e-19	TRIM2	2.01754e-45	CDA	3.14933e-13	TMEM120B	1.76483e-14	PLK2	9.19486e-22
PTGER3	1.03732e-08	PSENEN	2.25797e-59	FABP6	1.73432e-18	TFF3	3.58647e-20	PLGLA	8.53164e-14	ANKRD22	1.90261e-31	PGAM5	3.79529e-43	CPOX	1.4195e-19	ZNF683	2.07593e-45	PC	3.15308e-13	DNM3	1.79083e-14	TATDN2	9.40732e-22
LMNB2	1.05097e-08	TMEM9	2.42553e-59	TRIM59	1.73736e-18	TREM1	3.75118e-20	SFRS2B	8.61377e-14	TBX15	1.92062e-31	C1orf168	3.85485e-43	HTR3D	1.4496e-19	TBC1D5	2.09481e-45	BRCA1	3.22308e-13	MINA	1.79083e-14	STRADB	9.42113e-22
BID	1.07196e-08	PECR	2.91688e-59	HAND1	1.77424e-18	ADAM8	3.82784e-20	C1orf77	8.72446e-14	SLC35B1	2.04529e-31	PAPSS2	3.93073e-43	SRCAP	1.50254e-19	ZNF331	2.13998e-45	TBRG4	3.23615e-13	CYP26B1	1.79695e-14	SCARB2	9.42113e-22
PCNA	1.07455e-08	DNA2	3.09229e-59	DARS	1.83325e-18	TMEM217	3.84908e-20	GOT2	8.79379e-14	C10orf2	2.05494e-31	BRCA1	4.22896e-43	EIF4E2	1.51388e-19	DNM3	2.18038e-45	PLCXD2	3.23917e-13	IL20	1.79786e-14	C11orf86	9.44717e-22
DCAF15	1.07966e-08	KIAA1211	3.15293e-59	RUNDC3B	1.86334e-18	KIAA1949	3.88046e-20	LRRC37A3	8.8505e-14	C1QA	2.0942e-31	MGC27382	4.37203e-43	GSTA4	1.60965e-19	KCNE4	2.20548e-45	TKT	3.26868e-13	SLC18A2	1.82993e-14	CCDC110	9.74467e-22
COL4A3BP	1.08235e-08	GFAP	3.36465e-59	C1orf95	1.86334e-18	CCDC6	4.04994e-20	CBR3	9.0195e-14	BPHL	2.1435e-31	FIG4	4.37698e-43	HAO1	1.6742e-19	CAB39	2.23228e-45	IGFN1	3.28806e-13	ACE	1.85819e-14	ZIM2	9.78245e-22
POLE2	1.09697e-08	RBPMS2	3.43698e-59	C11orf86	2.03695e-18	AGBL1	4.05477e-20	B4GALNT2	9.09813e-14	CP	2.16199e-31	PSMD2	4.51099e-43	RAB3A	1.67446e-19	KIF6	2.40298e-45	C6orf138	3.30487e-13	CLVS2	1.88644e-14	KRT19	9.9038e-22
PDRG1	1.11496e-08	TOR2A	3.78757e-59	CD302	2.13077e-18	TCF3	4.20107e-20	LOC100133469	9.18596e-14	GYG2	2.4724e-31	MCL1	4.95591e-43	ARFGEF2	1.69319e-19	ABCD3	2.42807e-45	DCTN2	3.38012e-13	NPTN	1.89737e-14	PDGFB	9.99311e-22
SDF2L1	1.13366e-08	PPARA	4.26405e-59	NOL10	2.20034e-18	CCM2	4.21037e-20	DCN	9.23957e-14	PITX1	2.53943e-31	PTHLH	5.12685e-43	SMAD9	1.77975e-19	RASSF5	2.45942e-45	BCR	3.57776e-13	SLC24A4	1.89983e-14	GFRA1	1.01676e-21
TUBG1	1.1523e-08	SYNGR3	4.57337e-59	CHAF1B	2.32827e-18	NNT	4.2532e-20	GSDMC	9.25864e-14	AKR7A3	2.62854e-31	NKPD1	5.50014e-43	LEPROT	1.97533e-19	CD6	2.47743e-45	FBXL3	3.58437e-13	C16orf86	1.91974e-14	ZNF804B	1.04672e-21
APOC1	1.16332e-08	PCDHGA3	5.00105e-59	SSBP2	2.3286e-18	FAP	4.29745e-20	ARHGAP10	9.26398e-14	LEPR	2.68562e-31	MTHFR	5.56795e-43	ASB17	2.00721e-19	HLA-E	2.48143e-45	ABCA3	3.59457e-13	YAP1	1.92614e-14	FAM109A	1.04691e-21
PRSS35	1.16749e-08	BLM	5.15945e-59	NR3C1	2.3356e-18	COX7C	4.39489e-20	GRPEL2	9.30433e-14	VASH1	2.71625e-31	CDK5R1	6.12417e-43	RHBG	2.06653e-19	LIX1L	2.61961e-45	ALDH4A1	3.7201e-13	GUCY1A3	1.93148e-14	OAZ3	1.06079e-21
RFC5	1.1892e-08	HOXA6	5.2415e-59	PER1	2.40596e-18	NHLRC4	4.42519e-20	THOC5	9.35735e-14	YBX2	2.77981e-31	MTIF2	6.37923e-43	KCNJ5	2.08354e-19	PILRA	2.68084e-45	NIPAL1	3.75742e-13	DMPK	1.93496e-14	GRIPAP1	1.10999e-21
C7orf47	1.21133e-08	CCDC80	5.5181e-59	STX6	2.47336e-18	FXYD4	4.44624e-20	BTBD12	9.56948e-14	CHPF2	2.79528e-31	GEMIN8P4	6.49021e-43	CNGA3	2.18871e-19	IQCH	2.68947e-45	CCDC113	3.81127e-13	CDC25A	1.93976e-14	SRP68	1.13334e-21
FAM124A	1.22404e-08	SLC7A3	5.99945e-59	SLC5A6	2.48885e-18	COL1A1	4.54571e-20	PCDHB2	9.57774e-14	XPO5	2.95543e-31	DDX12	6.97051e-43	LEMD1	2.23136e-19	MT1F	2.7064e-45	CDCA7	3.98647e-13	KIAA0020	1.94585e-14	YTHDC1	1.14093e-21
CELSR3	1.22547e-08	TIMM17B	6.19607e-59	MTHFD2	2.56844e-18	SGCA	4.86949e-20	SERTAD1	9.59628e-14	NMU	3.15692e-31	TMEM79	7.2364e-43	WEE1	2.24431e-19	TBC1D10C	2.84684e-45	SLC22A1	4.03933e-13	TLE6	1.9545e-14	MEX3A	1.17219e-21
OIP5	1.23926e-08	FAM189A2	7.06707e-59	RFC4	2.641e-18	CBLB	4.86949e-20	C14orf93	9.67189e-14	RBM28	3.19034e-31	RHOB	7.99663e-43	MDH1B	2.2644e-19	BIRC3	2.85967e-45	ADAMTS14	4.05631e-13	ZNF30	2.02095e-14	PNMA1	1.18396e-21
PEX14	1.23926e-08	TPD52	7.54548e-59	CGRRF1	2.69923e-18	CGN	5.05581e-20	C5orf54	9.68327e-14	PRR11	3.24151e-31	CA1	8.05851e-43	C4orf47	2.26804e-19	MAP3K9	2.96205e-45	PARK2	4.0856e-13	C10orf140	2.02824e-14	ELAVL1	1.20317e-21
HIST2H2AA3	1.25102e-08	TRAF2	7.59434e-59	ADAM12	2.77834e-18	DLGAP5	5.14062e-20	SPOCD1	9.69995e-14	CCDC152	3.42961e-31	MIF	8.90151e-43	SLC22A18AS	2.27689e-19	ABCG1	2.96406e-45	PML	4.09172e-13	HLF	2.03409e-14	LEPROTL1	1.24833e-21
EHBP1L1	1.25905e-08	POLR2H	7.65438e-59	CTSG	2.78138e-18	C9orf66	5.25202e-20	SUV39H2	9.73986e-14	KDELR2	3.44228e-31	FAM179A	8.98282e-43	PPP3CA	2.28892e-19	IKZF1	2.97297e-45	WDR90	4.31837e-13	TGM3	2.054e-14	ANO7	1.2619e-21
KIF23	1.25905e-08	MFAP5	7.76239e-59	WDR77	2.90263e-18	C4orf12	5.31458e-20	ADAM23	9.83512e-14	MFSD9	3.45084e-31	RANGAP1	9.03968e-43	CCM2	2.2909e-19	HLA-DPA1	3.81773e-45	CDC25C	4.37052e-13	C10orf55	2.14303e-14	CSNK1E	1.27367e-21
DCLK1	1.26481e-08	WBP4	7.7747e-59	CDCA4	2.95649e-18	PINK1	5.34697e-20	SFRP1	9.86614e-14	TRPM8	3.59238e-31	BEST1	9.03968e-43	NEURL2	2.39996e-19	NOD2	3.82909e-45	APOBEC3D	4.37052e-13	C6orf225	2.21728e-14	FIBCD1	1.28101e-21
EXOSC4	1.27265e-08	SLC25A39	8.02883e-59	RRS1	3.10763e-18	C8orf85	5.47476e-20	SAC3D1	1.00514e-13	GPR115	3.71688e-31	PTPN5	9.56584e-43	C1orf77	2.44322e-19	SUCLA2	3.97365e-45	C17orf63	4.41101e-13	SOX7	2.31964e-14	ARMCX3	1.28101e-21
FAM100B	1.35328e-08	PSMC4	8.17929e-59	HHLA2	3.18061e-18	PDPN	5.50058e-20	RNF215	1.00893e-13	DTL	3.79585e-31	TTC21A	9.71157e-43	NLRC5	2.44635e-19	HSD3B7	4.09078e-45	OPHN1	4.41133e-13	GJB5	2.33517e-14	ZNRF2	1.29312e-21
PNKP	1.3628e-08	GPR112	8.36895e-59	FBXO41	3.33608e-18	CHRDL1	5.53272e-20	DLGAP4	1.02637e-13	KCNRG	3.81827e-31	TMEM233	1.17134e-42	PDK4	2.45206e-19	ENTPD1	4.44042e-45	STAG3	4.44835e-13	SCN11A	2.36067e-14	HDAC7	1.33122e-21
LIX1L	1.37595e-08	CCL16	9.30287e-59	KIAA0513	3.33608e-18	MYO5B	5.67575e-20	SLC39A1	1.02832e-13	B3GNT2	3.82623e-31	NAA50	1.20081e-42	TMEM200A	2.45411e-19	PSORS1C2	4.76052e-45	TYROBP	4.51647e-13	SCARA5	2.37363e-14	KCNN4	1.33947e-21
ATP13A1	1.37891e-08	ECE2	9.30862e-59	ZC3H8	3.46731e-18	MT3	5.75295e-20	DLX5	1.03445e-13	ZNF485	3.87298e-31	CPEB4	1.28309e-42	TRDMT1	2.47209e-19	TUBB	4.83658e-45	DIO1	4.54325e-13	NEURL3	2.3992e-14	CD55	1.34678e-21
FGF7	1.38926e-08	MICAL2	9.46289e-59	WDR17	3.5198e-18	ATP2A3	5.77761e-20	PIP4K2B	1.03886e-13	AKAP7	3.94987e-31	LOC644165	1.30246e-42	INSR	2.47875e-19	CXCL9	4.87641e-45	DUSP2	4.59808e-13	INPP5D	2.40231e-14	SLC33A1	1.35522e-21
ECT2	1.4039e-08	PGP	1.08638e-58	KIF24	3.66068e-18	TENC1	6.36412e-20	AAK1	1.06329e-13	XPO4	3.95059e-31	KCNRG	1.33736e-42	CDK19	2.54104e-19	GPBAR1	4.981e-45	DDX12	4.61954e-13	CELSR3	2.43872e-14	NUDT9P1	1.37305e-21
KIAA1524	1.41193e-08	CSTF2	1.10496e-58	RPL7L1	3.72857e-18	PDIA5	6.43614e-20	NR3C2	1.0803e-13	MRPL9	4.00738e-31	SIAH2	1.36272e-42	FRZB	2.55495e-19	C5orf39	5.22534e-45	GLYATL1	4.69477e-13	TUBB6	2.55463e-14	TSPAN17	1.4069e-21
VAMP2	1.41231e-08	HIST1H3H	1.16511e-58	RIOK1	3.80303e-18	GRB14	6.52256e-20	AFM	1.14362e-13	TERT	4.39634e-31	CTDSPL	1.53141e-42	CA12	2.60971e-19	CSF2RA	5.35199e-45	DOK3	4.72737e-13	KBTBD13	2.60591e-14	GNB2	1.42336e-21
RAD54B	1.41448e-08	C8orf51	1.23306e-58	LOC388796	3.85989e-18	IQUB	6.60122e-20	ISL2	1.14645e-13	RAB14	4.45884e-31	PTPLAD2	1.73377e-42	C15orf2	2.62114e-19	LOC285456	5.66486e-45	SYNGR2	4.81392e-13	CRNN	2.64228e-14	C2CD2L	1.43368e-21
KATNAL1	1.42994e-08	C9orf5	1.31572e-58	LARP1	3.87767e-18	ONECUT2	6.6176e-20	DKFZP686I15217	1.15461e-13	DNASE1	4.63293e-31	DHH	1.79651e-42	LOH3CR2A	2.62147e-19	OCLN	5.80721e-45	TMCO6	4.81392e-13	GPR87	2.64977e-14	C8orf80	1.45185e-21
MTERFD1	1.44069e-08	KRTAP13-4	1.33761e-58	EHMT2	3.91134e-18	SERPINE1	6.73553e-20	CEND1	1.15789e-13	MFSD2B	4.85207e-31	HHIP	1.8688e-42	LOC389033	2.6341e-19	SIGLEC1	6.12876e-45	MCM2	4.87056e-13	DCAF12	2.70562e-14	BFAR	1.45185e-21
KCNJ8	1.44866e-08	HIST1H2BO	1.34159e-58	PRDM12	3.96673e-18	TMCO5A	6.75023e-20	CYP19A1	1.16757e-13	TMEM69	5.00706e-31	LILRA6	1.90575e-42	CKS2	2.65773e-19	PCDHB1	6.40939e-45	PTPRE	4.93827e-13	PDIA3	2.72501e-14	PXN	1.45645e-21
SYDE2	1.49059e-08	SNRPE	1.36929e-58	MFAP4	4.04987e-18	KLHL5	7.53356e-20	PRMT3	1.17769e-13	CNFN	5.28521e-31	HDGF	2.12275e-42	C1orf114	2.74906e-19	CCNE2	6.47049e-45	DLGAP5	4.95582e-13	FIGF	2.73546e-14	FPGS	1.45645e-21
MAPKBP1	1.51299e-08	NR4A1	1.44133e-58	PLAC8	4.25259e-18	ACADS	7.63735e-20	FAM20B	1.20065e-13	TBRG4	5.29034e-31	PPIF	2.32413e-42	GNA11	2.8559e-19	PDSS2	6.70643e-45	GRIA3	4.97009e-13	CEP55	2.77596e-14	MMP16	1.45841e-21
AZI1	1.52563e-08	RNPC3	1.53087e-58	FAM163A	4.25259e-18	KIT	7.68249e-20	PDZD11	1.21343e-13	PARD6B	5.30479e-31	HPRT1	2.47878e-42	SOX13	2.8559e-19	P2RY8	6.92453e-45	C9orf100	5.18853e-13	FOXA1	2.78625e-14	SIGLEC15	1.46253e-21
SGK269	1.53292e-08	KIAA1239	1.62419e-58	EXOSC7	4.30055e-18	CHTF18	8.0763e-20	MAP2K4	1.21872e-13	SRPK3	5.3055e-31	SOX15	2.52511e-42	CCDC74B	3.00075e-19	NT5DC3	7.11635e-45	MUC13	5.36542e-13	DBF4	2.82389e-14	SAPS3	1.48e-21
HDGF	1.53785e-08	ENTPD7	1.67082e-58	CCT5	4.30782e-18	PRICKLE4	8.54181e-20	OCRL	1.22037e-13	TRIM27	5.76638e-31	NOL10	2.57464e-42	SEC61A1	3.00075e-19	ITM2C	7.73896e-45	TMEM150C	5.40106e-13	LOC100133612	2.87176e-14	RGS13	1.55199e-21
HMMR	1.62042e-08	LRFN5	1.99533e-58	BTNL8	4.30782e-18	C6orf217	8.62009e-20	MIP	1.22808e-13	SH2B3	5.82711e-31	PRIM2	2.90126e-42	C10orf47	3.08349e-19	PPP1R9B	8.216e-45	BLVRA	5.52698e-13	PDZK1	2.90246e-14	IMPA2	1.5726e-21
CDK4	1.62297e-08	YIF1B	2.05178e-58	C4orf19	4.32732e-18	DHRS11	8.65009e-20	LAPTM4B	1.23647e-13	HSH2D	6.16445e-31	COBL	2.92856e-42	RBM19	3.08349e-19	CAT	8.51659e-45	DEPDC6	5.54948e-13	C4orf38	2.98706e-14	OSGEP	1.58973e-21
SMARCD1	1.62749e-08	RRN3P1	2.0948e-58	POU5F1B	4.35911e-18	TNFRSF4	8.83555e-20	SASS6	1.2404e-13	TMEM132A	6.18024e-31	NFKBIA	3.02481e-42	CDH2	3.08349e-19	MGAT1	8.64096e-45	FAM13C	5.58014e-13	SCN4B	3.11334e-14	RAB11A	1.60278e-21
TACR1	1.66069e-08	TMEM132A	2.17243e-58	NAA38	4.38654e-18	ZNF835	9.00784e-20	SFRS14	1.24238e-13	DBF4	6.18214e-31	UPK3B	3.0639e-42	GPR113	3.1025e-19	TET3	9.1166e-45	ALDOA	5.61245e-13	OSR2	3.15071e-14	FOXJ1	1.60526e-21
CCDC3	1.68869e-08	PRKD1	2.27327e-58	NR2C2AP	4.39185e-18	UACA	9.17221e-20	DARS2	1.25292e-13	DDX56	6.2893e-31	C1orf150	3.32781e-42	BCL2L2	3.1343e-19	BIRC7	9.20652e-45	RBPMS	5.63845e-13	AMMECR1	3.24291e-14	CCDC147	1.61889e-21
ATP5J2	1.71598e-08	UBQLN4	2.51033e-58	WDR4	4.40872e-18	RAB5A	9.17656e-20	DUSP5P	1.25913e-13	BRIX1	6.60247e-31	ACTN2	3.33564e-42	LMOD1	3.15409e-19	SEMA6A	9.24218e-45	SLC16A3	5.66565e-13	COLEC12	3.2805e-14	NCRNA00092	1.64726e-21
FEM1C	1.71598e-08	CLEC4GP1	2.67295e-58	STOX2	4.41813e-18	IBTK	9.33048e-20	ZFYVE26	1.25913e-13	IL11RA	6.64358e-31	GGH	3.58806e-42	UBE2I	3.3294e-19	LAD1	9.26672e-45	CENPW	5.72395e-13	CS	3.29666e-14	NOL4	1.72547e-21
RAE1	1.7299e-08	LOC148145	2.67833e-58	ENHO	4.45017e-18	STK3	9.50488e-20	DHRS1	1.25913e-13	SIX4	7.1586e-31	CSRP1	3.83272e-42	LOC729467	3.39155e-19	GZMB	9.85873e-45	C1orf38	5.72923e-13	PTPLAD2	3.30848e-14	CEP68	1.85102e-21
PGS1	1.76271e-08	KLHL3	2.6952e-58	ATG9B	4.52781e-18	TYRO3	9.66679e-20	ANKS3	1.27117e-13	TMEM63C	7.23114e-31	C3orf26	4.13052e-42	CRIP1	3.4165e-19	PLAC2	1.01677e-44	ADCY1	5.76942e-13	CDH18	3.35058e-14	INPP5K	1.88366e-21
ST3GAL3	1.76271e-08	CCDC8	3.01783e-58	PHLDA1	4.58319e-18	CS	9.66679e-20	C6orf134	1.27138e-13	GART	7.61335e-31	POU6F2	4.61788e-42	LIMD1	3.46788e-19	LMO7	1.07095e-44	RAC1	5.81731e-13	BDNF	3.42142e-14	IRF5	1.91136e-21
RBM24	1.77826e-08	FOXO4	3.02336e-58	GPATCH4	4.65114e-18	RGS4	9.6872e-20	DYNC1H1	1.33073e-13	CRTAC1	7.78203e-31	ADAMTSL3	4.65326e-42	KRTAP5-8	3.54834e-19	SMYD2	1.09995e-44	SSH3	5.86179e-13	SEL1L	3.42746e-14	NR2F6	1.94349e-21
PDXK	1.77826e-08	C1orf112	3.03726e-58	PTPRH	4.67561e-18	SHOX2	9.76828e-20	INTS10	1.35509e-13	ZNF25	7.94849e-31	CCDC86	4.76261e-42	LEFTY1	3.60034e-19	GIMAP4	1.11367e-44	STARD3NL	6.00805e-13	CYFIP2	3.43052e-14	CBX4	1.94355e-21
TNNI3K	1.77826e-08	MYBPH	3.30822e-58	MAP1A	4.73981e-18	LOC728606	9.79859e-20	UNC119B	1.35827e-13	EHD2	8.17491e-31	SNHG1	4.97006e-42	CYP4A22	3.63448e-19	NMUR2	1.13719e-44	NMI	6.0762e-13	WNT2B	3.45291e-14	CRLF1	1.98703e-21
ERCC6L	1.78993e-08	LMNB2	3.31691e-58	BRCA1	4.76831e-18	DLAT	9.79859e-20	RAB3B	1.36567e-13	CETP	8.21846e-31	VSIG2	5.29184e-42	ECSIT	3.68489e-19	G6PC	1.22207e-44	DACH2	6.22065e-13	GSPT1	3.54482e-14	RASGRP2	2.00771e-21
KAT2A	1.81782e-08	C1orf31	3.81515e-58	PTBP1	4.84012e-18	METTL11B	1.01655e-19	DEDD	1.36822e-13	SH3D19	8.6563e-31	RASSF1	5.35669e-42	STRA8	3.86518e-19	ABCA1	1.23069e-44	LOC153910	6.22316e-13	TMOD2	3.5483e-14	PAR-SN	2.00969e-21
WLS	1.8236e-08	AP1M2	3.87532e-58	EXOSC5	4.90995e-18	ACOT6	1.0559e-19	MKL1	1.37421e-13	COL1A1	8.67287e-31	GPR44	5.73867e-42	MYO1H	3.87071e-19	CCL4	1.23227e-44	CDC37L1	6.33366e-13	DDO	3.59027e-14	C19orf21	2.04319e-21
KIAA0101	1.82568e-08	GPC3	3.89593e-58	NUP205	5.00235e-18	PLCB4	1.10387e-19	MMADHC	1.38808e-13	TPI1	9.08486e-31	ST3GAL5	5.99663e-42	STC1	3.88153e-19	LRIT3	1.33769e-44	PLOD2	6.36812e-13	SLC25A45	3.59589e-14	SLC20A2	2.06896e-21
EZH1	1.87633e-08	CST4	4.14481e-58	RNF183	5.08336e-18	KRT27	1.23463e-19	GAD1	1.39041e-13	DAO	9.0924e-31	CAPN3	6.18122e-42	HPRT1	4.06152e-19	PTGDR	1.37999e-44	SQRDL	6.37275e-13	PPIC	3.64059e-14	GCOM1	2.09854e-21
OSBPL1A	1.87633e-08	EFEMP1	4.18719e-58	VSNL1	5.21892e-18	SPINK9	1.25481e-19	AFF2	1.41473e-13	FANCG	9.7679e-31	MOGAT1	6.19695e-42	F3	4.11433e-19	ACAP1	1.40557e-44	OLFML3	6.37831e-13	INPP5F	3.70214e-14	IGFBP2	2.11297e-21
LOH3CR2A	1.87646e-08	MATN3	4.44087e-58	THRB	5.22813e-18	BLNK	1.30521e-19	C6	1.42842e-13	DDX12	9.79282e-31	LRRC18	6.20003e-42	APOC4	4.12855e-19	2014-09-09	1.43729e-44	BCL6B	6.45441e-13	REPIN1	3.70451e-14	DCHS2	2.12596e-21
WDR34	1.88926e-08	THRB	4.6773e-58	RPN2	5.31254e-18	DDIT4L	1.32108e-19	SMARCD1	1.43288e-13	OBFC2B	9.9237e-31	C1orf192	6.28624e-42	CALD1	4.33591e-19	RXFP4	1.43812e-44	IQSEC3	6.51403e-13	SIM1	3.71265e-14	FLAD1	2.14575e-21
TBRG4	1.92355e-08	TSEN54	5.33115e-58	FCER1A	5.39734e-18	IDH2	1.33202e-19	SOCS7	1.43325e-13	C11orf86	1.04327e-30	SDCBP	6.5888e-42	UBE2QL1	4.38965e-19	C10orf41	1.50443e-44	KIAA1467	6.78491e-13	GPR161	3.73104e-14	C10orf32	2.20603e-21
TGM5	1.95285e-08	TIPARP	5.63041e-58	YTHDF1	5.61151e-18	TM4SF19	1.358e-19	VKORC1	1.43325e-13	CLEC1B	1.12139e-30	FPR1	6.95173e-42	TTTY4C	4.39368e-19	KLHL21	1.57261e-44	WSCD2	6.82814e-13	CSTA	3.73605e-14	EFNB1	2.22326e-21
DUSP4	1.99058e-08	MRPL17	6.79034e-58	AHCY	5.65903e-18	CLCN4	1.38675e-19	RPTOR	1.44887e-13	PARP1	1.217e-30	TH1L	7.37966e-42	APLP2	4.42211e-19	TRIM21	1.57984e-44	TMEM106A	6.87531e-13	SLC12A4	3.73623e-14	DND1	2.30166e-21
PRDM8	2.00726e-08	SF3B4	7.47203e-58	CASP2	5.65903e-18	LAMB1	1.49326e-19	ABAT	1.44905e-13	EPRS	1.22427e-30	FAM82A1	7.4535e-42	PXK	4.61822e-19	CXCR6	1.60427e-44	SIRPA	6.91779e-13	NOL6	3.73623e-14	PRPS1	2.33316e-21
TPSB2	2.03639e-08	ORC1L	8.042e-58	KCNMB2	5.76241e-18	ADAMTS2	1.50161e-19	GNPAT	1.45923e-13	ABCB1	1.30146e-30	CLIC3	8.39659e-42	C6orf122	4.66098e-19	ARSD	1.66434e-44	SERPINC1	6.948e-13	ADAM29	3.78432e-14	GPR162	2.36304e-21
ARHGAP6	2.04269e-08	CYR61	8.12977e-58	SCN3A	5.80112e-18	C9orf117	1.53703e-19	MFGE8	1.46042e-13	KIAA1024	1.32503e-30	INTS8	9.45322e-42	NUDT10	4.6698e-19	TSPYL1	1.71396e-44	DNTTIP1	7.00573e-13	DSCAML1	3.84041e-14	GGT6	2.39389e-21
NAP1L2	2.07696e-08	FAM96A	8.59876e-58	PBX4	5.83294e-18	ECHDC2	1.54096e-19	IBSP	1.47946e-13	PODXL	1.41423e-30	C11orf84	9.64325e-42	C1orf126	4.68953e-19	EIF4A1	1.84052e-44	FAM162B	7.01701e-13	MARK2	3.93084e-14	TTL	2.39489e-21
C15orf59	2.10129e-08	ZNF25	1.03933e-57	NLE1	5.84802e-18	KCNT1	1.62058e-19	TSC1	1.47971e-13	MC1R	1.42176e-30	NINJ2	1.00365e-41	SLC22A24	4.71881e-19	VWA5A	2.00983e-44	RANBP2	7.15161e-13	RAB19	4.03926e-14	ROM1	2.40976e-21
CPA3	2.12781e-08	AVPR1A	1.15635e-57	SIAE	6.06432e-18	C1orf87	1.65614e-19	MARS	1.47971e-13	BEAN	1.4515e-30	HK3	1.04552e-41	TMEM101	4.71894e-19	CHP	2.03839e-44	GPC2	7.1801e-13	ITGB3	4.06364e-14	NGFRAP1	2.48654e-21
C6orf129	2.15809e-08	ADD3	1.1753e-57	CLMN	6.10659e-18	GPR26	1.66443e-19	MAST3	1.48155e-13	FAM72B	1.51352e-30	YDJC	1.16812e-41	HUS1	4.78902e-19	SLC27A3	2.08458e-44	CSDAP1	7.34815e-13	KDM4B	4.06364e-14	KIAA1529	2.4923e-21
EFNA4	2.15864e-08	ICAM2	1.2244e-57	FOXN3	6.13535e-18	MYCBPAP	1.71222e-19	CASP2	1.5031e-13	C21orf45	1.52949e-30	TLR4	1.44569e-41	SIX1	4.79537e-19	NBPF15	2.15179e-44	STMN3	7.42084e-13	CANT1	4.08801e-14	SFTPB	2.55585e-21
ATXN1	2.16079e-08	SEPP1	1.22843e-57	PEX11A	6.39428e-18	COL5A3	1.73013e-19	CDKN2B	1.50639e-13	ANO7	1.53437e-30	AKAP12	1.62126e-41	C20orf46	5.40727e-19	CA10	2.36769e-44	PLSCR3	7.42659e-13	NACAD	4.10517e-14	MOBKL2B	2.67407e-21
MTMR10	2.17805e-08	PGM1	1.42298e-57	GPR146	6.48547e-18	C6orf150	1.8062e-19	BDKRB1	1.51138e-13	PIAS3	1.57533e-30	SCN4B	1.63552e-41	SETMAR	5.55727e-19	MYCN	2.38651e-44	TBX15	7.46996e-13	SNHG3	4.11841e-14	CCDC39	2.75161e-21
TOP2A	2.20354e-08	MGRN1	1.43554e-57	PRKACB	6.59696e-18	MCM5	1.81989e-19	PLA2G6	1.52224e-13	C10orf32	1.64252e-30	PFN2	1.77567e-41	FILIP1L	5.67954e-19	TNFRSF6B	2.4355e-44	TBL1Y	7.82952e-13	TSPAN2	4.20203e-14	LOC153328	2.79057e-21
ZMYND11	2.20984e-08	PRNP	1.63044e-57	LOC643763	6.75352e-18	NCCRP1	1.827e-19	FER1L6	1.60775e-13	PPP3CC	1.67332e-30	BYSL	1.82598e-41	WEE2	5.8432e-19	BTBD16	2.48708e-44	NEDD4L	7.93811e-13	NCAPH	4.27162e-14	LOC554202	2.79206e-21
SPP1	2.20984e-08	STX6	1.73272e-57	GABRG1	6.79655e-18	BSPRY	1.88863e-19	LOC339674	1.61066e-13	LOC148709	1.72191e-30	RBMS3	1.94842e-41	GJB6	5.8551e-19	ACSM3	2.52785e-44	RAB34	8.13911e-13	SSH3	4.30696e-14	NTM	2.84605e-21
KIF11	2.21503e-08	MYO18B	1.92284e-57	ABP1	6.85842e-18	MINPP1	1.973e-19	LOC90784	1.61965e-13	DOLPP1	1.78222e-30	RGL1	2.10109e-41	ITPRIPL2	5.91988e-19	C1orf172	2.52888e-44	C1QTNF9	8.17371e-13	PRR16	4.37122e-14	HPN	2.86232e-21
RAD51AP1	2.24334e-08	RGS6	1.97836e-57	BCAR3	6.94862e-18	EEF1B2	2.03951e-19	SLC9A3	1.63878e-13	COLEC12	1.84672e-30	TGM2	2.12951e-41	HTT	5.95186e-19	BNIP3	2.53878e-44	MAN1C1	8.33644e-13	RCAN2	4.39302e-14	SLC4A4	3.08428e-21
APEX2	2.27723e-08	TMCO1	2.01324e-57	CADM2	6.97586e-18	CEACAM5	2.07897e-19	MAN1C1	1.64381e-13	STEAP1	1.86495e-30	TMTC3	2.25022e-41	AFG3L2	6.36856e-19	PAQR4	2.60014e-44	SPOCK2	8.42019e-13	PRICKLE1	4.40128e-14	PCDHAC2	3.14489e-21
WISP2	2.29471e-08	ROGDI	2.1217e-57	NAA15	7.05835e-18	SPTB	2.10475e-19	DBF4	1.65093e-13	CEACAM1	1.92318e-30	C17orf103	2.33214e-41	BCO2	6.51675e-19	SH3GL1	2.60443e-44	C14orf50	8.47897e-13	CEP68	4.49091e-14	SHPRH	3.15239e-21
RHAG	2.30039e-08	FAM49A	2.22781e-57	G3BP1	7.05835e-18	CA8	2.13076e-19	ZSCAN2	1.65357e-13	C19orf48	1.94223e-30	LAMC3	2.37629e-41	WIPI2	6.55649e-19	C9orf5	2.6661e-44	GRB2	8.50796e-13	TCP1	4.54383e-14	KIT	3.20429e-21
CCDC110	2.32878e-08	PAK4	2.23376e-57	CENPH	7.09195e-18	CDC20	2.25792e-19	VRK1	1.65859e-13	ADAM8	1.98265e-30	ZCCHC24	2.68271e-41	TMEM8A	6.62794e-19	CTSS	2.81586e-44	TRPA1	8.50796e-13	LACTB	4.61659e-14	NRIP1	3.20985e-21
SCAMP3	2.34507e-08	GPR68	2.53254e-57	SYPL2	7.33941e-18	C22orf15	2.33318e-19	LOC127841	1.65935e-13	BDNF	2.01099e-30	PTGFRN	2.79327e-41	TFEC	6.63427e-19	CENPK	2.852e-44	PARP8	8.50796e-13	FNBP1	4.61659e-14	2014-03-11	3.22746e-21
PDF	2.34837e-08	CACNB3	2.53971e-57	WBSCR17	7.34193e-18	GAS2L2	2.35752e-19	ZNF526	1.6609e-13	LAMC3	2.04862e-30	TGFBR3	2.82261e-41	SH2B1	6.68273e-19	PPP1R13L	3.01204e-44	PCDH1	8.90683e-13	ZNF804A	4.71957e-14	TMEM218	3.41299e-21
CPSF4	2.36633e-08	CHPF	3.01459e-57	FANCD2	7.37869e-18	MYH15	2.38014e-19	CPNE7	1.67888e-13	MMACHC	2.05027e-30	LCN6	2.9716e-41	XPO6	6.85505e-19	LDHD	3.14869e-44	SERPINA4	8.90683e-13	ZFP62	4.72965e-14	APLNR	3.51977e-21
CDKN1A	2.44527e-08	CCDC82	4.27513e-57	C6orf105	7.51223e-18	C20orf132	2.39327e-19	MNS1	1.72251e-13	ARSH	2.16792e-30	UMPS	2.98384e-41	MTMR1	6.92569e-19	TWSG1	3.20221e-44	WBSCR27	9.18047e-13	P4HB	4.7884e-14	FAM177A1	3.532e-21
DNAJC27	2.46939e-08	SFRS9	4.87319e-57	NAP1L1	7.69974e-18	CHST2	2.42653e-19	ALDOA	1.73014e-13	FGFR2	2.19391e-30	TMEM171	3.00488e-41	MECP2	7.11041e-19	GLOD5	3.25556e-44	PAQR5	9.67846e-13	NUDT9	4.95846e-14	VAT1	3.56532e-21
EPB41L2	2.4808e-08	CHST7	5.32035e-57	C7orf27	7.7122e-18	FAM72B	2.59509e-19	C1orf104	1.7988e-13	RSPO4	2.20921e-30	RASIP1	3.05597e-41	MLNR	7.15537e-19	C11orf21	3.52735e-44	TMEM188	9.69088e-13	SH3PXD2B	5.03235e-14	LGI1	3.58619e-21
HIST1H2AG	2.49337e-08	FLRT2	5.38673e-57	SDCBP2	7.8866e-18	ECM1	2.63836e-19	NME1	1.8233e-13	GPC3	2.26406e-30	GUCY1A2	3.07593e-41	C1RL	7.21639e-19	HUNK	3.61509e-44	CUBN	9.84654e-13	TOR1AIP1	5.12426e-14	PHACTR3	3.61114e-21
SASS6	2.50486e-08	RCAN1	5.44906e-57	TGS1	7.89206e-18	KLF7	2.63836e-19	FAM101A	1.84198e-13	GFPT1	2.26406e-30	KAT2A	3.08083e-41	C6orf146	7.46094e-19	FBXO17	3.68839e-44	LRRFIP2	9.84866e-13	SYT10	5.16046e-14	NEURL1B	3.78246e-21
CSNK1G2	2.50486e-08	COL17A1	5.79651e-57	KLHL35	8.17992e-18	TMEM26	2.77986e-19	TOPBP1	1.85888e-13	MTIF2	2.38679e-30	VIM	3.26227e-41	UFC1	7.46721e-19	CCDC13	3.75826e-44	FAS	9.84866e-13	LOC728392	5.16046e-14	SAMD4A	3.86823e-21
C1orf35	2.53919e-08	AMOTL1	5.84438e-57	TIMP1	8.17992e-18	FRMPD1	2.87195e-19	DNER	1.86762e-13	C2orf40	2.48916e-30	TTC25	3.57626e-41	PPP1R14B	8.23945e-19	CD160	3.75826e-44	SLC13A2	1.00088e-12	SLC5A9	5.16046e-14	VGLL1	4.3149e-21
SMG7	2.57864e-08	ARHGEF10	6.06451e-57	SEMA6A	8.17992e-18	GRRP1	2.88894e-19	ITGA7	1.87696e-13	ATAD3A	2.61127e-30	KCNA10	3.65798e-41	MAP2K5	8.30415e-19	LCE2D	3.80354e-44	C11orf95	1.00199e-12	CRYZ	5.17645e-14	RPP14	4.46574e-21
C4orf12	2.59043e-08	TUBB3	7.01643e-57	CNTNAP3	8.18528e-18	ALOX12	2.91249e-19	TMEM27	1.88688e-13	MTX2	2.70631e-30	SLC18A2	3.76313e-41	PIGS	8.33704e-19	NMNAT1	4.07592e-44	ISOC1	1.03269e-12	INSC	5.2822e-14	TSHZ3	4.52032e-21
EEF1A1P9	2.59314e-08	PDIA4	7.92257e-57	FMN2	8.18528e-18	LRRC30	2.92543e-19	C17orf65	1.89477e-13	TUBB6	2.73414e-30	PNPLA2	3.93613e-41	LOC285768	8.33704e-19	RIMBP2	4.21923e-44	ANXA2P1	1.03323e-12	RABIF	5.2822e-14	FAM5C	4.54111e-21
OXER1	2.59325e-08	TARS2	8.6665e-57	PES1	8.37602e-18	C16orf57	3.06105e-19	FLNC	1.89567e-13	PRDX4	2.77669e-30	SRRM3	4.03021e-41	HSPA9	8.52628e-19	KCNK9	4.25968e-44	PRRG3	1.03832e-12	RPL13P5	5.34429e-14	ZNF44	4.65102e-21
PGCP	2.67876e-08	SMG7	8.89453e-57	LRMP	8.43576e-18	TRDN	3.11097e-19	ID2B	1.92488e-13	KIAA1524	2.78072e-30	FLJ90757	4.26513e-41	GGH	8.57302e-19	HLA-DMA	4.27229e-44	EFNA3	1.07859e-12	FAM196B	5.38635e-14	CCNG1	4.81867e-21
C7orf49	2.73718e-08	CLCN2	9.14865e-57	UBE2QL1	8.43576e-18	PART1	3.18926e-19	UBL4A	1.92675e-13	DNMT3A	2.90294e-30	LILRA2	5.49099e-41	EBF2	8.68573e-19	VWA3B	4.59831e-44	PRMT6	1.11347e-12	FOXP2	5.43151e-14	SMPDL3B	4.81929e-21
SLC25A19	2.79297e-08	HCN2	1.06866e-56	LOXL4	8.49528e-18	EIF4EBP3	3.25661e-19	CFL2	1.94602e-13	ZC3H12B	3.01439e-30	HNF1B	5.49687e-41	ATP6V0A4	8.70703e-19	POLR1D	4.66625e-44	FAM122A	1.11442e-12	KIF18B	5.61394e-14	OR2A9P	4.87541e-21
PPP1R15B	2.79472e-08	NRP1	1.20637e-56	PRDM6	8.5639e-18	C10orf32	3.29861e-19	MCF2L2	1.95598e-13	SIRPA	3.02372e-30	KIF9	5.63271e-41	COPG	8.75884e-19	RNF145	4.84787e-44	GABRA2	1.12529e-12	A1BG	5.6211e-14	CDH16	4.87541e-21
PRKACB	2.83055e-08	CDKN2C	1.39031e-56	TTF2	8.58566e-18	ATP2A2	3.29861e-19	MAP2K3	1.96678e-13	NEDD9	3.06923e-30	C7orf70	5.65662e-41	C7orf63	8.97298e-19	PPP1R1B	4.99331e-44	ATP4B	1.12683e-12	PAIP2B	5.71542e-14	CCDC30	4.90885e-21
C17orf39	2.83516e-08	NTF4	1.68002e-56	PGA4	8.58566e-18	FAM64A	3.31702e-19	ALPI	2.00605e-13	CNP	3.24148e-30	TRAP1	5.98422e-41	PON2	9.29178e-19	PDIA5	5.17121e-44	C14orf176	1.13421e-12	CRIP3	5.71792e-14	LOC644538	4.91262e-21
C19orf10	2.87073e-08	HIST2H3C	1.87824e-56	NME1	8.72434e-18	ITPR1	3.38036e-19	MMRN1	2.05497e-13	PIF1	3.25033e-30	ABCC6P2	6.21022e-41	EPS8	9.80892e-19	SCO1	5.2464e-44	CDKN3	1.14918e-12	CHST4	5.75309e-14	GAS2	4.98646e-21
LOC100302640	2.90395e-08	PRDM5	1.9833e-56	NT5DC2	9.18582e-18	MAP6	3.39163e-19	CUEDC1	2.07259e-13	CKS1B	3.52268e-30	CYP4V2	6.84404e-41	ORAI1	1.0625e-18	ATG16L2	5.28272e-44	ABR	1.14925e-12	SCGB1A1	5.76651e-14	COMP	4.98646e-21
SALL4	2.90744e-08	LPCAT2	2.11421e-56	SIGMAR1	9.36488e-18	GSTA2	3.43664e-19	IPO9	2.14045e-13	FAM122A	3.57691e-30	C4orf12	6.92014e-41	PABPC4L	1.07063e-18	GTSE1	5.30014e-44	AMACR	1.15836e-12	ESRP1	5.80941e-14	ETNK2	4.98855e-21
TOR3A	2.91397e-08	TBC1D4	2.17122e-56	TFR2	9.45721e-18	ABL2	3.64816e-19	PLCG1	2.14938e-13	MS4A2	3.59645e-30	MSRB3	7.23665e-41	HBXIP	1.07599e-18	ALOX15B	5.30014e-44	DLG2	1.17388e-12	ENTPD5	5.91705e-14	PARD6G	5.23311e-21
C17orf56	2.91528e-08	2014-09-10	2.21768e-56	SSRP1	9.51755e-18	MARVELD1	3.65914e-19	LOC647946	2.15094e-13	MCC	3.94262e-30	GNG7	7.32599e-41	SYT13	1.08097e-18	CDKL2	5.38495e-44	ANKRD56	1.17411e-12	NCAM1	5.94412e-14	PPP1R15A	5.29511e-21
PTX3	2.91945e-08	JUN	2.30172e-56	BMS1	9.55055e-18	NDC80	3.83442e-19	GMPS	2.19511e-13	PPIF	4.07169e-30	RNF180	8.05598e-41	MLEC	1.10688e-18	ZNF620	5.85403e-44	SULT4A1	1.17656e-12	CD59	6.08976e-14	MRPS31	5.32734e-21
FAM54B	2.92121e-08	HNRNPC	2.3429e-56	TH1L	9.56178e-18	JPH1	3.83442e-19	GNAL	2.21907e-13	STON1	4.17705e-30	TSKU	8.34046e-41	C9orf43	1.11407e-18	EVI2B	6.06546e-44	KRT86	1.22777e-12	HYI	6.14429e-14	ASTE1	5.42064e-21
CADM3	2.94814e-08	C12orf48	2.6899e-56	MND1	9.60661e-18	WDR66	3.83442e-19	SMC2	2.28323e-13	NRG3	4.25034e-30	SORD	9.27464e-41	SLBP	1.13302e-18	FBXO2	6.17827e-44	PDLIM1	1.23556e-12	LOC643486	6.14464e-14	ENTPD2	5.50113e-21
CCNA2	2.94814e-08	RGS2	2.6967e-56	C1orf190	1.01072e-17	PHLDB2	3.91637e-19	PYCR1	2.28749e-13	SLCO2B1	4.33222e-30	PI16	9.55895e-41	MAEA	1.16271e-18	DOCK2	7.44258e-44	RGS7BP	1.24786e-12	ACOT11	6.43987e-14	C11orf30	5.55156e-21
ASPM	2.97147e-08	ZC3H12C	2.73634e-56	ZDHHC15	1.06645e-17	CXorf41	4.10894e-19	GLMN	2.31978e-13	ABHD11	4.41162e-30	DOCK9	1.0071e-40	FMO4	1.20215e-18	PDXK	7.5416e-44	C7orf49	1.24945e-12	C16orf5	6.48315e-14	PRTN3	5.58908e-21
B4GALT3	2.9918e-08	OLFML1	2.95684e-56	DCAF13	1.06721e-17	NRG3	4.16254e-19	AGPAT1	2.37383e-13	TUBG1	4.41296e-30	PRELP	1.05873e-40	SPIRE2	1.26919e-18	NUBPL	7.54873e-44	CNTFR	1.26351e-12	PDE3B	6.56061e-14	CLIC1	5.73499e-21
CFL1	3.00587e-08	RFC2	3.3563e-56	C5orf30	1.07464e-17	C20orf85	4.25918e-19	PDGFRL	2.38591e-13	GFRA2	4.73907e-30	ITGA9	1.0612e-40	DIRAS1	1.31533e-18	ARRDC5	7.55267e-44	GJD3	1.32094e-12	E2F3	6.56386e-14	THOC5	5.85085e-21
ABCB1	3.0095e-08	LRIG3	3.53544e-56	C22orf23	1.12629e-17	STIL	4.43574e-19	CEP152	2.40208e-13	ZMYND15	4.79676e-30	HN1	1.06334e-40	LIMS2	1.34834e-18	SNX20	8.01015e-44	DNMBP	1.32405e-12	PAXIP1	6.57894e-14	TMEM164	5.9258e-21
MYH1	3.03047e-08	TRPC1	3.75469e-56	WDR5	1.12685e-17	GPR176	4.48942e-19	IL1RL1	2.41861e-13	PLEKHH2	4.80311e-30	BTD	1.06873e-40	GPR83	1.42353e-18	EIF4EBP1	8.14811e-44	CD300A	1.32645e-12	PCDHGB1	6.63335e-14	FAM179B	6.0355e-21
C20orf46	3.10747e-08	FANCD2	3.83065e-56	SCHIP1	1.13292e-17	BSND	4.61187e-19	C8B	2.42922e-13	FABP5	5.18503e-30	CCDC21	1.11651e-40	HEY1	1.42353e-18	AP3S1	8.6012e-44	CDH10	1.35418e-12	PWP2	6.66031e-14	MYO6	6.09754e-21
SDC2	3.11763e-08	KIAA1524	4.11276e-56	LMBR1	1.1373e-17	SLC11A1	4.63797e-19	BLVRA	2.44562e-13	KLF17	5.19992e-30	C19orf35	1.12427e-40	PPP1R3C	1.43303e-18	GPR65	8.63665e-44	C17orf60	1.35506e-12	BTG3	6.76147e-14	CNST	6.09754e-21
DHCR7	3.11763e-08	IRF7	4.66405e-56	SLCO4C1	1.14257e-17	TYR	4.63797e-19	ZNF681	2.44924e-13	NUP85	5.20355e-30	PLXND1	1.20556e-40	PBX1	1.47436e-18	SNHG1	8.63665e-44	PITPNM3	1.36736e-12	PRKCA	6.83389e-14	AGTRAP	6.11175e-21
NUCB2	3.19048e-08	RAD54B	4.69195e-56	KIRREL3	1.14554e-17	CD80	4.65783e-19	HAAO	2.54332e-13	SPG20	5.48736e-30	DEFA4	1.30611e-40	LOC134466	1.48585e-18	BPI	8.77605e-44	NAP1L2	1.37895e-12	ZNF217	6.88052e-14	HES2	6.28638e-21
HM13	3.21004e-08	PPP2R4	4.69195e-56	UTP20	1.1552e-17	ANK1	4.81165e-19	GCH1	2.55252e-13	SORD	5.76467e-30	C12orf32	1.33132e-40	CYP2S1	1.52303e-18	RAB24	8.96069e-44	TRAPPC1	1.39474e-12	VSNL1	6.88536e-14	ELMO3	6.28918e-21
WFS1	3.2141e-08	HIST1H2BE	4.8848e-56	KARS	1.19475e-17	RPTN	4.84718e-19	TBC1D7	2.56371e-13	SBDS	5.78444e-30	BTG2	1.38466e-40	KRT24	1.59945e-18	MICALL2	9.48138e-44	TRPM2	1.39612e-12	GBP6	6.94049e-14	UCHL5	6.34593e-21
C1orf182	3.34322e-08	ABCB8	5.14793e-56	LIG1	1.20157e-17	PSMD2	5.0638e-19	RAP2A	2.61521e-13	CPNE7	5.80268e-30	MAP3K8	1.38531e-40	C15orf61	1.63929e-18	SH3BP1	9.54305e-44	POLD3	1.39961e-12	STARD8	7.06107e-14	MYO1C	6.55854e-21
UGCG	3.38245e-08	PGM5P2	5.48584e-56	PHF6	1.20168e-17	NR4A1	5.30352e-19	FAM82A1	2.68481e-13	HM13	5.89074e-30	CORO2B	1.39874e-40	SPRR2A	1.67722e-18	TMEM2	9.54305e-44	ATP6V0D2	1.40354e-12	GJC1	7.11254e-14	GTF2IRD1	6.76632e-21
IER2	3.38245e-08	SDS	5.93617e-56	ULBP2	1.20984e-17	C2orf50	5.52319e-19	MAGEA6	2.68562e-13	TEX14	6.01669e-30	LYSMD3	1.50666e-40	SH3GL3	1.68791e-18	SPN	9.80884e-44	NPC1	1.40596e-12	PECI	7.16177e-14	G2E3	7.17352e-21
GIT1	3.38435e-08	ADM2	6.24792e-56	MGAT4C	1.224e-17	SOD3	5.53308e-19	TATDN2	2.70859e-13	CPSF3	6.02209e-30	ADRA1A	1.56402e-40	PTGER4	1.78317e-18	HLA-DPB2	1.00404e-43	PLEKHA4	1.41178e-12	CSK	7.16633e-14	GPR18	7.26081e-21
LOC92659	3.40661e-08	STARD8	6.53153e-56	CCDC19	1.26499e-17	SMYD1	5.61724e-19	DBNDD2	2.74309e-13	ID4	6.08571e-30	USP44	1.57456e-40	SBF1	1.7918e-18	SIM1	1.0909e-43	ISG20	1.42427e-12	NME1	7.22523e-14	ARL4A	7.324e-21
PCM1	3.40722e-08	BAX	6.63023e-56	DSCAML1	1.2904e-17	CHEK1	5.93995e-19	SPARC	2.74587e-13	TLN1	6.75414e-30	MACROD2	1.71396e-40	SDHA	1.79354e-18	RPP14	1.11091e-43	DERL1	1.42681e-12	TUBB4	7.22523e-14	CCDC13	7.39178e-21
ZNF295	3.41574e-08	METRN	6.63023e-56	EVPL	1.29262e-17	RP1	6.05773e-19	DVL3	2.76854e-13	PARS2	6.84791e-30	ADAMTSL4	1.77081e-40	MNT	1.80244e-18	PCDHB10	1.16494e-43	KIF4A	1.43485e-12	HCN4	7.26978e-14	PLEKHG4B	7.82318e-21
SFRP5	3.46391e-08	C8orf79	7.62295e-56	STK31	1.3158e-17	RAB5B	6.30918e-19	RAD9A	2.77516e-13	MFSD2A	7.00728e-30	B3GNT1	1.79767e-40	ZNF219	1.81456e-18	KIF4A	1.19081e-43	SHFM1	1.46876e-12	MAP3K12	7.28e-14	GLI3	7.88649e-21
MATN3	3.49599e-08	DNASE2	7.9966e-56	CCNB1	1.31859e-17	LOC284578	6.30918e-19	VASH2	2.79137e-13	LOC100125556	7.42331e-30	BCL2L10	1.88729e-40	RNF175	1.81456e-18	SOD3	1.30926e-43	GNL3	1.46876e-12	DARS2	7.29639e-14	KIAA1377	8.01794e-21
PRX	3.5104e-08	ZNF48	8.58866e-56	MGC14436	1.32119e-17	DSCC1	6.43051e-19	CENPO	2.91515e-13	CRBN	7.59438e-30	C9orf5	1.92676e-40	DLGAP4	1.81456e-18	GNRH1	1.34285e-43	SYT14	1.47781e-12	PPAP2B	7.48648e-14	ARL6IP5	8.28249e-21
POU6F1	3.54637e-08	TCP11L2	8.80588e-56	SLC12A8	1.32119e-17	SACM1L	6.93789e-19	HEBP1	2.96238e-13	GPR19	7.86447e-30	LOC285548	2.00974e-40	UGT1A7	1.81566e-18	ADA	1.53869e-43	CD200	1.50504e-12	C10orf99	7.55031e-14	TEAD4	8.30323e-21
C1orf159	3.55603e-08	ZNF687	9.52871e-56	C22orf29	1.3383e-17	FBN2	7.05665e-19	C15orf17	3.01376e-13	LPXN	7.9079e-30	C15orf41	2.11477e-40	SYNPO2	1.84508e-18	UHRF1	1.60717e-43	RPL27	1.51396e-12	FAM18A	7.55044e-14	TUBB3	8.34306e-21
ATAD2	3.56095e-08	S100B	9.74596e-56	NOS1	1.35796e-17	CCDC125	7.28275e-19	PPM1G	3.12906e-13	ART4	8.23486e-30	AZU1	2.24529e-40	ASCC2	1.8554e-18	MAPK10	1.64398e-43	WNK3	1.55044e-12	C9orf122	7.59054e-14	NDRG1	8.41166e-21
EMILIN1	3.63206e-08	SCN3B	1.06479e-55	AEN	1.39924e-17	NICN1	7.28275e-19	HMGN4	3.14281e-13	RCCD1	8.36965e-30	SERPINA1	2.30194e-40	CPEB2	2.12397e-18	AKNA	1.66253e-43	KAT2B	1.55179e-12	PLCL1	7.65751e-14	ENC1	8.52831e-21
PLEKHJ1	3.6808e-08	FLI1	1.29403e-55	FOXP2	1.42336e-17	TMEM120A	7.38543e-19	ANKZF1	3.14372e-13	CXorf57	8.693e-30	CHRNB4	2.32093e-40	MRO	2.12601e-18	TPI1	1.68824e-43	L2HGDH	1.56208e-12	MYO6	7.72114e-14	BRD2	8.67349e-21
PDGFD	3.68474e-08	CLIC2	1.33394e-55	FCRL4	1.43793e-17	USP19	7.48028e-19	PIK3C2B	3.14591e-13	CCDC54	8.77056e-30	CLEC12A	2.36799e-40	IRX3	2.13438e-18	DTX3L	1.76567e-43	EEF1A2	1.57791e-12	BEST1	7.86454e-14	ST8SIA4	9.03472e-21
KDELR1	3.71193e-08	CKAP2	1.42719e-55	CDON	1.43808e-17	TOM1	7.87461e-19	LEMD2	3.17466e-13	HYOU1	8.81113e-30	HEYL	2.43291e-40	RHOT2	2.15073e-18	FAM110A	1.79258e-43	MOGAT2	1.59786e-12	SLC10A4	8.04299e-14	HTT	9.08625e-21
SNRPC	3.71193e-08	ZDHHC12	1.51684e-55	SMPD4	1.4449e-17	GPM6A	7.95494e-19	ANKRD57	3.17819e-13	LOC90586	9.41391e-30	MID1IP1	2.51797e-40	THBS1	2.26516e-18	MAMDC2	1.80281e-43	RIMS2	1.61318e-12	KPNA2	8.29031e-14	C5orf4	9.08625e-21
CIT	3.72857e-08	AKR1C2	1.65062e-55	PMAIP1	1.46008e-17	GTF2IRD2	8.1627e-19	SHOX2	3.19855e-13	FBXL3	9.9971e-30	NES	2.66113e-40	PDRG1	2.28875e-18	FAM181B	1.8284e-43	CCDC78	1.61405e-12	OR51S1	8.35301e-14	FAM111B	9.13953e-21
PTTG1	3.78204e-08	SLC12A4	1.83202e-55	SHE	1.46493e-17	SLC34A3	8.20507e-19	SHPK	3.23408e-13	C18orf34	1.01189e-29	CELA2A	2.81321e-40	PCDP1	2.38767e-18	C17orf62	1.84279e-43	LOC285780	1.63045e-12	KCNH4	8.39224e-14	PCDH1	9.29587e-21
UNC5C	3.91984e-08	OR2B6	1.91175e-55	MRVI1	1.51159e-17	LPPR3	8.20507e-19	GTPBP2	3.23645e-13	METTL1	1.14831e-29	FOXP1	2.83019e-40	CDKN2A	2.3963e-18	TMEM22	1.87808e-43	TEC	1.63977e-12	SULT1E1	8.43812e-14	ISCA2	9.31002e-21
TIGD5	3.93144e-08	ZNF367	1.96841e-55	CHD7	1.55506e-17	GAPDHS	8.25995e-19	CCDC25	3.27552e-13	SEC14L3	1.15784e-29	FOXD1	2.86525e-40	BFAR	2.46674e-18	CXCR3	1.89685e-43	FCGR1B	1.64803e-12	GPR133	8.49467e-14	ACSM2A	9.32256e-21
CYGB	3.93567e-08	CDNF	2.42078e-55	CCAR1	1.55764e-17	DEPDC1B	8.36568e-19	SLC22A4	3.3013e-13	PRKG1	1.23925e-29	SGPL1	2.93198e-40	GJB3	2.51338e-18	SLAMF8	1.96387e-43	CHTF18	1.65449e-12	LPHN3	8.50717e-14	KLC1	9.79417e-21
ENTPD6	3.94372e-08	LOC650368	2.5746e-55	XPO1	1.58061e-17	GBX2	8.77555e-19	RTBDN	3.33486e-13	FLJ11235	1.24609e-29	SIX4	2.95877e-40	FRMD3	2.51338e-18	VEPH1	2.17618e-43	C9orf116	1.65918e-12	ZNF652	8.67273e-14	PPIL6	9.86089e-21
SPC25	3.97904e-08	ADIPOR1	3.11044e-55	RGS22	1.5839e-17	IL17RD	8.77555e-19	ADAM12	3.3618e-13	ALG8	1.27846e-29	RBP2	2.97392e-40	UBE3C	2.51941e-18	GABARAPL1	2.3139e-43	C1QTNF6	1.67668e-12	DKK3	8.69001e-14	UNC5A	9.88844e-21
GRIN2D	3.99268e-08	TMEM195	3.14977e-55	LEAP2	1.5926e-17	EGR1	8.83044e-19	SULT1C2	3.36569e-13	SLC29A4	1.28017e-29	CPEB3	2.97392e-40	DHTKD1	2.53699e-18	UNC5B	2.37054e-43	PKD1L2	1.67668e-12	MSI1	8.7155e-14	CD79B	9.94795e-21
PABPC1L	4.00675e-08	MAPK13	3.19276e-55	KLHDC1	1.63772e-17	FOXI1	8.98423e-19	STRA6	3.36621e-13	WFDC3	1.33135e-29	TMEM40	2.99652e-40	AEN	2.56274e-18	CDKN2B	2.39349e-43	GRAMD1C	1.68962e-12	KIAA0317	8.93432e-14	FRMD3	1.00533e-20
SCRG1	4.10005e-08	CYB5R3	3.20181e-55	HSPA2	1.64783e-17	FAM135A	9.12006e-19	CAMK2N2	3.37324e-13	DNAJA3	1.45667e-29	CST5	3.2276e-40	SNRNP40	2.58597e-18	LETM1	2.4461e-43	ALDH7A1	1.70054e-12	SPARCL1	9.00541e-14	FBXW10	1.00687e-20
HIST1H3G	4.16781e-08	CARD6	3.36214e-55	CYP21A2	1.64783e-17	HIBCH	9.50985e-19	FBLIM1	3.41068e-13	TBC1D4	1.45999e-29	LOC441204	3.24232e-40	RABEP2	2.63905e-18	IQGAP3	2.52725e-43	GRAMD1B	1.71299e-12	FOXI2	9.14117e-14	TMEM50A	1.06817e-20
CST1	4.16781e-08	C9orf100	3.82274e-55	2014-03-08	1.67823e-17	PDLIM5	9.51889e-19	INPP5J	3.44077e-13	CEP72	1.45999e-29	TRAF7	3.26103e-40	EAF2	2.79638e-18	ARHGAP27	2.53773e-43	PIWIL1	1.76904e-12	C7orf31	9.1635e-14	SDK1	1.07694e-20
SEC23A	4.19853e-08	AOX1	3.84311e-55	MAD2L1	1.68673e-17	TRIM13	9.52194e-19	AACS	3.44077e-13	PTX3	1.47369e-29	EXD1	3.34264e-40	INPP4A	2.80753e-18	ATRN	2.53896e-43	SLC30A9	1.79288e-12	GNAI2	9.23928e-14	GPR183	1.08148e-20
GET4	4.25869e-08	SMARCA4	3.91112e-55	TENC1	1.68989e-17	B3GALT1	9.54341e-19	SLC12A7	3.45472e-13	HYLS1	1.49406e-29	SYT14	3.34264e-40	PWRN1	2.84049e-18	ATP8B1	2.6139e-43	ZNF295	1.82471e-12	BCAM	9.47841e-14	AP1M2	1.08476e-20
CKLF	4.27622e-08	MRPL14	4.07476e-55	PAG1	1.70012e-17	TNNC1	9.68338e-19	UPK3A	3.46546e-13	HPDL	1.52457e-29	PDE4D	3.56827e-40	PACRG	2.85043e-18	CENPH	2.80809e-43	CASP4	1.82471e-12	KIAA1161	9.56282e-14	STOX2	1.0893e-20
PABPC5	4.29121e-08	MCM4	4.15184e-55	SNHG1	1.71353e-17	PDIA4	1.02115e-18	VAX2	3.47751e-13	COCH	1.64619e-29	KIAA1328	3.56897e-40	TADA2B	2.85758e-18	SAMD14	2.82747e-43	GRIK2	1.86916e-12	PNPLA1	9.61936e-14	C20orf54	1.10428e-20
RUVBL2	4.31386e-08	ZNF695	4.17183e-55	VIPR1	1.73936e-17	RAET1E	1.03096e-18	LPHN1	3.47971e-13	HMGCLL1	1.7264e-29	AURKAPS1	3.69696e-40	2014-03-01	2.91678e-18	RGS10	2.87673e-43	BTG2	1.89281e-12	LRRC56	9.66409e-14	LOC100129726	1.10759e-20
UNC119	4.3253e-08	FANCF	4.17627e-55	GEMIN5	1.757e-17	MMP13	1.0604e-18	GYS2	3.48266e-13	BARX2	1.78045e-29	GPX2	3.81743e-40	FKBP1B	2.9814e-18	LILRA2	2.91563e-43	LGALS3BP	1.92626e-12	GUF1	9.81791e-14	MYO1E	1.11849e-20
MSH5	4.49544e-08	SVIL	4.35426e-55	TRIM28	1.79899e-17	ASB4	1.10186e-18	TSSK6	3.49185e-13	E2F7	1.82957e-29	MXD4	3.97286e-40	TSR2	2.9989e-18	TLE4	3.01945e-43	EFCAB4B	1.93505e-12	PIK3R1	9.8215e-14	SPOCK1	1.13548e-20
E2F1	4.50558e-08	DUSP6	4.9793e-55	PTGER4	1.80114e-17	TRPC4	1.10241e-18	GON4L	3.51568e-13	CENPH	1.84149e-29	TFB2M	4.1195e-40	KDM4B	3.02946e-18	AFAP1L1	3.13448e-43	DULLARD	1.93524e-12	FAM72B	9.84651e-14	SLC10A7	1.14574e-20
KIAA0907	4.53052e-08	SHROOM4	5.10946e-55	SNCG	1.80204e-17	RNASEH2A	1.11845e-18	APC2	3.51621e-13	MCM8	1.99831e-29	TMEM2	4.14514e-40	ORC6L	3.05625e-18	PKHD1L1	3.19134e-43	HES6	1.95813e-12	OTP	1.00081e-13	ALOX15B	1.15645e-20
SHE	4.63508e-08	RELT	5.21698e-55	FAM189A2	1.94947e-17	ST6GALNAC1	1.12408e-18	PIK3R2	3.60041e-13	RCC2	2.06668e-29	GPR112	4.23087e-40	POLG	3.11903e-18	THSD7A	3.19994e-43	CDSN	1.98442e-12	GPM6B	1.00555e-13	ENOPH1	1.18334e-20
HMBS	4.63508e-08	PRELP	5.31283e-55	NUP93	1.97417e-17	ZNF626	1.15331e-18	TULP3	3.62655e-13	CLEC12A	2.09548e-29	CBX2	4.26453e-40	TEX9	3.16968e-18	KIAA0895L	3.37872e-43	LOC220930	1.99079e-12	CMTM4	1.00772e-13	ATG9A	1.19742e-20
FOSL1	4.63857e-08	SAPS1	5.40475e-55	HIPK4	2.02915e-17	C1orf177	1.15469e-18	C18orf54	3.6312e-13	C18orf56	2.10106e-29	DTYMK	4.37595e-40	ELOVL7	3.20687e-18	TRIM22	3.47257e-43	DNASE2B	1.99389e-12	EPS8	1.01305e-13	REV1	1.22198e-20
CNTN1	4.64479e-08	FLJ13197	5.57427e-55	IRAK1	2.03354e-17	SUCLG1	1.17977e-18	TINAG	3.64387e-13	GGTA1	2.11497e-29	PREX1	4.54503e-40	C10orf26	3.23086e-18	CPA1	3.4812e-43	GPRASP2	2.0476e-12	DIAPH3	1.0136e-13	TM7SF3	1.24708e-20
SKP2	4.67169e-08	C9orf140	5.8712e-55	SDHD	2.0713e-17	SPAG8	1.18064e-18	LOC728743	3.75092e-13	LRRC20	2.17761e-29	CPOX	4.97392e-40	UTRN	3.27971e-18	SEL1L3	3.48273e-43	AKR1C1	2.07844e-12	CMPK1	1.0136e-13	LOC441204	1.29919e-20
C19orf40	4.70032e-08	WDR86	6.02003e-55	GGCT	2.08439e-17	C20orf114	1.20974e-18	USP38	3.75328e-13	APOL3	2.18966e-29	LPCAT1	5.54891e-40	RPAP1	3.34371e-18	LOC647309	3.50705e-43	MVP	2.10168e-12	TERT	1.03389e-13	PRDM2	1.32715e-20
COL4A4	4.71862e-08	ASB4	6.073e-55	ATAD5	2.11142e-17	XPR1	1.25189e-18	LAMA3	3.8915e-13	NIPSNAP1	2.53861e-29	HDAC2	6.2222e-40	ARSB	3.37202e-18	NAP1L2	3.6396e-43	PYGL	2.11716e-12	CCDC41	1.03685e-13	SLC26A4	1.34367e-20
MAP4	4.71862e-08	PTPN14	7.68783e-55	TRAF2	2.17099e-17	KLK13	1.26145e-18	NGFR	3.97157e-13	DTYMK	2.68715e-29	PRKAR1A	6.52588e-40	MUDENG	3.45448e-18	PGF	3.6396e-43	LY86	2.12464e-12	RAC3	1.06234e-13	MLLT11	1.36535e-20
KIF5B	4.72518e-08	S100P	8.21757e-55	C7orf31	2.18742e-17	SRPK3	1.30772e-18	MSI1	4.18269e-13	FOXP3	2.97995e-29	MACF1	6.60827e-40	HSPC072	3.49551e-18	RASSF4	3.67273e-43	TNNI3	2.15259e-12	CALR	1.06786e-13	ZNF781	1.3676e-20
CCDC43	4.72669e-08	DPM2	8.4644e-55	C13orf37	2.19483e-17	BNIPL	1.33336e-18	JMJD4	4.25857e-13	C1QB	3.00019e-29	RRM1	6.96425e-40	ENO1	3.50998e-18	KITLG	3.68863e-43	MRPL10	2.16984e-12	LCN12	1.06936e-13	NMU	1.41499e-20
PLEKHO2	4.7924e-08	NRIP2	8.90569e-55	SLMO1	2.25377e-17	ADAMTS6	1.33728e-18	GRPR	4.3335e-13	BRI3BP	3.06878e-29	CRIM1	7.26116e-40	RGL2	3.52406e-18	LPPR5	3.87896e-43	ZMIZ2	2.18868e-12	UPK3B	1.09616e-13	MAN1A1	1.44503e-20
ATAD3B	4.80119e-08	SEMA3A	8.93394e-55	2014-09-06	2.26617e-17	TCTEX1D4	1.36618e-18	PDGFRB	4.34134e-13	SECISBP2L	3.0723e-29	ZNF331	7.7315e-40	NAALAD2	3.65581e-18	PRSS53	3.93981e-43	TNFAIP8L1	2.20434e-12	ZEB2	1.10414e-13	IDH1	1.45312e-20
TMEM180	4.91948e-08	BCL6	9.48426e-55	RALYL	2.29052e-17	GNB5	1.38473e-18	SLC31A1	4.35789e-13	VPS72	3.0723e-29	RNF122	7.8603e-40	MOSC1	3.76432e-18	TNIP1	3.9615e-43	KCNH8	2.20826e-12	KLRF1	1.11141e-13	HEATR4	1.48119e-20
APOBEC2	4.9331e-08	ALG3	9.90306e-55	GRB7	2.37098e-17	RECQL	1.39903e-18	CAPN11	4.46034e-13	CDADC1	3.16285e-29	WDR67	8.13813e-40	GPR173	3.78978e-18	HMX2	3.96466e-43	BFAR	2.27132e-12	ALOX15	1.11167e-13	HOXD1	1.48541e-20
C1orf96	4.94688e-08	C12orf52	9.96516e-55	DVWA	2.38174e-17	IGSF22	1.40057e-18	ZNF193	4.46805e-13	RFWD3	3.20842e-29	GPRIN1	8.41875e-40	ADCK1	3.87619e-18	GJA8	4.35429e-43	GPT	2.33015e-12	COL2A1	1.11361e-13	ZNF644	1.50714e-20
ZC3H3	4.9645e-08	LAMA2	1.01226e-54	TSPYL5	2.40281e-17	HMGB3	1.40206e-18	ADAMTS1	4.47934e-13	CD33	3.20978e-29	NICN1	8.47837e-40	FOXI1	3.89922e-18	SLC17A9	4.49233e-43	SLC35C2	2.33015e-12	SLITRK3	1.12212e-13	CXorf22	1.54904e-20
CCND2	4.98252e-08	CDCA4	1.03669e-54	C22orf39	2.4045e-17	DUSP26	1.45458e-18	FAM50A	4.49942e-13	GARS	3.34982e-29	KRT15	8.61583e-40	MKKS	3.93255e-18	CD96	4.70746e-43	SULT1C4	2.33954e-12	PTBP2	1.12318e-13	LOC441177	1.57702e-20
GPR19	5.01096e-08	GGCT	1.06015e-54	PRIM2	2.41253e-17	ZNF185	1.48869e-18	HOXA11AS	4.51318e-13	LRRC59	3.47545e-29	C9orf117	8.80102e-40	CBFA2T2	3.93255e-18	MSC	4.95576e-43	EFTUD2	2.35832e-12	HPCAL4	1.16466e-13	KSR1	1.59851e-20
C6orf225	5.01096e-08	FGF7	1.16709e-54	TGIF1	2.44051e-17	KIAA1468	1.50992e-18	HAVCR1	4.54327e-13	PLCE1	3.56476e-29	KIF13B	9.04483e-40	CCDC148	4.01918e-18	DDX55	5.00635e-43	PLCXD3	2.39127e-12	TPD52	1.16964e-13	LOC388588	1.60905e-20
LIMK1	5.0642e-08	VAMP8	1.44792e-54	DOCK3	2.44051e-17	HTR1D	1.51104e-18	TRMT1	4.58045e-13	LDB3	3.64957e-29	EXOSC5	9.24948e-40	TIGD5	4.0544e-18	SLC11A1	5.06841e-43	DTX3L	2.39254e-12	SPIN4	1.17364e-13	GPX4	1.63474e-20
FAM110A	5.07516e-08	NDE1	1.60499e-54	PRPF40A	2.50071e-17	ACTL6A	1.56366e-18	BACH2	4.583e-13	ODAM	3.71417e-29	FLRT3	1.03479e-39	MAML2	4.33827e-18	SAP30BP	5.09596e-43	CWF19L2	2.45922e-12	DCAF13	1.17475e-13	KLC2	1.67428e-20
TMEM201	5.08903e-08	DBNDD1	1.62286e-54	DLGAP5	2.54586e-17	ARSG	1.58082e-18	UNKL	4.60199e-13	GPI	3.74237e-29	GPR115	1.14345e-39	NIT2	4.48025e-18	DDX12	5.27736e-43	PPP2R1B	2.4836e-12	ADRB1	1.1772e-13	CBX3	1.68267e-20
NSUN5	5.19729e-08	TMEM43	1.67694e-54	TNFSF10	2.55268e-17	CDX1	1.61621e-18	ST3GAL6	4.6963e-13	KCNE1	3.91756e-29	DUSP3	1.16366e-39	NEGR1	4.53419e-18	VDR	5.38865e-43	AP1G2	2.48712e-12	TPRN	1.17731e-13	CCDC141	1.68484e-20
ISG15	5.20086e-08	KLF2	1.83519e-54	DDX11	2.56828e-17	LOC84740	1.61621e-18	SETD4	4.69952e-13	ALDOA	3.92212e-29	HTR2C	1.17552e-39	KCND3	4.59295e-18	ANK2	5.59309e-43	AKAP2	2.55008e-12	LCN9	1.20274e-13	CDKL1	1.73795e-20
PRRG3	5.29247e-08	CLEC14A	1.86943e-54	EEF1E1	2.60173e-17	MEIS1	1.63211e-18	CYP27B1	4.7278e-13	TMCO2	4.08553e-29	RAPGEFL1	1.22604e-39	FAM50A	4.60635e-18	PROCR	5.60967e-43	QDPR	2.58216e-12	LST-3TM12	1.2222e-13	SFTPA2	1.7461e-20
KREMEN2	5.43953e-08	RNF180	1.90242e-54	SMARCC1	2.60862e-17	ARL1	1.6353e-18	CYP39A1	4.79105e-13	PAX6	4.10883e-29	HSPD1	1.23948e-39	SLC3A2	4.68232e-18	CLCN1	5.6763e-43	CCL16	2.59905e-12	TMEM213	1.2222e-13	ARHGAP1	1.77598e-20
SIX4	5.43953e-08	CDC25A	2.0332e-54	DOCK6	2.68449e-17	RND1	1.64709e-18	PRAME	4.79408e-13	HHIPL2	4.12577e-29	ARHGAP30	1.2924e-39	SRD5A1	4.85363e-18	GAS5	6.26518e-43	GALNS	2.64287e-12	B3GALT2	1.2222e-13	ELOVL4	1.79607e-20
LOC339674	5.46034e-08	C2orf86	2.40216e-54	TSPAN1	2.69857e-17	NISCH	1.66776e-18	FAM49B	4.87929e-13	RPL39L	4.14429e-29	PTRF	1.30158e-39	ZSWIM6	4.85363e-18	PTTG1	6.29455e-43	OPCML	2.64287e-12	TOP1	1.23851e-13	FBXO15	1.86205e-20
KIF20A	5.49557e-08	SPINT2	2.42154e-54	CPNE5	2.718e-17	ZIC5	1.68521e-18	PZP	4.94787e-13	TIMP1	4.165e-29	GRHL1	1.30902e-39	FAM163B	4.91279e-18	CLEC4A	6.42395e-43	MTHFD1L	2.6523e-12	GANAB	1.33465e-13	NUP188	1.88786e-20
TMEM69	5.51294e-08	PC	2.44345e-54	GDPD2	2.72464e-17	MSN	1.69314e-18	CPSF6	4.94787e-13	RTN1	4.27093e-29	C16orf71	1.44308e-39	CAPN14	4.93564e-18	C3	6.64307e-43	CARHSP1	2.65553e-12	FLNC	1.35492e-13	C1orf85	1.92004e-20
CHIC1	5.6176e-08	PRDM8	2.64376e-54	PTTG1	2.72921e-17	LPL	1.7636e-18	TSLP	4.96955e-13	C1orf69	4.2891e-29	MYL9	1.49312e-39	LMBRD1	4.97314e-18	B3GALT2	6.67691e-43	APOC4	2.68848e-12	ERCC6L	1.38072e-13	RNASE10	1.92366e-20
CHURC1	5.62484e-08	ZFAND5	3.71589e-54	C9orf117	2.79664e-17	BCL2L12	1.76365e-18	COX19	4.96955e-13	SULF1	4.43037e-29	MRPL47	1.55859e-39	SOLH	5.27523e-18	GAS1	6.7885e-43	PELI2	2.74166e-12	PITX1	1.39991e-13	SAMD10	1.93651e-20
PPP1CA	5.70123e-08	C8orf22	3.93264e-54	PER3	2.86888e-17	CDCA4	1.76569e-18	PCK1	5.07273e-13	PRAME	4.56932e-29	KIF20B	1.65346e-39	LAS1L	5.32796e-18	OSBPL9	6.85138e-43	PRR14	2.74293e-12	VAMP5	1.40545e-13	ELAC1	1.93651e-20
C4orf48	5.78524e-08	CLCA4	4.20904e-54	KIF20B	2.9057e-17	PTGFRN	1.76591e-18	EML6	5.07273e-13	PALB2	4.67218e-29	GPRIN3	1.69421e-39	SPATS2L	5.33088e-18	BCKDHB	6.94749e-43	LMNB2	2.76155e-12	TREX2	1.40545e-13	CHODL	1.94447e-20
ADCY2	5.94878e-08	C5orf53	4.66995e-54	FIGNL1	3.10225e-17	MYADML2	1.77329e-18	SERPING1	5.07273e-13	CYP2U1	4.67554e-29	NRP1	1.79734e-39	HDAC1	5.56821e-18	FUT2	7.05745e-43	C9orf167	2.84566e-12	SYDE1	1.40547e-13	DAGLA	1.95585e-20
DARS2	5.98723e-08	PFKFB4	5.36264e-54	SNORD1C	3.27052e-17	ITGA6	1.78063e-18	KIF21B	5.07273e-13	MRPL12	4.87752e-29	SLC16A1	1.92127e-39	HMGB3	5.64842e-18	C16orf89	7.15984e-43	RAMP2	2.84786e-12	HAAO	1.4338e-13	RRH	1.96002e-20
CNTNAP1	6.00594e-08	C21orf58	5.41849e-54	RPF2	3.33262e-17	DUSP9	1.78361e-18	PLIN2	5.0823e-13	ARRB1	4.88643e-29	TUBG1	1.95162e-39	SEPX1	5.76593e-18	HOXB8	7.46145e-43	TREH	2.84786e-12	APOB48R	1.45601e-13	PNKP	2.01102e-20
RFWD3	6.04057e-08	ZBTB4	6.3477e-54	EGLN1	3.33341e-17	CSF2	1.83109e-18	ZBTB45	5.10449e-13	MAGI1	4.99967e-29	YWHAZ	1.96726e-39	ROS1	5.77156e-18	CN5H6.4	7.5909e-43	PCK1	2.87086e-12	WBP4	1.46463e-13	LONRF2	2.03107e-20
DNMT3B	6.05848e-08	MYPN	6.57385e-54	CLIC5	3.40709e-17	CLUL1	1.83594e-18	SOX12	5.18315e-13	PRKCQ	5.04277e-29	AGTPBP1	1.96922e-39	HHLA2	5.94337e-18	FOLH1B	7.63726e-43	AP4M1	2.90438e-12	FGFR1	1.4718e-13	ZNF248	2.0548e-20
DTL	6.07744e-08	HSPE1	6.84306e-54	ANKRD13A	3.55426e-17	DBF4B	1.85648e-18	POC1A	5.30259e-13	SFTPA1	5.09765e-29	CPSF3	2.09582e-39	TMEM14A	6.0642e-18	LYPD6	7.77978e-43	2014-03-09	2.9204e-12	PABPC1	1.51208e-13	VTCN1	2.11166e-20
MCM4	6.0945e-08	SFPQ	6.9793e-54	PFDN2	3.58647e-17	ARHGAP20	1.89157e-18	CCT5	5.44104e-13	PUS1	5.12578e-29	KRT16	2.26195e-39	TMC5	6.18381e-18	ASPHD1	7.77978e-43	CNNM4	3.03971e-12	TUBB3	1.53916e-13	ARSK	2.11563e-20
DAZAP1	6.11631e-08	CNKSR2	7.09947e-54	POLQ	3.65285e-17	FAM113B	1.95286e-18	CLCN7	5.49393e-13	FUT8	5.15911e-29	C10orf2	2.28933e-39	PPIL6	6.45105e-18	SDHB	7.88067e-43	C3orf65	3.04728e-12	GJC2	1.54112e-13	IRF8	2.14433e-20
PCDHGB7	6.12692e-08	FARSA	7.35861e-54	ASCL2	3.68594e-17	UBE2T	2.04541e-18	PIM1	5.49548e-13	C11orf24	5.28672e-29	WDR53	2.30304e-39	EEF1E1	6.51944e-18	MAP4K1	8.0377e-43	GPR12	3.04728e-12	WISP2	1.54369e-13	C12orf72	2.18069e-20
SRM	6.17205e-08	ATP8B4	8.15637e-54	TOPBP1	3.69925e-17	GRID2IP	2.10437e-18	CDH12	5.5324e-13	AVL9	5.41861e-29	ETS1	2.30315e-39	27	6.60195e-18	HLA-DRA	8.97792e-43	KIF14	3.04902e-12	NCRNA00093	1.56324e-13	SRL	2.22133e-20
SPNS1	6.27338e-08	ZNF672	8.16611e-54	ABCC1	3.82833e-17	ASF1B	2.11817e-18	REG3A	5.56149e-13	PAFAH1B1	5.45794e-29	TIMM8A	2.46793e-39	AES	6.75139e-18	SIPA1	9.06468e-43	NTS	3.06611e-12	B3GAT1	1.59188e-13	C6orf105	2.2594e-20
CPSF3	6.27618e-08	MYL9	8.40577e-54	HCG4	3.83338e-17	KRT3	2.18765e-18	CDC25B	5.60484e-13	BRSK1	5.47867e-29	ZYG11A	2.69261e-39	REG1A	6.78675e-18	WDTC1	9.53627e-43	RILPL1	3.07716e-12	FAM163A	1.59789e-13	CANT1	2.28401e-20
ADCYAP1R1	6.29597e-08	PPP1R16B	8.94012e-54	GNL2	3.86938e-17	OSCP1	2.26843e-18	PSMD4	5.66841e-13	GPA33	5.74526e-29	SPARCL1	2.77976e-39	SERPINA7	6.78675e-18	PCSK6	9.55184e-43	FAM109A	3.08799e-12	ACSS3	1.59981e-13	RERGL	2.29727e-20
DLGAP5	6.33121e-08	PDXDC1	1.07354e-53	FOXF1	3.97818e-17	GALNT2	2.36157e-18	MFSD2B	5.68476e-13	RNF38	6.08325e-29	SCAI	2.82656e-39	COPE	6.78675e-18	UBC	9.55184e-43	C21orf33	3.11215e-12	PDIA3P	1.59981e-13	CYP1B1	2.32198e-20
C14orf80	6.37072e-08	OLR1	1.09655e-53	CDCA7	4.04148e-17	DNAJC28	2.36157e-18	NARF	5.73388e-13	CARD16	6.20995e-29	LRRC46	2.89865e-39	PLIN2	6.79061e-18	PKP4	9.55184e-43	TANC1	3.12266e-12	ACLY	1.60664e-13	C6orf1	2.32867e-20
NRIP2	6.41854e-08	DTYMK	1.17653e-53	C3orf18	4.05438e-17	PIK3C2B	2.38202e-18	SERPINB9	5.80063e-13	ZWILCH	6.24712e-29	KLC3	3.14911e-39	BFSP1	6.79909e-18	DLST	9.96452e-43	CD300LF	3.18111e-12	SLC7A1	1.63909e-13	PGPEP1L	2.33822e-20
TRMT2A	6.57613e-08	MT1M	1.24982e-53	STIL	4.16151e-17	FANCA	2.3965e-18	C20orf96	5.86175e-13	CST1	6.27283e-29	EGR1	3.25474e-39	UPK1A	6.81735e-18	C7orf40	1.11613e-42	IGF1	3.21509e-12	HOXD12	1.64022e-13	CAPN11	2.33874e-20
SCHIP1	6.63896e-08	TIGD3	1.36375e-53	C16orf46	4.16151e-17	C20orf103	2.3965e-18	VWF	5.94058e-13	IDH2	6.33589e-29	SLC6A13	3.42271e-39	PCDHB4	6.97123e-18	ICOS	1.1347e-42	GTPBP3	3.21521e-12	PMP22	1.64817e-13	EIF2B4	2.39726e-20
WNT3	6.67624e-08	CHRNA6	1.36627e-53	CDCA8	4.19247e-17	ZNF677	2.48496e-18	MAPKBP1	5.95041e-13	PRICKLE1	6.48785e-29	CDKL1	3.52742e-39	TCN2	7.40593e-18	QRFPR	1.15808e-42	IFNAR2	3.32282e-12	MBNL2	1.65031e-13	PROC	2.49567e-20
PDIA3	6.72938e-08	IGSF9	1.43112e-53	C1orf109	4.19861e-17	EEF1A1P9	2.52107e-18	CNDP1	5.95194e-13	IL17D	6.58626e-29	BOP1	3.69513e-39	KLHL33	7.62276e-18	PCGF3	1.18871e-42	HGS	3.32826e-12	CCDC46	1.66282e-13	FOXD3	2.62693e-20
CDC7	6.7565e-08	ISG15	1.46307e-53	ZNF200	4.30997e-17	C11orf88	2.60088e-18	ZNF544	5.99686e-13	UTP14A	6.72398e-29	NUP37	3.93239e-39	DDX25	7.64437e-18	TTTY9B	1.39359e-42	ANXA4	3.41858e-12	TMEM86A	1.66554e-13	TNFAIP8L3	2.66517e-20
PRKAR2B	6.80212e-08	TOMM40	1.49536e-53	HSD17B11	4.31623e-17	KCNJ11	2.66512e-18	ZNF695	6.02177e-13	PCDH9	6.76851e-29	DSN1	4.05091e-39	MCF2	7.7532e-18	PTGR1	1.46224e-42	TMEM98	3.43843e-12	TOR1B	1.67716e-13	TSKS	2.68259e-20
ALKBH4	6.86713e-08	CFH	1.53751e-53	TBC1D1	4.32155e-17	C1orf115	2.73831e-18	LOC645166	6.03951e-13	TYROBP	7.16106e-29	FAM136A	4.18199e-39	ZC3H18	7.95608e-18	BRP44L	1.55408e-42	ZNF582	3.43843e-12	PRPS2	1.68626e-13	SPRY1	2.71835e-20
NUSAP1	7.07465e-08	CSRP3	1.56922e-53	YDJC	4.3248e-17	RAB34	2.76279e-18	GNG4	6.10982e-13	FUT3	7.30062e-29	OSTBETA	4.23712e-39	USP28	7.95608e-18	RAC2	1.5949e-42	HLA-A	3.48788e-12	PKN1	1.69402e-13	ZDHHC6	2.80554e-20
ZMYND19	7.12139e-08	WBSCR28	1.59865e-53	CCDC136	4.32931e-17	FAM13C	2.77476e-18	RHEB	6.12775e-13	ZDHHC19	7.61859e-29	CLCN2	4.63942e-39	BPGM	8.23071e-18	ALX1	1.68621e-42	PCDHGC3	3.49065e-12	MYO19	1.69402e-13	CDC42EP3	2.92504e-20
TCEAL6	7.30931e-08	KREMEN2	1.77526e-53	TNFRSF10B	4.3675e-17	CDT1	2.84817e-18	CPT2	6.17796e-13	TNFRSF18	7.76168e-29	METTL8	4.65914e-39	PKD2	8.41484e-18	MUDENG	1.8237e-42	ITGA8	3.56873e-12	NOC2L	1.76987e-13	ZKSCAN5	2.95826e-20
RTN4R	7.30931e-08	ARPC5L	1.88173e-53	GPR34	4.36908e-17	FSD1	2.88572e-18	NDEL1	6.40446e-13	FAM72D	7.92726e-29	HN1L	4.6935e-39	C6orf170	8.62675e-18	KIFC1	1.92448e-42	SUCLG1	3.57504e-12	KCNQ4	1.84955e-13	PANK2	3.00224e-20
SYNGR2	7.35575e-08	MAPK10	1.92299e-53	URB1	4.37252e-17	TACC3	2.91495e-18	BAK1	6.5213e-13	PYCRL	8.19797e-29	DNAH9	4.83011e-39	PKDCC	8.64337e-18	CLEC12A	1.96659e-42	LYVE1	3.63069e-12	AURKA	1.87469e-13	B4GALT3	3.14537e-20
MAS1L	7.38693e-08	TTC7B	2.07807e-53	ACAN	4.39142e-17	GSG2	3.022e-18	FER1L4	6.57189e-13	ZC3H8	8.4129e-29	HLA-DMA	4.84402e-39	TIMM8A	8.69751e-18	GRK5	2.07857e-42	ACRBP	3.69073e-12	RBBP8	1.88006e-13	PHLPP2	3.24346e-20
SHFM1	7.49235e-08	C1orf183	2.2033e-53	STON1	4.5759e-17	CENPF	3.05058e-18	EPM2A	6.57264e-13	SLC15A2	8.41335e-29	JUP	5.27393e-39	PDDC1	8.85684e-18	C5orf58	2.36508e-42	ITFG3	3.75664e-12	PTGIS	1.88902e-13	ATP10D	3.25694e-20
PCGF1	7.52867e-08	SGOL2	2.33304e-53	BTNL3	4.58706e-17	MICB	3.1788e-18	CCDC163P	6.60132e-13	FAM13B	8.43555e-29	NKAIN1	5.52462e-39	LGSN	8.9706e-18	GRIK5	2.46484e-42	COMMD5	3.76015e-12	C16orf70	1.89649e-13	FSTL3	3.362e-20
DBF4B	7.56589e-08	ATP6V0C	2.33703e-53	KDM1A	4.60168e-17	SLC19A1	3.30671e-18	C21orf62	6.84041e-13	H2AFX	8.92415e-29	KIAA1529	5.52462e-39	GARS	9.00415e-18	AXL	2.48171e-42	GBP2	3.81313e-12	XPOT	1.89879e-13	LRRC7	3.40813e-20
SFXN1	7.65367e-08	LOC100128191	2.7783e-53	FEZ2	4.69458e-17	MYO1B	3.32617e-18	C1QL4	6.93032e-13	CYP1A2	9.0759e-29	C13orf34	5.6864e-39	C7orf26	9.15135e-18	NKIRAS1	2.56629e-42	SLC7A11	3.81801e-12	NAALADL2	1.90072e-13	C12orf32	3.41299e-20
DKC1	7.8596e-08	CCL28	3.02278e-53	GLT25D1	4.81298e-17	TEKT1	3.37757e-18	GJB2	6.93032e-13	MID1IP1	9.65603e-29	CCIN	5.80488e-39	GALNT14	9.52809e-18	UGT8	2.59233e-42	OLIG1	3.93136e-12	DES	1.92507e-13	TYMS	3.42271e-20
CSRNP3	7.90312e-08	CES4	3.50707e-53	NFKBIL2	5.24014e-17	ATP13A4	3.46296e-18	PROS1	6.93032e-13	PLAC1	9.73028e-29	SSX2IP	6.05e-39	TRPC7	9.54342e-18	CXCL11	2.62436e-42	CCDC43	3.93989e-12	CBX4	1.98801e-13	EPB41L5	3.47919e-20
PPP4C	7.97467e-08	CYP1A1	3.67263e-53	PTPN12	5.49573e-17	CBX3	3.61137e-18	ZNF607	7.00874e-13	SNHG1	9.73028e-29	LOC399815	6.0712e-39	ECM2	9.83136e-18	NOVA2	2.68062e-42	SLC30A7	3.96423e-12	ROS1	2.01496e-13	TCL1A	3.4984e-20
CCDC18	7.98255e-08	CCDC75	4.41199e-53	CACNA2D1	5.49573e-17	FADS3	3.66512e-18	UCN2	7.07788e-13	INTS7	9.75896e-29	C7orf45	6.211e-39	RAB35	1.00154e-17	SCAP	2.74571e-42	MESP2	3.96495e-12	MPRIP	2.02551e-13	PYY	3.52624e-20
SBDSP1	8.23888e-08	HOXA3	4.47465e-53	BLM	5.53653e-17	CYP27B1	3.72844e-18	EFTUD2	7.11477e-13	COL3A1	9.86565e-29	LOC150622	6.24661e-39	UMOD	1.00614e-17	C3AR1	2.75854e-42	LAPTM5	4.05824e-12	BUB1	2.04505e-13	SOX11	3.52753e-20
FANCG	8.23996e-08	SERPING1	4.69042e-53	DNMT1	5.7571e-17	KRTAP9-8	3.79075e-18	CEL	7.12702e-13	SIGLECP3	1.02588e-28	TDG	6.32207e-39	FOXA3	1.04521e-17	LOC728024	2.89753e-42	FLJ90757	4.09074e-12	PRIMA1	2.06548e-13	EML3	3.65527e-20
C15orf23	8.31275e-08	KLHL10	4.69042e-53	CPSF6	5.8027e-17	ABLIM1	3.83576e-18	KCTD17	7.12702e-13	SLITRK2	1.03681e-28	LRCH1	6.35682e-39	TM4SF4	1.04643e-17	PRSS35	2.9254e-42	ITGAD	4.12149e-12	P4HA1	2.08128e-13	CHST6	3.71798e-20
BUB1	8.32732e-08	SLC1A7	4.99076e-53	UBQLN4	5.88378e-17	C15orf17	3.89827e-18	TAGLN2	7.14642e-13	TSPAN12	1.04807e-28	LSG1	6.53018e-39	MPV17L2	1.10989e-17	LOC606724	2.99934e-42	C10orf58	4.13374e-12	AIFM3	2.10201e-13	GRB10	3.75279e-20
LOC400804	8.53071e-08	FAM110A	5.3759e-53	SLC25A42	6.01459e-17	SPC24	4.01315e-18	ABLIM2	7.14642e-13	PAQR4	1.05034e-28	BZW2	7.99474e-39	ABCD3	1.11502e-17	LOC282997	3.00994e-42	PLXNA3	4.15476e-12	ZNF711	2.11217e-13	UTS2D	3.80293e-20
MGAT4B	8.54026e-08	KIAA1614	6.37117e-53	FYCO1	6.02008e-17	IGF2BP1	4.10468e-18	C11orf80	7.15386e-13	MARVELD3	1.06429e-28	DCUN1D5	8.5962e-39	ZNF292	1.11565e-17	AGAP3	3.45931e-42	SLC7A7	4.26262e-12	ITPRIPL1	2.11576e-13	PRKACA	3.84616e-20
KLHL23	8.60745e-08	LOC92659	6.54945e-53	ENOPH1	6.02008e-17	EMCN	4.1455e-18	GALNT10	7.16692e-13	EGLN3	1.12043e-28	MYD88	8.69578e-39	C3orf18	1.13873e-17	CLK4	3.54642e-42	AURKA	4.36232e-12	FAM117B	2.11576e-13	CASZ1	3.85402e-20
MRM1	8.618e-08	TMEM183A	7.09063e-53	PAPSS2	6.13796e-17	GFRA1	4.21134e-18	PDLIM5	7.1698e-13	MYLK	1.19061e-28	C2orf62	8.9837e-39	CPNE2	1.1622e-17	FCHO1	3.55165e-42	CEP170	4.44791e-12	GADD45A	2.11597e-13	ZNF383	3.98113e-20
SCN2B	8.62209e-08	COPA	7.31826e-53	YARS	6.17633e-17	PCBD2	4.2619e-18	DCLRE1C	7.21811e-13	R3HDM1	1.22036e-28	MTHFD2	9.32726e-39	TPP1	1.17839e-17	FAF2	3.67632e-42	DUSP10	4.45379e-12	ADM2	2.14401e-13	MAGI1	4.00371e-20
AK2	8.67305e-08	GFER	7.45062e-53	NUP85	6.29226e-17	CHST15	4.27903e-18	IGDCC3	7.2214e-13	HEATR2	1.25329e-28	ILF2	1.01261e-38	GP6	1.18899e-17	GPR19	3.68248e-42	C9orf47	4.52723e-12	LOC100129066	2.14697e-13	SNORD116-20	4.00954e-20
SLC35C2	8.68446e-08	SLC16A3	7.56459e-53	PTH1R	6.39978e-17	PRC1	4.28556e-18	CD1D	7.26148e-13	TMTC4	1.25493e-28	CDC7	1.02981e-38	VPS39	1.20385e-17	IL15RA	3.68248e-42	TP53I13	4.53936e-12	HS3ST3A1	2.14697e-13	CTGF	4.11396e-20
LOC650623	8.68446e-08	INPP1	8.69122e-53	MPHOSPH10	6.44232e-17	ERBB3	4.31479e-18	ASPHD1	7.29702e-13	VIM	1.25516e-28	RXRG	1.04336e-38	FAM3A	1.27778e-17	FJX1	3.75688e-42	RPSAP58	4.53936e-12	OPTC	2.14936e-13	TRIM66	4.22857e-20
IL11RA	8.6921e-08	DENND5A	8.85319e-53	SECTM1	6.50989e-17	GOLGA6D	4.31479e-18	WNT3A	7.46066e-13	PIK3IP1	1.27668e-28	ANO6	1.05105e-38	TTLL2	1.27975e-17	PHYHIP	3.86805e-42	GSS	4.56443e-12	STRBP	2.17386e-13	KRT80	4.31511e-20
C17orf42	8.82881e-08	RNF40	9.34687e-53	DUSP21	6.53216e-17	ALG3	4.34413e-18	PRAM1	7.59243e-13	PTRH2	1.28112e-28	RAPGEF4	1.05848e-38	GNPTAB	1.29031e-17	OXNAD1	4.00802e-42	MAST1	4.59923e-12	KIAA1310	2.18016e-13	NIPAL3	4.38923e-20
VARS	9.02136e-08	ACOT7	9.84428e-53	C20orf199	6.58053e-17	CX3CR1	4.42852e-18	NR4A2	7.74147e-13	TXNDC17	1.30661e-28	RBM28	1.08523e-38	PTGES2	1.30671e-17	LDLRAD3	4.3375e-42	RBM19	4.61034e-12	CDKN3	2.19699e-13	FLJ37307	4.44699e-20
TMEM177	9.03466e-08	RNPS1	1.01387e-52	GRINA	6.60565e-17	BOLL	4.45645e-18	DYDC2	7.86531e-13	LOC572558	1.30719e-28	NHLRC4	1.10031e-38	SLC2A5	1.31752e-17	FPR3	4.35926e-42	CNPY3	4.70892e-12	TMEM14C	2.22583e-13	TRIM29	4.59009e-20
ATP6V0B	9.10027e-08	GPM6B	1.0312e-52	TMEM20	6.60609e-17	BLOC1S3	4.53307e-18	NUP93	7.93275e-13	EGR3	1.45837e-28	WDR63	1.12387e-38	KAAG1	1.32041e-17	LOC222699	4.43918e-42	BTBD16	4.77909e-12	PEX10	2.27018e-13	TREM1	4.86824e-20
SH3BP2	9.21059e-08	HTR1D	1.0513e-52	SYNGR1	6.76848e-17	BUB1B	4.62846e-18	CHP	8.04558e-13	CREB3L4	1.48924e-28	NOP56	1.15519e-38	NAP1L4	1.32443e-17	THG1L	4.50392e-42	AIF1L	4.90249e-12	MTSS1L	2.30651e-13	C9orf7	4.98684e-20
MRPS23	9.32139e-08	PSMD14	1.08191e-52	TRANK1	6.77759e-17	RAC2	4.6528e-18	C15orf41	8.13835e-13	MMP1	1.50468e-28	AHCY	1.2252e-38	NR2F2	1.32982e-17	SLC25A35	4.95867e-42	TNFAIP2	4.91328e-12	NTF4	2.34008e-13	SPSB1	5.00315e-20
PCDHGA12	9.42298e-08	TSPAN17	1.12432e-52	NUFIP1	7.0322e-17	CSGALNACT2	4.65947e-18	PON3	8.1562e-13	MOBKL2C	1.50613e-28	GAS6	1.24027e-38	STXBP5L	1.33348e-17	MUT	4.99953e-42	MYO9B	4.92165e-12	LPAR5	2.35627e-13	TANC2	5.07595e-20
MXD3	9.55656e-08	TRAIP	1.19355e-52	DIRC3	7.11386e-17	LOC284232	4.7512e-18	CREB3L1	8.2167e-13	ACY3	1.51054e-28	OPA1	1.27405e-38	GOLGA3	1.34915e-17	LGI4	5.33052e-42	MCM5	4.95325e-12	AGMAT	2.36979e-13	CDK9	5.07595e-20
DAGLB	9.59134e-08	C19orf21	1.30922e-52	HOMER1	7.12766e-17	HIGD1A	4.79121e-18	SPNS1	8.2167e-13	SNCA	1.57642e-28	TTF2	1.32397e-38	MICALL1	1.40897e-17	GALNT6	5.3646e-42	S1PR3	5.08981e-12	COPG	2.37806e-13	LOC100126784	5.12891e-20
HIST1H1C	9.62198e-08	ATP1B2	1.3149e-52	CDC6	7.36967e-17	GLTSCR2	4.80476e-18	COX7B2	8.2167e-13	TMOD2	1.61092e-28	STYK1	1.33984e-38	MST1	1.413e-17	RG9MTD2	5.40543e-42	FCGR1A	5.18047e-12	NFE2L3	2.43973e-13	C5orf49	5.17838e-20
HIST1H2AE	9.84745e-08	BUB3	1.3264e-52	NPY	7.39064e-17	P4HA3	4.98335e-18	VSIG10	8.2167e-13	ARHGAP30	1.63951e-28	SLC5A12	1.48347e-38	BTBD12	1.43044e-17	ASAP1	5.40559e-42	FCGR1C	5.36985e-12	C21orf63	2.51214e-13	LY6G6C	5.41542e-20
BUB3	9.8569e-08	YDJC	1.3901e-52	S100A2	7.43281e-17	DEFB1	5.0507e-18	NSUN5	8.24601e-13	ZNF331	1.65448e-28	C3	1.58085e-38	C10orf125	1.48939e-17	PRSS22	5.82469e-42	ACSM1	5.42144e-12	DEFB126	2.51351e-13	ZXDB	5.4225e-20
CBFB	9.9376e-08	DNAJA3	1.41476e-52	HSPB2	7.49132e-17	ADAMTS14	5.18356e-18	CCL3	8.32422e-13	DPH2	1.6687e-28	WDR78	1.61167e-38	LOC442454	1.50278e-17	TRIP13	5.96803e-42	CDH5	5.53993e-12	FOXB2	2.51746e-13	C16orf75	5.4813e-20
PMP22	9.98771e-08	MYH3	1.4233e-52	SMARCD1	7.52609e-17	PLEKHN1	5.23425e-18	ARHGAP22	8.32422e-13	C6orf59	1.76992e-28	RFC3	1.62642e-38	C5orf36	1.54136e-17	KDM4B	6.24808e-42	PLP2	5.54288e-12	TMEM43	2.56282e-13	ASCC3	5.74405e-20
ARHGAP8	9.99895e-08	HCG11	1.61691e-52	CD200R1	7.56587e-17	GPR172A	5.64001e-18	AKAP8L	8.39353e-13	IKBKE	1.77723e-28	JMJD1C	1.67501e-38	BLOC1S3	1.57249e-17	PARP8	6.41055e-42	C7orf57	5.54851e-12	BCAR3	2.63339e-13	LY6E	5.81961e-20
CCDC34	1.01349e-07	GABRE	1.723e-52	ACO2	7.61366e-17	PHKA1	5.72296e-18	ZNF767	8.3941e-13	ABP1	1.78301e-28	BMP7	1.75452e-38	KLF2	1.586e-17	LOC113230	6.44079e-42	GSG2	5.67671e-12	BDH1	2.6382e-13	PTPLA	5.93535e-20
TDP1	1.02245e-07	TBRG1	1.72422e-52	C4orf43	7.8719e-17	CIRBP	5.80654e-18	ACACA	8.3941e-13	LONRF1	1.8034e-28	TMEM140	1.76529e-38	WDR52	1.59789e-17	CAPSL	6.58381e-42	DENND2A	5.76711e-12	ST14	2.6621e-13	ZNF33B	6.02546e-20
CDKN2AIP	1.0404e-07	FAM82A1	1.77163e-52	DIS3	7.90443e-17	C16orf74	5.92445e-18	AVPI1	8.42791e-13	TEKT3	1.80627e-28	EFR3B	1.82887e-38	CYB5D1	1.61514e-17	RBM47	6.89259e-42	TNNI3K	5.77371e-12	PRRG4	2.66401e-13	RAP2A	6.05734e-20
ITPR3	1.06396e-07	TNFRSF18	1.82124e-52	KIAA0495	8.34905e-17	TTC16	6.01026e-18	MAPK11	8.53667e-13	ITGA11	1.80627e-28	UACA	1.93325e-38	VWA5A	1.61839e-17	EBF2	6.95202e-42	CLSPN	5.86217e-12	MRGPRF	2.67717e-13	GNG5	6.06565e-20
ZNF280D	1.08781e-07	SKAP2	1.85461e-52	PPP1R13L	8.34905e-17	GMPS	6.23299e-18	HARS2	8.74994e-13	CASKIN1	1.87045e-28	NCBP2	1.96588e-38	NDUFS7	1.63338e-17	AGL	6.98519e-42	ERCC6L	5.88121e-12	ACTN1	2.72187e-13	SRGAP2	6.10561e-20
GEMIN7	1.09177e-07	ELANE	1.8648e-52	CDT1	8.77304e-17	HFE2	6.32693e-18	POLR2K	8.8688e-13	CCDC102B	2.01197e-28	XPO1	2.00791e-38	NAA30	1.65384e-17	CBLN2	7.94781e-42	ECHS1	5.88779e-12	GYPE	2.73313e-13	MRO	6.14484e-20
CCNE2	1.10003e-07	RIBC2	2.09499e-52	SPAG5	8.78213e-17	NID2	6.60213e-18	ASXL1	9.21098e-13	FARSB	2.05194e-28	HOXA11	2.01372e-38	C7orf58	1.65979e-17	ZNRF3	8.03882e-42	CDH17	5.93731e-12	TMEM40	2.76769e-13	MLH3	6.29998e-20
GSG2	1.10207e-07	HSD17B7	2.2005e-52	ALKBH2	9.13819e-17	MELK	6.61482e-18	C14orf4	9.4167e-13	CLDN12	2.09789e-28	TIMP3	2.07372e-38	C13orf27	1.70565e-17	STAB1	8.1331e-42	CGN	5.95613e-12	C2orf79	2.7898e-13	CST2	6.59609e-20
FAM175A	1.10879e-07	CDC7	2.44003e-52	RGS16	9.13819e-17	JPH2	6.91253e-18	RDH16	9.46711e-13	HMBS	2.1276e-28	APH1B	2.1053e-38	OR2A9P	1.7171e-17	NCAPG	8.21415e-42	MKS1	5.97206e-12	GLRA4	2.7898e-13	SLPI	6.71622e-20
PLEKHO1	1.1354e-07	FLT4	2.45295e-52	PA2G4	9.27291e-17	DPT	6.92168e-18	VSIG4	9.55072e-13	CORO1C	2.29266e-28	PPAP2C	2.19865e-38	XAGE2	1.72441e-17	2014-03-04	8.46554e-42	MEIS3	5.98765e-12	NRK	2.79353e-13	FAM108B1	6.71939e-20
VPS24	1.14381e-07	HIST1H2BK	2.45735e-52	UGGT2	9.37115e-17	CISH	6.94716e-18	IGDCC4	9.69443e-13	FAM167A	2.30341e-28	PDCD6IP	2.30221e-38	C19orf61	1.74304e-17	KCNA4	9.03185e-42	PEG3	6.01664e-12	TMEM47	2.79938e-13	PLCD1	6.75573e-20
SIK2	1.15953e-07	PGA3	2.54835e-52	SUV39H2	9.80348e-17	AADACL3	7.11786e-18	COL25A1	9.72164e-13	LRRC18	2.32803e-28	ZMYND19	2.36977e-38	ZFP36	1.76128e-17	DHDPSL	9.13364e-42	MGC12982	6.14644e-12	AP4S1	2.80787e-13	FAHD2A	6.84317e-20
CRTC2	1.17915e-07	THSD7B	2.56509e-52	TUBAL3	1.0138e-16	ANGPTL7	7.21519e-18	TNFSF4	9.74596e-13	AVPR2	2.51704e-28	CDH3	2.38726e-38	COX6A1	1.79387e-17	ADAL	9.22078e-42	LOC653786	6.14959e-12	EPHA2	2.82659e-13	PRKG2	6.9371e-20
HGS	1.17991e-07	TLE4	2.58717e-52	HNRNPA1L2	1.02147e-16	CKAP2L	7.24027e-18	RALY	9.83025e-13	LOC339524	2.5243e-28	GPI	2.39365e-38	NUPR1	1.82285e-17	ZDHHC18	9.31015e-42	POLR2J	6.22793e-12	COPZ2	2.82712e-13	HSPB6	6.99019e-20
HIST1H2AM	1.18138e-07	PPP1R14A	2.69574e-52	EXOSC2	1.04883e-16	CCDC129	7.35403e-18	EPHX4	9.87364e-13	MMP13	2.53665e-28	TSPAN13	2.62645e-38	CCL14-CCL15	1.82942e-17	TXNDC3	9.34955e-42	GIPC3	6.24901e-12	PLCD3	2.83771e-13	TGFBI	6.99019e-20
ULBP1	1.19797e-07	FANCA	2.70263e-52	CDC25C	1.05029e-16	LRRC8C	7.78327e-18	SLC25A20	9.88859e-13	ESRP1	2.58271e-28	PRICKLE3	2.71975e-38	SUMF2	1.87886e-17	CDH8	9.66961e-42	TDP2	6.48704e-12	LOC441177	2.85276e-13	CAPN7	7.00673e-20
ZNF438	1.20308e-07	SYNGR2	2.76384e-52	TMEM196	1.06187e-16	COQ9	7.89246e-18	DHDPSL	9.91486e-13	LOC389033	2.63848e-28	KCTD1	2.88206e-38	DNAJC12	1.93134e-17	FBXL4	9.75148e-42	MINA	6.58293e-12	CYP3A7	2.8897e-13	MFAP2	7.07125e-20
STK32B	1.20581e-07	BLOC1S3	3.3218e-52	PSME4	1.06187e-16	S100A14	8.09475e-18	L3MBTL	9.94055e-13	ADAM28	2.64232e-28	CMAH	2.883e-38	TTC7B	1.98208e-17	GDF6	1.00804e-41	GTSE1	6.69779e-12	HOXA7	2.90337e-13	B4GALT6	7.1479e-20
PIK3R1	1.20721e-07	PDIA3P	3.55514e-52	NUPL1	1.06906e-16	LY6K	8.31286e-18	CEP68	9.94403e-13	SRRM3	2.66568e-28	TMEM47	3.04611e-38	FZD1	1.98829e-17	RUFY4	1.02425e-41	HRK	6.75883e-12	HHIPL2	3.00984e-13	GLDN	7.33869e-20
PBX3	1.21613e-07	NAT14	3.5624e-52	ZNF692	1.08101e-16	TNFSF4	8.49091e-18	PPP2R3B	9.98406e-13	SC4MOL	2.76244e-28	KMO	3.1507e-38	IL18	1.99132e-17	TNFSF13B	1.04429e-41	DUSP5P	6.80932e-12	ASXL3	3.01881e-13	ITPKA	7.34446e-20
RPLP0P2	1.22032e-07	CENPO	3.85338e-52	SLC8A3	1.09311e-16	PAK2	8.59469e-18	CHKA	1.00088e-12	POLR2D	2.8367e-28	MAK	3.251e-38	RBM43	2.01808e-17	VTCN1	1.09431e-41	BUB1B	6.86166e-12	DNAJC10	3.0469e-13	ITGB5	7.38456e-20
AKAP11	1.22367e-07	POGK	3.85665e-52	MALL	1.09923e-16	BTC	8.68933e-18	FANCC	1.00687e-12	LSR	2.89282e-28	C2orf58	3.2864e-38	NEDD4L	2.02241e-17	GHITM	1.19146e-41	C5orf47	7.00398e-12	FAM83C	3.06381e-13	ZNF565	7.49598e-20
FTSJ2	1.22704e-07	FAM69A	3.89374e-52	TARBP1	1.10734e-16	EPHB2	8.85048e-18	RBMX	1.01223e-12	CHEK2	2.90615e-28	HMGB3	3.42653e-38	NEB	2.0409e-17	HCG27	1.3756e-41	CCNE1	7.00669e-12	KLHDC1	3.10594e-13	TGM2	7.59238e-20
NIT2	1.24167e-07	ARTN	3.96938e-52	LOC134466	1.14002e-16	C6orf132	8.86284e-18	DGKZ	1.02203e-12	TBC1D9	2.90975e-28	PCDHAC2	3.42653e-38	AHSG	2.05579e-17	ORAI3	1.47022e-41	XKR3	7.00861e-12	LONRF3	3.1486e-13	PRKAB1	7.90909e-20
TMEM138	1.24269e-07	EPN3	3.97633e-52	C1orf150	1.15325e-16	C21orf125	8.86538e-18	INTS4	1.02386e-12	SEMA4B	2.91738e-28	C5	3.43616e-38	TPTE2P1	2.10586e-17	CHUK	1.4868e-41	IGDCC4	7.01441e-12	WIF1	3.17416e-13	RGAG4	8.00745e-20
LYPLA2	1.25691e-07	NUDT7	4.58463e-52	MFSD2B	1.17394e-16	SSTR1	8.87318e-18	TKT	1.04283e-12	FLRT3	2.97214e-28	ECM2	3.54836e-38	MT1X	2.16579e-17	ALS2CL	1.54043e-41	LAIR1	7.03682e-12	CDK15	3.19191e-13	SCUBE3	8.54412e-20
GINS4	1.26582e-07	MEST	4.8969e-52	RAN	1.19412e-16	RPL14	8.87968e-18	CSE1L	1.0485e-12	H1F0	3.18477e-28	ABCC5	3.7099e-38	SMTNL2	2.17068e-17	SLC10A6	1.74865e-41	PSORS1C2	7.03732e-12	CCNB1	3.20533e-13	RUNX2	9.07804e-20
TMEM208	1.26777e-07	DCAF13	5.38498e-52	HDAC2	1.24871e-16	C1orf189	8.91229e-18	CMTM4	1.0485e-12	NUP155	3.19771e-28	KCNK17	3.85796e-38	SORCS1	2.26628e-17	STK4	1.76356e-41	COL9A2	7.0606e-12	MCCC2	3.21317e-13	FAM161A	9.19634e-20
ALKBH6	1.26812e-07	NEK7	5.81887e-52	PAXIP1	1.26113e-16	ALDH3A2	8.98735e-18	EPS15L1	1.06557e-12	C6orf134	3.20352e-28	PAK1	4.21494e-38	NME5	2.31972e-17	C17orf53	1.79169e-41	NME2P1	7.08517e-12	SLC25A15	3.23137e-13	IKZF5	9.19713e-20
VLDLR	1.30091e-07	STMN1	5.86841e-52	KAL1	1.26137e-16	CCNF	9.11028e-18	GPR107	1.06878e-12	LIPA	3.2372e-28	C19orf40	4.24582e-38	GALNT3	2.33221e-17	PITPNM3	1.85406e-41	ATP6V1A	7.08517e-12	KLHL35	3.29075e-13	DBNDD2	9.25599e-20
ARFGAP1	1.30777e-07	MAN2A2	6.32131e-52	CENPP	1.27357e-16	LRRC43	9.36356e-18	ZNF71	1.06878e-12	CABLES2	3.44798e-28	CCBE1	4.2676e-38	PTPRQ	2.4706e-17	ARC	1.86091e-41	SGPP1	7.12186e-12	POLR2H	3.29075e-13	TMEM132A	9.36725e-20
B3GAT2	1.30798e-07	TMED9	6.33134e-52	RRM2	1.2769e-16	HSPB2	9.78408e-18	ADAMTS7	1.09132e-12	DNAJC27	3.44798e-28	PKM2	4.32204e-38	LOC220729	2.52958e-17	FOXM1	1.97801e-41	MYF5	7.1543e-12	CA11	3.29342e-13	ANK3	9.42915e-20
FLJ42709	1.31817e-07	SHMT1	6.35797e-52	SMARCA4	1.2865e-16	C6orf195	9.78408e-18	MANBAL	1.09172e-12	RIN2	3.46695e-28	FAM162A	4.55761e-38	EDN3	2.53757e-17	FAM13AOS	2.05311e-41	UGT8	7.1651e-12	NDN	3.3607e-13	FCN3	9.53732e-20
MSTO1	1.34369e-07	SH3TC2	6.65571e-52	PVR	1.29787e-16	FAM3B	9.80203e-18	RCBTB2	1.11985e-12	CA5B	3.4977e-28	FAM47E	4.72585e-38	GABRA2	2.54524e-17	RTEL1	2.15749e-41	LAT2	7.28234e-12	SRM	3.41611e-13	SELENBP1	9.6792e-20
GRK5	1.3471e-07	TUBG1	6.75917e-52	PGPEP1L	1.2982e-16	COL11A1	9.90892e-18	YY1AP1	1.14293e-12	NFIX	3.5461e-28	NLRP3	4.89238e-38	LOC285796	2.54667e-17	FLI1	2.16696e-41	CNR1	7.33237e-12	PIGM	3.50517e-13	TCEAL7	1.00092e-19
C14orf159	1.3747e-07	SLC25A25	6.95184e-52	C16orf45	1.30879e-16	SLC6A4	1.00336e-17	PGAM2	1.15051e-12	ZNF692	3.56623e-28	LOC644538	4.97418e-38	ZNF525	2.56225e-17	GFI1	2.21668e-41	SYT1	7.35405e-12	EIF3J	3.53696e-13	WBP2	1.01118e-19
COLEC12	1.38211e-07	MAPKAPK2	6.95184e-52	RBM19	1.31628e-16	RCN3	1.01199e-17	LOX	1.15751e-12	STIP1	3.59248e-28	MFI2	5.2981e-38	CTSL2	2.66049e-17	NMI	2.21701e-41	LOC151534	7.35733e-12	RIMS4	3.60947e-13	SHISA6	1.01769e-19
SOX11	1.39023e-07	COX6C	6.97782e-52	ITPR1	1.32384e-16	ABHD1	1.01755e-17	DAND5	1.16522e-12	CCDC64	3.64651e-28	ANKRD29	5.35954e-38	RECQL4	2.66049e-17	AVPR1B	2.56063e-41	IGSF6	7.4827e-12	WFIKKN2	3.6336e-13	CDC42EP5	1.06323e-19
MFN2	1.39023e-07	FOXP3	7.99272e-52	ITGA8	1.33486e-16	FKBP9	1.04444e-17	ZNF512B	1.17621e-12	CA9	3.72424e-28	TFAP2C	5.42999e-38	ZNF275	2.69243e-17	PECAM1	2.66693e-41	DPCD	7.4827e-12	SLMO2	3.65224e-13	IER3IP1	1.06333e-19
SMYD2	1.4272e-07	ASNA1	8.00605e-52	NUP43	1.33532e-16	CHMP2B	1.08357e-17	FPR2	1.18212e-12	ABCA6	4.00348e-28	TNS3	6.07083e-38	SMOC2	2.74248e-17	RELB	2.79317e-41	TRAPPC10	7.56708e-12	RCOR2	3.74152e-13	EFHB	1.06626e-19
MAD2L2	1.46357e-07	DONSON	8.14726e-52	PRPF19	1.33791e-16	FOXS1	1.09725e-17	SSFA2	1.19594e-12	STX7	4.02213e-28	CCDC147	6.15298e-38	UQCR10	2.79779e-17	EHD3	2.83839e-41	C2orf89	7.62688e-12	ANKRD45	3.80072e-13	CCDC121	1.08394e-19
ABCA9	1.48258e-07	APEX2	8.17009e-52	UBE2T	1.34006e-16	GNGT1	1.11852e-17	ACVR1C	1.20025e-12	ZC3HAV1L	4.08577e-28	KLF15	6.20411e-38	C3orf30	2.88309e-17	SETD2	2.98037e-41	SUSD5	7.69687e-12	RTN4RL2	3.80183e-13	PARP8	1.10006e-19
ASTL	1.49105e-07	ART1	8.59429e-52	NUSAP1	1.41841e-16	ADPGK	1.14473e-17	TMEM192	1.21928e-12	DLG5	4.15224e-28	PCDHGA2	6.23528e-38	EGLN2	2.95581e-17	HPCA	2.98886e-41	CHRNA5	7.69687e-12	BEND3	3.8451e-13	ZP2	1.10635e-19
TERT	1.50089e-07	C3orf67	9.84115e-52	C19orf45	1.42012e-16	SCGN	1.15501e-17	C21orf45	1.23812e-12	KIAA0247	4.19298e-28	SIGLEC5	6.36083e-38	AFP	2.97039e-17	MFNG	3.03707e-41	FAM89A	7.76446e-12	HS3ST6	3.87648e-13	ARC	1.12292e-19
PBX1	1.50221e-07	SEPHS2	9.86257e-52	ANAPC7	1.42851e-16	ZNF469	1.15876e-17	POP1	1.27243e-12	SEL1L2	4.33142e-28	PCDHGA5	6.36083e-38	NKX6-1	2.99948e-17	EFCAB4B	3.03953e-41	RNF213	7.95892e-12	UNC5A	3.90775e-13	CPNE4	1.12471e-19
WDR67	1.52464e-07	SLC10A6	1.03333e-51	ELOVL4	1.43999e-16	FAM69A	1.19495e-17	HSF4	1.29463e-12	NHLRC4	4.50886e-28	PCDHA12	6.55937e-38	SFRP1	3.07192e-17	ABLIM1	3.07085e-41	CDK2	8.07761e-12	2014-09-10	3.90775e-13	HIST3H2A	1.15925e-19
AQP2	1.54798e-07	DPY30	1.09036e-51	SSPN	1.43999e-16	GAST	1.20404e-17	RHBDL1	1.31955e-12	STAT5B	4.55225e-28	HDAC1	7.01121e-38	GGT1	3.07192e-17	LRRC25	3.08049e-41	SEMA6A	8.10627e-12	CDX4	3.91177e-13	BHLHE40	1.16712e-19
ACSM5	1.54798e-07	SFRS1	1.12751e-51	CYP2S1	1.50123e-16	MYH2	1.20458e-17	HES6	1.32348e-12	MIF	4.61222e-28	MSH6	7.56341e-38	SIGLEC15	3.11352e-17	TAGAP	3.10288e-41	WBSCR26	8.16781e-12	NDE1	3.91881e-13	PRMT8	1.16859e-19
FSHR	1.54813e-07	PIK3C2G	1.2173e-51	MGST3	1.52068e-16	TOP2A	1.24099e-17	SRGAP2	1.33545e-12	NOL11	4.85958e-28	GPC1	8.28367e-38	KRT23	3.13862e-17	SCN2A	3.22998e-41	SVEP1	8.19632e-12	FBXO45	4.03083e-13	TMEM53	1.20547e-19
EPHX2	1.55296e-07	COL4A3BP	1.2318e-51	CA12	1.53064e-16	TNNT3	1.24465e-17	NUP107	1.35373e-12	CDCA4	4.9342e-28	C17orf87	8.43698e-38	TMEM65	3.14768e-17	TNFRSF9	3.26495e-41	C2orf18	8.2753e-12	TMEM132E	4.08784e-13	CXXC5	1.24216e-19
C19orf28	1.57121e-07	MTX1	1.25763e-51	GINS1	1.53621e-16	PXDN	1.25439e-17	ZSWIM5	1.35631e-12	CCDC137	4.95703e-28	2014-03-10	8.43698e-38	PTDSS2	3.39389e-17	EMR1	3.31453e-41	TTK	8.306e-12	PPM1E	4.19842e-13	GPT	1.2535e-19
PPP1R16A	1.58034e-07	BOK	1.2736e-51	TUB	1.57325e-16	SOX12	1.2607e-17	SUV39H1	1.40282e-12	YDJC	5.16433e-28	TMED6	8.46543e-38	ARID5B	3.41632e-17	C6orf145	3.32579e-41	HYAL4	8.39661e-12	ROR2	4.20587e-13	SUCNR1	1.28699e-19
EEF1A1	1.59212e-07	TCTEX1D2	1.42009e-51	SERPINA4	1.57325e-16	UBXN10	1.29144e-17	MAGEC1	1.42086e-12	TRAK2	5.23161e-28	BIK	8.49666e-38	NPRL3	3.50439e-17	SUSD1	3.39664e-41	MGRN1	8.56975e-12	ZNF350	4.25937e-13	C9orf69	1.30588e-19
SNRPA	1.59458e-07	LIX1L	1.42854e-51	DSC2	1.58631e-16	BTD	1.29497e-17	LOC81691	1.42959e-12	MNDA	5.30532e-28	C6orf155	8.60998e-38	CENPN	3.7667e-17	LIMD2	3.47375e-41	CENPM	8.58224e-12	LGALS1	4.28622e-13	NCRNA00167	1.31677e-19
C11orf10	1.60722e-07	ACVRL1	1.65935e-51	SR140	1.60663e-16	C2orf82	1.36585e-17	TMEM66	1.44743e-12	PTGDS	5.34542e-28	EIF3B	8.62934e-38	ZNF254	3.93405e-17	ASAP2	3.50109e-41	PIK3R6	8.62651e-12	FCHSD2	4.29833e-13	WTIP	1.34296e-19
SNRPD1	1.61149e-07	CCNL1	2.07095e-51	VIPR2	1.60875e-16	ACHE	1.43351e-17	TNFRSF1A	1.4478e-12	NTRK3	5.50292e-28	MARS	9.59163e-38	KIAA0415	4.01675e-17	HAPLN1	3.59543e-41	DRAM1	8.63902e-12	SEMA3A	4.3016e-13	ELF3	1.34338e-19
PFDN6	1.61957e-07	REV3L	2.07139e-51	GRIA2	1.61477e-16	RSRC1	1.46807e-17	TTF2	1.45645e-12	HRCT1	5.52777e-28	GJA5	9.82038e-38	PRKAG2	4.23636e-17	C1orf116	3.6233e-41	UBE2QL1	8.66924e-12	RAB40AL	4.30635e-13	C5orf62	1.35134e-19
ANAPC11	1.62305e-07	MIF	2.35473e-51	SFPQ	1.63372e-16	CNTFR	1.51396e-17	HOXD10	1.48739e-12	DNAJC9	5.5847e-28	BMP2	1.03719e-37	TCTEX1D2	4.26774e-17	OSBPL2	3.69066e-41	COPG2	8.76129e-12	FLJ23867	4.37151e-13	ZNF185	1.35323e-19
HIST1H2BJ	1.63811e-07	SLC25A44	2.44732e-51	TLR3	1.64293e-16	C18orf25	1.5308e-17	SRXN1	1.49226e-12	FOXO4	5.68565e-28	NOP2	1.06782e-37	UBE2C	4.37656e-17	PNPLA1	3.8072e-41	PRKAA2	8.78847e-12	ALDH1A3	4.43984e-13	DAPK2	1.36192e-19
PPM1K	1.63925e-07	SMS	2.46602e-51	BTC	1.65652e-16	PAR5	1.57326e-17	TNNC1	1.49385e-12	B3GNT4	5.8118e-28	SFTA3	1.08769e-37	GAPDH	4.37898e-17	AAGAB	3.9364e-41	CTR9	8.80465e-12	ITGA3	4.44625e-13	IVL	1.36399e-19
ITSN1	1.64176e-07	HPRT1	2.54407e-51	ACD	1.70042e-16	ARHGAP11A	1.61216e-17	LGTN	1.50295e-12	G6PC2	5.89615e-28	ETNK2	1.24168e-37	SLC9A1	4.38219e-17	LINGO1	4.09589e-41	WHAMM	8.90211e-12	BNC2	4.45444e-13	HIST1H1B	1.45982e-19
MIF	1.6528e-07	CCRL1	2.91588e-51	TMEM200B	1.73245e-16	TMEM9B	1.63168e-17	KPNA7	1.51535e-12	HECW2	6.08275e-28	LOC647946	1.33132e-37	SLC27A4	4.4752e-17	GUCY1B3	4.35208e-41	ENAH	8.95926e-12	C1orf54	4.52473e-13	HBA1	1.47004e-19
HIST1H2BD	1.676e-07	CHRNG	3.02729e-51	MOBKL2B	1.75758e-16	A2ML1	1.64424e-17	HIBCH	1.51535e-12	BAIAP2L2	6.11267e-28	KBTBD11	1.34178e-37	NAT10	4.58352e-17	CXCR2P1	4.45714e-41	HGFAC	8.96276e-12	KCNAB1	4.56806e-13	AVEN	1.51355e-19
PTPLA	1.676e-07	C21orf45	3.20341e-51	PNPT1	1.79221e-16	C15orf52	1.64424e-17	CPSF1	1.54137e-12	CENPM	6.27958e-28	CYP21A2	1.36692e-37	ZFP42	4.69341e-17	TRAF3IP2	4.60581e-41	HSPB1	9.11181e-12	FARSB	4.61173e-13	WSCD2	1.53776e-19
CENPI	1.68441e-07	TNFRSF10D	3.75781e-51	CCL8	1.80053e-16	MS4A8B	1.66209e-17	TRIM7	1.54823e-12	LY6G6E	6.3092e-28	PRR19	1.38268e-37	TMPRSS7	4.77893e-17	LOC221122	5.03514e-41	OR1L8	9.44396e-12	TRAF3IP2	4.65574e-13	PIWIL1	1.57542e-19
MNX1	1.70644e-07	GSG2	4.21571e-51	NOC2L	1.93947e-16	TAPT1	1.67025e-17	DDX49	1.55613e-12	MTFR1	6.42064e-28	COL17A1	1.40992e-37	TXNL4A	4.81893e-17	HEATR5A	5.16298e-41	PTPN12	9.45678e-12	CDKL1	4.68537e-13	MDH1B	1.57564e-19
GNG5	1.70644e-07	RAB11FIP2	4.43447e-51	MSX1	2.04208e-16	CHST9	1.68764e-17	DAP3	1.56916e-12	UACA	6.47786e-28	TMEM189	1.42004e-37	LHPP	4.82656e-17	PHYHD1	5.2092e-41	PFKP	9.49795e-12	C2CD4C	4.79631e-13	TXNL1	1.601e-19
EBP	1.70644e-07	APOO	4.62385e-51	RPUSD4	2.05321e-16	TSNAXIP1	1.69425e-17	KDM6B	1.57432e-12	GRN	6.54282e-28	FARSB	1.42453e-37	ANK2	5.12541e-17	UQCRFS1	5.28401e-41	FAM7A3	9.54623e-12	RMI1	4.80027e-13	PPP1R14B	1.61275e-19
STX2	1.74119e-07	ZMYND17	4.62934e-51	MTAP	2.05321e-16	BST2	1.73096e-17	MMP14	1.59082e-12	NME2	6.58914e-28	MRPL36	1.45367e-37	TMPRSS9	5.23505e-17	PLEKHG3	5.37217e-41	LRRC8E	9.55496e-12	KIF11	4.80694e-13	DUSP5	1.6159e-19
KPTN	1.77478e-07	KIFC2	5.22426e-51	SMARCD3	2.05364e-16	PER2	1.74093e-17	TOP3B	1.59082e-12	TIMM17A	6.81258e-28	PARD6G	1.47712e-37	SLC29A4	5.67038e-17	AKAP4	5.64482e-41	PTH1R	9.61982e-12	ZBTB7B	4.94647e-13	IGBP1	1.63207e-19
ECM2	1.78144e-07	OR2A1	5.28067e-51	HADHB	2.05574e-16	HOXB7	1.79421e-17	KCNH2	1.59947e-12	ARHGAP29	6.91563e-28	SFRS9	1.51949e-37	SELP	5.90345e-17	SH2D2A	5.96609e-41	PKM2	9.78821e-12	C15orf51	4.94875e-13	ALDH1A1	1.63582e-19
TMEM161A	1.80805e-07	NR5A2	5.64943e-51	ACAT1	2.06239e-16	GFOD2	1.83477e-17	FAM53B	1.60899e-12	SOX5	7.10892e-28	N4BP2L1	1.52841e-37	ISCU	6.00694e-17	GRHL2	6.14988e-41	CDKN2BAS	9.95941e-12	ATP7B	5.05655e-13	PTPRQ	1.64099e-19
C2orf77	1.82117e-07	DSCR6	6.25878e-51	RNPS1	2.06245e-16	HSF2BP	1.8637e-17	ASNA1	1.62325e-12	LRRK2	7.19372e-28	HPSE2	1.63672e-37	RAVER1	6.2292e-17	PLVAP	6.39843e-41	SLC16A11	1.00003e-11	TRAP1	5.06294e-13	ZNF480	1.74207e-19
RNFT2	1.83948e-07	LOC642597	6.44882e-51	PSRC1	2.06826e-16	NCBP2	1.90099e-17	MT1L	1.62727e-12	PIK3R5	7.34673e-28	LRRFIP1	1.64404e-37	NUDT9	6.24795e-17	PPFIA4	7.04552e-41	SLC1A4	1.01108e-11	GJD3	5.07859e-13	NXT2	1.75128e-19
BCL2	1.84503e-07	FAM195A	6.72011e-51	KRT222	2.07111e-16	ARHGAP6	1.91039e-17	RGMA	1.64211e-12	AP1S2	7.42221e-28	EIF4EBP1	1.64451e-37	KIAA1908	6.25242e-17	CDC6	7.30115e-41	THBS3	1.01149e-11	EDN3	5.0929e-13	LOC149620	1.75808e-19
C15orf41	1.879e-07	CLCN1	6.74791e-51	ATR	2.10203e-16	LEPR	1.9844e-17	DOCK3	1.64356e-12	DUOXA1	7.84338e-28	TMEM163	1.66222e-37	B4GALT7	6.30319e-17	FXYD4	7.35376e-41	PADI2	1.02165e-11	BCHE	5.14006e-13	THAP8	1.79133e-19
KIF14	1.87976e-07	C1orf43	6.84674e-51	IP6K3	2.17769e-16	C1orf112	2.00051e-17	C17orf55	1.64855e-12	COL24A1	7.87961e-28	NRG3	1.66577e-37	NAGA	6.58063e-17	JAG2	7.49367e-41	RAB11FIP4	1.02296e-11	C3orf70	5.19316e-13	PLEKHA9	1.82352e-19
RBMS3	1.92598e-07	COPB2	6.96809e-51	KLB	2.19889e-16	UCN2	2.01895e-17	KLF13	1.65404e-12	HCN3	8.30353e-28	GAB3	1.71839e-37	HIGD2A	6.59566e-17	GRB10	7.95428e-41	SKA1	1.02403e-11	CCT8	5.30289e-13	LOC440905	1.83471e-19
LAMB2	1.95499e-07	C11orf48	7.30724e-51	GFRA3	2.19889e-16	ZFP64	2.08947e-17	FAM100A	1.66104e-12	C1orf220	9.16187e-28	PPM1G	1.79524e-37	SALL4	6.80231e-17	SIRPG	8.01972e-41	LGALS1	1.04321e-11	MAZ	5.31215e-13	TM4SF4	1.86378e-19
TMEM104	1.96534e-07	PCCA	7.60662e-51	TRIM9	2.30721e-16	KLF4	2.09959e-17	DNAJC9	1.66471e-12	EPT1	9.85369e-28	DLG5	1.89967e-37	FBP1	6.81803e-17	MLC1	8.5377e-41	TMEM86A	1.05724e-11	ENPP3	5.34549e-13	FOXI2	1.90684e-19
FGF13	2.00739e-07	PASK	8.0016e-51	SHB	2.30946e-16	ARHGAP10	2.14674e-17	DPH2	1.6693e-12	ABCB6	1.06151e-27	HLA-DPA1	2.00232e-37	ZMYND19	6.96409e-17	DDX41	8.77758e-41	UAP1	1.0744e-11	C1orf180	5.37541e-13	TPP1	1.91701e-19
CNTN4	2.02942e-07	THRSP	8.03933e-51	C8orf30A	2.33111e-16	STAC3	2.17475e-17	CDH8	1.67329e-12	JUNB	1.10033e-27	FANCG	2.00359e-37	RP9	7.06905e-17	PYCARD	8.96291e-41	FAM127B	1.07562e-11	HRNBP3	5.38888e-13	ODF3L1	1.92254e-19
RHBDD3	2.13096e-07	CHTF18	8.17013e-51	PDLIM7	2.33341e-16	NCOA7	2.18056e-17	ZSCAN16	1.7146e-12	NSF	1.10884e-27	CELSR2	2.01179e-37	C6orf97	7.07855e-17	COL5A2	8.98865e-41	PLCH1	1.09928e-11	MESTIT1	5.63263e-13	ANKK1	1.93671e-19
C2orf88	2.13096e-07	PROX1	8.94399e-51	RPL36A	2.40337e-16	KCTD8	2.25535e-17	ZFPM2	1.74062e-12	NOL10	1.13175e-27	FAM128A	2.02103e-37	SAPS1	7.48206e-17	OGFR	1.00822e-40	ATP1B1	1.10423e-11	TGM1	5.63263e-13	ACOX1	1.96809e-19
ARPC1B	2.15446e-07	RNF186	9.05109e-51	PRMT3	2.46082e-16	SATB1	2.25549e-17	GCDH	1.75136e-12	CARD8	1.15479e-27	SPATA13	2.09653e-37	PCDHB7	7.64658e-17	SLC6A1	1.01397e-40	PTPRK	1.12128e-11	DEFB110	5.63967e-13	IDO2	1.98546e-19
PPAPDC3	2.15479e-07	ECHDC3	9.53354e-51	ZNF677	2.46839e-16	TCP11L1	2.26906e-17	UGT2B7	1.76527e-12	PPME1	1.16917e-27	RIMS2	2.17726e-37	GABRB2	7.67576e-17	IP6K1	1.02062e-40	CREM	1.15991e-11	XKR5	5.76618e-13	SNRNP48	1.98546e-19
STX12	2.18736e-07	AK5	1.01643e-50	LEPR	2.49682e-16	SNX9	2.27201e-17	CFI	1.80396e-12	TMEM62	1.17191e-27	RASSF2	2.20171e-37	FAM174B	7.98066e-17	SMPDL3A	1.05718e-40	PIK3C2A	1.16157e-11	RERE	5.78649e-13	ENG	1.98546e-19
HMGN1	2.1886e-07	HSF2BP	1.06786e-50	RBM47	2.54317e-16	ATP2C1	2.44206e-17	PGS1	1.83724e-12	LHX6	1.18654e-27	EDA2R	2.20998e-37	C1orf201	8.03571e-17	IL11	1.07399e-40	ANKRD43	1.16687e-11	RARRES2	5.87083e-13	TSPAN13	2.00185e-19
DPY30	2.23577e-07	ESAM	1.11362e-50	ATRIP	2.5984e-16	RPSAP52	2.46794e-17	FBXW10	1.8495e-12	C8orf30A	1.19635e-27	IGSF10	2.25132e-37	DDX28	8.12141e-17	KCTD11	1.12277e-40	DHX32	1.18648e-11	ITGA2B	5.9327e-13	ZNF319	2.04364e-19
OGFOD2	2.26984e-07	PIGU	1.16225e-50	MRPS17	2.68391e-16	DYDC1	2.47206e-17	TSPO2	1.8495e-12	PPP2CB	1.26435e-27	FAM189B	2.34892e-37	SYNE1	8.15682e-17	FKBP11	1.15651e-40	RBP7	1.19815e-11	HIF3A	6.02214e-13	TFE3	2.07056e-19
ADRM1	2.28845e-07	SAC3D1	1.18774e-50	AMMECR1	2.68391e-16	NKX3-1	2.52075e-17	SMYD5	1.92653e-12	EMILIN2	1.37277e-27	VWA3B	2.48112e-37	LARS2	8.33335e-17	NCOR2	1.23514e-40	C16orf57	1.21446e-11	EVC2	6.15976e-13	KLRG1	2.07174e-19
CKAP2L	2.30035e-07	ZHX3	1.1992e-50	ZNF697	2.82274e-16	TUBB	2.61318e-17	CRLF1	1.92653e-12	EPHX4	1.42797e-27	GALNT14	2.50575e-37	PHACTR4	8.41983e-17	TBX19	1.30473e-40	SLC1A3	1.26313e-11	FCGRT	6.21296e-13	RECK	2.16506e-19
TBC1D10B	2.34995e-07	ITGB1BP3	1.1992e-50	MT1DP	2.8675e-16	C3orf18	2.73712e-17	CREBL2	1.93666e-12	DCN	1.43879e-27	KREMEN2	2.60368e-37	APOA1	8.44514e-17	TMEM44	1.37149e-40	EXO1	1.28264e-11	RHOB	6.21467e-13	GPR115	2.16506e-19
FAM111B	2.35135e-07	H3F3A	1.28915e-50	UTP18	2.87444e-16	SLMAP	2.93528e-17	RSPH10B2	1.94621e-12	SGOL2	1.5095e-27	PPAPDC1A	2.65896e-37	CYP1B1	8.47481e-17	AICDA	1.37521e-40	FADS3	1.29374e-11	CHRM2	6.35943e-13	IKBKE	2.18562e-19
KIAA0240	2.36031e-07	ARHGEF6	1.35531e-50	CMA1	2.91591e-16	ARHGAP27	2.94492e-17	QDPR	1.94621e-12	ARRDC4	1.59061e-27	SH2B3	2.73665e-37	MUC20	8.55626e-17	C12orf74	1.37588e-40	TRMT1	1.30416e-11	NPY6R	6.46107e-13	C6orf59	2.33231e-19
PUSL1	2.36106e-07	CALR	1.42518e-50	ACLY	2.94339e-16	HOXD13	3.0367e-17	C6orf97	1.9648e-12	FOS	1.6041e-27	SFTPB	2.7989e-37	SERPING1	8.63721e-17	SLAMF6	1.40438e-40	HMX3	1.30645e-11	VIT	6.53058e-13	PSD	2.34183e-19
PRKCSH	2.37855e-07	ACTL6A	1.44109e-50	HTR4	2.97341e-16	BEX4	3.10725e-17	ZNF512	1.96803e-12	EPHB2	1.62394e-27	CPA3	3.07857e-37	FOXA2	8.77569e-17	C3orf52	1.4219e-40	GRN	1.32492e-11	MEF2A	6.56435e-13	NWD1	2.46165e-19
XPO5	2.38379e-07	PLXNA3	1.44902e-50	PERP	2.9833e-16	RFX8	3.17248e-17	NSUN6	1.97378e-12	CASP6	1.63486e-27	SLC15A3	3.10074e-37	TMCO1	8.88008e-17	AOAH	1.43956e-40	APOB48R	1.33341e-11	SAG	6.57895e-13	CCRN4L	2.46165e-19
PSRC1	2.38603e-07	MYL1	1.45737e-50	SIK3	3.10647e-16	FAM72D	3.22402e-17	TIGD7	1.97549e-12	PHLDB2	1.63905e-27	ITGB4	3.16745e-37	ECHDC2	8.89662e-17	CCNA2	1.54611e-40	IL20RB	1.35517e-11	SEH1L	6.59177e-13	HPSE2	2.46574e-19
PSMB4	2.3889e-07	MTL5	1.46522e-50	STIP1	3.19787e-16	MPZ	3.22413e-17	SOX11	1.99425e-12	HVCN1	1.64783e-27	HLX	3.20719e-37	IQCH	8.89662e-17	PIK3C2G	1.58224e-40	DISC1	1.36087e-11	TOR2A	6.65045e-13	FAIM3	2.47589e-19
SNRPF	2.39809e-07	TXNDC17	1.52051e-50	OLA1	3.2176e-16	VIT	3.24214e-17	ZNF300	2.00736e-12	GMNN	1.76282e-27	LGI3	3.20719e-37	DAB1	8.90433e-17	DYSF	1.76286e-40	SORCS2	1.38278e-11	MAPK6	6.68198e-13	KISS1	2.48658e-19
PCNXL3	2.41461e-07	ABHD12	1.54839e-50	CCDC150	3.22392e-16	MCM7	3.25749e-17	RHEBL1	2.022e-12	RANBP3L	1.76779e-27	C1orf129	3.26616e-37	CAV3	8.93707e-17	TFCP2L1	1.77637e-40	REEP6	1.40239e-11	HYOU1	6.76559e-13	CLCNKB	2.51056e-19
SNHG10	2.43195e-07	CST2	1.65108e-50	WNT9A	3.31481e-16	FSTL3	3.29063e-17	BAI2	2.02352e-12	DUSP1	1.78652e-27	LYL1	3.2797e-37	WDR31	8.96974e-17	PHKB	1.87168e-40	ARHGAP24	1.40291e-11	SLC37A1	6.84373e-13	BRSK2	2.53569e-19
CKM	2.44004e-07	C9orf172	1.69534e-50	UBAP2L	3.41009e-16	HOXA13	3.30074e-17	ZNF174	2.02352e-12	B3GNT6	1.79064e-27	SLC5A6	3.32977e-37	PARP16	9.57713e-17	ELOVL2	1.89026e-40	FAM189A1	1.40852e-11	TRPV3	6.88701e-13	ANKDD1A	2.55382e-19
NUP62	2.4468e-07	DUSP22	1.90421e-50	HDGF	3.42005e-16	MSRA	3.3342e-17	NKIRAS1	2.03173e-12	RTN4RL2	1.79452e-27	SNRPD1	3.35199e-37	C6orf124	9.69224e-17	ANXA11	1.90715e-40	LRRTM3	1.40852e-11	WDR55	6.90247e-13	C19orf22	2.61433e-19
MFSD3	2.4468e-07	C19orf28	1.98704e-50	CCDC41	3.45818e-16	LOC93432	3.47504e-17	PLXNA3	2.03813e-12	FUT6	1.84327e-27	PALB2	3.64543e-37	ENTPD6	9.75883e-17	SCNN1A	1.94321e-40	NUF2	1.46681e-11	MGAT5B	7.10074e-13	UPK2	2.61833e-19
ANGPTL2	2.4468e-07	ZFP36L2	2.14559e-50	CALCOCO2	3.46694e-16	C1orf96	3.49494e-17	CCDC112	2.05261e-12	TNFSF11	1.90208e-27	PITX2	3.73248e-37	ABCB9	9.9859e-17	PRKD2	2.01408e-40	PEAR1	1.46689e-11	CHML	7.20778e-13	FAF1	2.66619e-19
RPN2	2.46119e-07	UBE2I	2.15815e-50	SYNPO	3.49121e-16	SAR1B	3.50314e-17	LOC646762	2.05261e-12	HSF2BP	1.97755e-27	CYBB	3.75009e-37	C20orf108	1.01032e-16	S1PR4	2.21254e-40	PRLR	1.48815e-11	HSD11B1	7.25145e-13	CASKIN2	2.69428e-19
CHAC1	2.46331e-07	ACBD6	2.19113e-50	SEMA3E	3.60091e-16	KIAA1143	3.61626e-17	CLN3	2.0534e-12	FAM128A	2.00751e-27	PVT1	3.77531e-37	TTBK1	1.02151e-16	ATXN10	2.21858e-40	CXCL12	1.48913e-11	SYNGR2	7.53946e-13	ZNF883	2.69906e-19
WDR90	2.49051e-07	RTKN	2.30888e-50	BCL2L12	3.67096e-16	GPR101	3.68448e-17	TMEM163	2.06324e-12	ABTB1	2.00751e-27	C1orf38	3.8255e-37	C13orf29	1.03506e-16	MMP11	2.23916e-40	ETV7	1.49243e-11	OLFML2A	7.62815e-13	SPAG5	2.70038e-19
MRPL14	2.49076e-07	ADAR	2.95642e-50	INTS7	3.72572e-16	DDAH2	3.68448e-17	ABHD6	2.07948e-12	IARS2	2.12441e-27	PDIA4	3.95627e-37	GPD1L	1.03683e-16	SYNE1	2.24443e-40	EHBP1L1	1.51108e-11	NOP14	7.68638e-13	GPR135	2.76161e-19
C9orf130	2.49631e-07	TMEM90B	3.20429e-50	ARFGAP1	3.82412e-16	FZD6	3.70782e-17	RFXANK	2.1172e-12	CNN1	2.14385e-27	MEMO1	4.0563e-37	TNRC6A	1.04294e-16	NCK1	2.30584e-40	NCK1	1.51214e-11	PRPH2	7.81147e-13	RPUSD3	2.81849e-19
TH1L	2.51005e-07	C8orf38	3.27724e-50	PSPH	3.82441e-16	PDK2	3.74571e-17	C15orf48	2.14096e-12	SAMHD1	2.15452e-27	SLC25A39	4.39065e-37	WHSC1	1.05365e-16	HS3ST6	2.33822e-40	SEMA4A	1.53765e-11	CYP1A2	7.82258e-13	MED15	2.85209e-19
JTB	2.53037e-07	C6orf125	3.94877e-50	E2F5	3.83304e-16	ORC1L	3.932e-17	FAM162B	2.19589e-12	PRELP	2.2181e-27	27	4.44549e-37	GATAD2A	1.07379e-16	HLA-L	2.34435e-40	DGKI	1.56408e-11	BIN3	7.85836e-13	PLA2G16	2.85315e-19
CST4	2.56768e-07	ORAI2	4.03063e-50	KRT20	3.90268e-16	ALDH1A2	3.93948e-17	PLAU	2.20207e-12	CXCL16	2.22358e-27	MUC1	4.45774e-37	CRY2	1.10425e-16	MICB	2.45289e-40	LRRC61	1.56511e-11	PSME4	7.87466e-13	ZDHHC16	2.86333e-19
HCFC2	2.59255e-07	APITD1	4.09522e-50	PKIG	3.91873e-16	B3GNT7	3.99862e-17	AIG1	2.20974e-12	ONECUT2	2.26889e-27	FOXD3	4.51664e-37	PAIP2	1.10478e-16	LCP1	2.53163e-40	ATP2A1	1.56814e-11	MGAT4A	7.8806e-13	SLC17A5	2.88403e-19
MRPS12	2.67122e-07	ARL6IP1	4.20072e-50	GRIA4	3.96791e-16	EIF3L	4.05982e-17	FAM122A	2.21626e-12	PIAS1	2.28769e-27	DUS4L	4.89749e-37	SYT8	1.11067e-16	PMM2	2.60421e-40	OLIG2	1.57828e-11	DHTKD1	7.90435e-13	EPPK1	2.90741e-19
FAM150B	2.71378e-07	XG	4.32594e-50	SLC25A32	4.00648e-16	C6orf167	4.08021e-17	SLBP	2.23233e-12	KCNAB2	2.41621e-27	KCNAB2	4.92354e-37	ARHGAP4	1.11067e-16	C21orf7	2.79352e-40	ERC2	1.61159e-11	ANK2	7.95121e-13	SPTBN1	2.91925e-19
CSTA	2.72041e-07	C20orf20	4.33161e-50	CACNB2	4.0438e-16	PCDHA12	4.08021e-17	ZNF668	2.23812e-12	TTYH3	2.431e-27	LAIR1	5.00267e-37	DYNC1I1	1.11387e-16	TSPAN32	2.92936e-40	GTF2E2	1.64634e-11	GPX8	7.96926e-13	RFX8	2.92379e-19
CA5B	2.73169e-07	SCT	4.54e-50	SNAPC4	4.09823e-16	CEACAM6	4.13626e-17	SHBG	2.23812e-12	TPSAB1	2.67651e-27	B3GNT7	5.00267e-37	SERPINE2	1.14526e-16	EVI2A	2.93868e-40	TUSC5	1.6735e-11	EPB41L3	8.04094e-13	DYNLRB2	2.99528e-19
TTBK2	2.73169e-07	ATF7	4.74868e-50	TSHZ1	4.11069e-16	RSPO3	4.20388e-17	ZCCHC24	2.25092e-12	CLK2	2.7446e-27	HOXD13	5.19258e-37	DPYSL2	1.16593e-16	KCNN1	3.02146e-40	MGAT4A	1.68575e-11	RGAG4	8.22961e-13	FBLN1	3.10483e-19
E2F7	2.73169e-07	ZBTB47	5.06668e-50	MSTN	4.16275e-16	WFDC6	4.31895e-17	CRMP1	2.26389e-12	PFDN6	2.75958e-27	MOCS1	5.45636e-37	EXPH5	1.17164e-16	BAG1	3.12302e-40	HCN3	1.69986e-11	SBDS	8.25882e-13	USP44	3.14221e-19
TMEM60	2.76434e-07	ZC3H3	5.13352e-50	DNA2	4.1751e-16	GINS2	4.33699e-17	PKN1	2.26997e-12	HDHD3	2.77022e-27	HEATR1	5.6742e-37	ZFP36L2	1.17511e-16	DENND1B	3.12357e-40	RALY	1.75311e-11	GARS	8.32508e-13	BCL11B	3.20561e-19
CLK2	2.77508e-07	MAPKBP1	5.13352e-50	SGOL1	4.28395e-16	NKAIN3	4.39704e-17	FHAD1	2.3149e-12	ARHGEF10	2.77435e-27	CAPS2	6.00192e-37	CC2D2A	1.18164e-16	HLA-DQB1	3.16153e-40	SLC22A12	1.75311e-11	STRADB	8.52656e-13	EEF1A2	3.20561e-19
YIPF2	2.77508e-07	DSN1	5.16673e-50	SLCO2A1	4.41076e-16	DAGLA	4.48434e-17	PLP2	2.31693e-12	SYNE1	2.81378e-27	RCOR2	6.318e-37	INTS3	1.20685e-16	CD3E	3.22003e-40	RHOQ	1.75828e-11	PNMAL2	8.60786e-13	TSPAN3	3.20561e-19
OCIAD2	2.77824e-07	HSPA12B	5.32417e-50	NRG3	4.41465e-16	NPNT	4.53532e-17	RUVBL1	2.31693e-12	PROC	2.82153e-27	HPDL	6.39355e-37	ZNF598	1.208e-16	SEC61G	3.22305e-40	ELTD1	1.76082e-11	ATP1B1	8.69667e-13	TNFRSF12A	3.29974e-19
RASSF8	2.79421e-07	TNFSF4	6.0462e-50	IPO4	4.54084e-16	TEKT3	4.5363e-17	ERRFI1	2.31966e-12	ZNF138	2.95024e-27	C20orf11	6.61468e-37	PPM1A	1.23473e-16	MGRN1	3.2921e-40	RNPEPL1	1.78432e-11	GRIK5	8.72701e-13	GALC	3.32306e-19
FKBPL	2.80489e-07	CXCL11	6.70578e-50	STK32B	4.62901e-16	USP4	4.54781e-17	KIAA0195	2.32395e-12	PTPRO	3.09637e-27	SIGLEC1	6.99173e-37	MYCBP	1.28269e-16	KCTD13	3.30006e-40	SKA3	1.8639e-11	CPA6	8.87083e-13	RPS6KA2	3.32306e-19
ATXN2L	2.81238e-07	NIPSNAP1	6.7382e-50	GNB1L	4.67402e-16	GJC3	4.65457e-17	PPP2R2C	2.33511e-12	C6orf145	3.14151e-27	CCDC65	7.51441e-37	MEGF8	1.2912e-16	LOC100126784	3.72409e-40	GINS3	1.8639e-11	SLC35E1	8.87387e-13	EFTUD2	3.36534e-19
HIST1H2BO	2.81238e-07	TBCB	7.03147e-50	ADAMTS8	4.69227e-16	SLC20A1	4.65551e-17	UTP14A	2.33511e-12	ARHGEF19	3.22814e-27	CREBL2	7.56713e-37	RGL4	1.29427e-16	TBC1D9	3.98083e-40	DHX37	1.86514e-11	MYO10	8.87387e-13	MED13L	3.38299e-19
CABP1	2.8328e-07	HTR4	7.16208e-50	POU3F4	4.69482e-16	TMEM111	4.72997e-17	TMBIM6	2.34035e-12	LHFPL5	3.33087e-27	STX2	7.67192e-37	KSR2	1.29719e-16	RFX8	4.06462e-40	MSX2	1.87249e-11	LOC572558	8.92347e-13	SPHK1	3.44824e-19
MYOZ3	2.84427e-07	IL17RD	7.36981e-50	ZCCHC7	4.70096e-16	MANSC1	4.73115e-17	LOC100286793	2.35586e-12	PUSL1	3.49051e-27	XRCC3	7.84924e-37	NDUFA8	1.30266e-16	PPM1B	4.10511e-40	ZNF12	1.90463e-11	TLN1	9.01081e-13	INHBB	3.49229e-19
TRPC1	2.84696e-07	LRCH2	8.01739e-50	IFRD2	4.714e-16	GPR161	5.06076e-17	MFAP3L	2.40835e-12	AP1S1	3.71521e-27	ACSL4	7.97551e-37	RNF5P1	1.30301e-16	ATF4	4.18952e-40	SRRM3	1.90766e-11	CCDC136	9.28106e-13	EFHD2	3.56044e-19
CST2	2.92247e-07	RASA3	8.93535e-50	LAS1L	4.72936e-16	TDO2	5.07294e-17	SNHG7	2.42212e-12	SLC25A13	3.72739e-27	PTGIS	8.05738e-37	VWCE	1.30309e-16	NRG3	4.39179e-40	RNF141	1.92794e-11	EFHC2	9.35076e-13	PDGFC	3.64197e-19
RAB30	2.92921e-07	MXRA7	9.21132e-50	FBL	4.76661e-16	MYL6B	5.07951e-17	IARS	2.42763e-12	ITPKC	3.72743e-27	OBFC2B	8.21676e-37	HGFAC	1.35526e-16	MICAL1	4.77145e-40	SYTL3	1.93921e-11	SLC30A3	9.36778e-13	RAP1GAP2	3.70775e-19
ACP1	2.97859e-07	DBF4	9.368e-50	NLGN3	4.79837e-16	KCNJ16	5.11899e-17	C9orf53	2.48149e-12	RUNX2	3.83934e-27	MRPS30	8.24788e-37	C9orf96	1.36001e-16	DLGAP4	4.80197e-40	PTCD1	1.96256e-11	FHL2	9.41297e-13	FRMD8	3.72326e-19
ETFDH	2.99041e-07	FILIP1L	9.49828e-50	PCDH11Y	4.85353e-16	CACNB2	5.27481e-17	MORC2	2.51141e-12	PNRC1	3.86607e-27	TFG	8.46959e-37	NRG4	1.38216e-16	THEM4	4.81053e-40	WNT5A	2.03092e-11	HIST1H2BK	9.55347e-13	FOXQ1	3.83155e-19
LPAR1	3.01968e-07	C6	9.66324e-50	NAT9	4.92755e-16	KRT74	5.30293e-17	ZNF473	2.51728e-12	NEGR1	3.89818e-27	PIK3R5	8.60701e-37	AHSA1	1.4248e-16	VPRBP	4.95305e-40	LRRC45	2.03896e-11	ATP6V1G1	9.60177e-13	NAE1	3.83306e-19
PARP12	3.01968e-07	RERGL	9.74684e-50	DENR	5.07932e-16	STK40	5.32902e-17	BET3L	2.52744e-12	GPR112	3.9968e-27	DAPL1	9.16217e-37	APRT	1.48172e-16	LOC100272216	5.10385e-40	AGBL2	2.04815e-11	ARHGEF10L	1.00266e-12	PCDHGC3	4.03357e-19
LOC152217	3.08882e-07	CAMK2N2	9.95682e-50	NCAPD2	5.10641e-16	APBB1	5.40834e-17	CKS2	2.52744e-12	B3GNTL1	4.00241e-27	EFHB	9.63911e-37	TSPAN1	1.48661e-16	CD3D	5.13689e-40	SHROOM4	2.06389e-11	C5orf30	1.01033e-12	SLC39A13	4.076e-19
ALPK3	3.1229e-07	KIAA0355	1.03604e-49	ELAVL1	5.19444e-16	LASP1	5.47119e-17	SERINC1	2.53166e-12	SNAP47	4.01549e-27	E2F1	9.83767e-37	LONRF1	1.51338e-16	BDH2	5.26573e-40	LPXN	2.12576e-11	TEAD1	1.01503e-12	ORMDL3	4.20754e-19
UBC	3.16492e-07	C9orf116	1.07587e-49	SCARA3	5.25511e-16	ADAR	5.75598e-17	PNMA3	2.5478e-12	LGSN	4.29503e-27	NUP205	1.00576e-36	TMEM106A	1.51338e-16	DOCK10	5.46483e-40	MESP1	2.13079e-11	LOC728606	1.01726e-12	RPGR	4.21526e-19
ZBTB33	3.17151e-07	OTC	1.07698e-49	TLN1	5.25952e-16	CLCN3	5.81744e-17	LOC221122	2.54878e-12	ASNS	4.29859e-27	RSPH4A	1.01699e-36	GPRIN3	1.51787e-16	COX4I2	6.00833e-40	FXYD6	2.16989e-11	EFS	1.02201e-12	FAM86D	4.22108e-19
GSS	3.17312e-07	EFCAB1	1.09305e-49	ADRM1	5.29656e-16	SLC15A3	5.85163e-17	ZIC4	2.55812e-12	ITIH3	4.38155e-27	RAC3	1.0237e-36	IER3	1.53091e-16	MSR1	6.09029e-40	CIAPIN1	2.25067e-11	NEXN	1.03673e-12	MYBBP1A	4.29431e-19
C7orf11	3.17756e-07	LIMK1	1.11033e-49	CORO2B	5.3394e-16	CYP2B6	5.87988e-17	SRD5A2	2.65162e-12	ZMYND19	4.60217e-27	C11orf21	1.06915e-36	CDC34	1.53966e-16	ZBTB8B	6.30346e-40	HSPA7	2.25198e-11	PCDHB8	1.06884e-12	C9orf150	4.4429e-19
CATSPER1	3.1989e-07	GIYD2	1.25535e-49	ASPHD1	5.46306e-16	NEBL	5.89346e-17	CPSF3	2.65334e-12	KIAA0355	4.62639e-27	PCDP1	1.08265e-36	OSBPL1A	1.57174e-16	RGL4	6.81765e-40	STIL	2.28771e-11	FRMD7	1.08171e-12	RABGAP1	4.62385e-19
C21orf63	3.20363e-07	BAK1	1.286e-49	RIOK3	5.51473e-16	TBX3	5.92714e-17	MPZ	2.65538e-12	C20orf46	4.66954e-27	CCND3	1.15674e-36	BMP4	1.57901e-16	C14orf68	7.12143e-40	LRRC23	2.3357e-11	XKRX	1.0828e-12	PPP1R2P9	4.63619e-19
PASK	3.29725e-07	KATNAL1	1.39678e-49	PABPC1L	5.60635e-16	LLGL2	6.0071e-17	ALOX15B	2.67837e-12	NOP2	4.71703e-27	KLHDC1	1.16016e-36	CSNK2A1	1.63116e-16	CARS	7.17949e-40	TFR2	2.35358e-11	PDGFC	1.09025e-12	PLEKHO2	4.79979e-19
TMEM44	3.32926e-07	PPP1R14B	1.43924e-49	MT1E	5.65634e-16	C21orf81	6.0116e-17	DPF2	2.72709e-12	TSPAN14	4.84917e-27	SOX2	1.17554e-36	FBRSL1	1.70395e-16	ALDOC	7.259e-40	SIGLEC9	2.36464e-11	SMG7	1.09025e-12	SFTPA1	4.95149e-19
ZNF92	3.32926e-07	IL4I1	1.51122e-49	CCT8	5.70517e-16	PRG4	6.4109e-17	HEY1	2.75532e-12	ULK2	5.04716e-27	ARHGEF2	1.22992e-36	CETN2	1.72246e-16	ASPDH	7.41711e-40	CCDC135	2.37371e-11	CHST3	1.12356e-12	LOC100303728	5.00265e-19
NEURL1B	3.40753e-07	LAMC1	1.59344e-49	MCF2L2	5.72207e-16	NCAPD2	6.45172e-17	ZNF207	2.77078e-12	NPNT	5.12442e-27	APEX2	1.29499e-36	MOG	1.75718e-16	UBASH3A	7.44063e-40	PBK	2.38151e-11	AMT	1.12454e-12	ESYT2	5.02897e-19
MOV10	3.41707e-07	XPO6	1.60288e-49	SLITRK3	5.87565e-16	PDGFD	6.87072e-17	KLHL17	2.77136e-12	DSCC1	5.39207e-27	ST6GALNAC3	1.34526e-36	CREB3L4	1.76689e-16	ABCD1	7.69912e-40	LOC100128076	2.38156e-11	SH3BP1	1.12589e-12	HTR1E	5.13607e-19
NCRNA00092	3.4826e-07	NAT15	1.62338e-49	CCT2	6.13106e-16	NOX4	6.90863e-17	C1orf85	2.77207e-12	HDAC1	5.40232e-27	GABRQ	1.34752e-36	PMPCB	1.77768e-16	CMTM3	7.78869e-40	ASPM	2.40665e-11	HIST1H2BN	1.12616e-12	CCNA1	5.21631e-19
PPM1G	3.49976e-07	CLEC4G	1.65572e-49	PLA2G10	6.21941e-16	CCDC110	6.98078e-17	2014-09-09	2.80916e-12	AIMP2	5.4251e-27	CSNK2A1	1.37835e-36	SNTA1	1.80024e-16	2014-03-03	7.79903e-40	ESCO2	2.40907e-11	LASS2	1.13343e-12	C19orf59	5.2316e-19
SUV39H1	3.51556e-07	RASIP1	1.75789e-49	FKBP5	6.24969e-16	NID1	6.98429e-17	FITM1	2.81294e-12	NQO1	5.47417e-27	TM7SF4	1.45768e-36	PIWIL1	1.81684e-16	FDXR	7.91745e-40	TNS3	2.43826e-11	ITPKA	1.13893e-12	SLC1A5	5.24015e-19
TSTA3	3.5217e-07	RFX5	1.7658e-49	SDAD1	6.29242e-16	MTIF3	7.16093e-17	PRR18	2.81294e-12	BCS1L	5.59585e-27	FAM83H	1.47663e-36	ANKRD30A	1.82917e-16	CEP55	8.49397e-40	MGC57346	2.44864e-11	TMSB15A	1.14502e-12	ZNF438	5.32722e-19
MAP4K2	3.56112e-07	UACA	1.77471e-49	CSNK1G2	6.31885e-16	MYH4	7.25976e-17	CDKN2AIPNL	2.8208e-12	SYNJ2BP	5.87179e-27	LCLAT1	1.52701e-36	EEF2	1.84097e-16	SLC12A5	8.66864e-40	ADH4	2.45126e-11	ADRA1B	1.1495e-12	HCG18	5.32722e-19
CNGB1	3.58548e-07	PPP4R1L	2.10012e-49	MPPED2	6.58889e-16	FAM71A	7.25976e-17	PTK7	2.83459e-12	SMUG1	6.1147e-27	HLA-DPB1	1.55532e-36	C1orf88	1.86448e-16	STAG3	8.79165e-40	RXRA	2.46653e-11	C1orf182	1.1495e-12	CCDC120	5.34385e-19
FAM36A	3.63873e-07	LOC285419	2.13241e-49	PCOLCE2	6.63211e-16	CDK2	7.27971e-17	USP39	2.88993e-12	SCD5	6.15431e-27	GABRR1	1.5685e-36	CCNK	1.87196e-16	NACA	8.94968e-40	BEAN	2.46653e-11	ELF4	1.15535e-12	USP35	5.40884e-19
CHEK2	3.64575e-07	MED25	2.13241e-49	ZNF74	6.72818e-16	LRRK2	7.35569e-17	EBF3	2.89827e-12	SRM	6.18149e-27	C10orf79	1.6172e-36	ASNS	1.89247e-16	AQP7P1	9.13386e-40	CDH3	2.46653e-11	SLC12A7	1.17489e-12	NUDT3	5.49553e-19
CCDC60	3.66453e-07	U2AF2	2.55257e-49	NIT1	6.73057e-16	ABCA5	7.64738e-17	SLC16A3	2.92543e-12	NSUN2	6.24987e-27	SNRPB	1.6193e-36	PNMA2	1.89756e-16	CORO2B	9.28153e-40	KIFC1	2.4748e-11	TMC5	1.18859e-12	CCR7	5.50136e-19
PMM2	3.66453e-07	IL21R	2.57085e-49	KIAA0406	6.76999e-16	ECHS1	7.66937e-17	C7orf49	2.93013e-12	SMARCA2	6.25305e-27	OVOL1	1.66577e-36	SEMA3C	1.9046e-16	FGF11	9.28153e-40	C10orf99	2.4937e-11	PYY	1.1928e-12	ARMCX6	5.60102e-19
STK38L	3.66453e-07	ETFDH	2.65664e-49	WDR7	6.87545e-16	ATP5B	7.94544e-17	PLCD3	2.93871e-12	RNASEH2A	6.32001e-27	KCNIP1	1.67984e-36	POLD4	1.91791e-16	EPHX2	9.36375e-40	FUT1	2.4937e-11	CST6	1.2043e-12	GTF2H1	5.66425e-19
RANGAP1	3.66768e-07	SPATA17	2.6668e-49	ZNF542	7.03457e-16	CSN1S2A	8.00469e-17	BOLA2	2.94299e-12	MMP12	7.04535e-27	LRFN4	1.71003e-36	PI4KA	1.96865e-16	MMP14	9.43797e-40	DCBLD2	2.49422e-11	CLIC6	1.22269e-12	GNL3L	5.69921e-19
CDKN3	3.69191e-07	COPE	2.82971e-49	ZMIZ2	7.12369e-16	PPP2R2A	8.02238e-17	SF3A2	3.00681e-12	CANT1	7.14341e-27	METAP1	1.7602e-36	SLC25A39	1.97105e-16	TNK2	9.5172e-40	ANKS3	2.51811e-11	ABCE1	1.227e-12	GDI1	5.74083e-19
IRF3	3.71714e-07	SGCB	3.1162e-49	KLK10	7.13181e-16	NCAPG	8.2164e-17	COPG2	3.00681e-12	EVI5	7.20613e-27	ORC5L	1.83773e-36	19	2.00542e-16	BATF3	9.54764e-40	TNFRSF10C	2.53949e-11	ANAPC4	1.22978e-12	MST1R	5.7416e-19
TTF2	3.72553e-07	TCF7L2	3.13701e-49	BCAS1	7.31174e-16	LAMC1	8.49474e-17	TAL2	3.07238e-12	RABIF	7.21512e-27	SMC4	1.84181e-36	DPCD	2.03927e-16	SH2D6	9.68011e-40	POLG2	2.55024e-11	RUSC2	1.24621e-12	SGSH	5.76584e-19
TTC28	3.76731e-07	MRPS12	3.27428e-49	TRMT11	7.41493e-16	ME3	8.62432e-17	CAPN10	3.15567e-12	DDOST	7.29108e-27	TCF3	1.8522e-36	C9orf24	2.05748e-16	FBXO21	1.02727e-39	MAN2B1	2.55397e-11	JHDM1D	1.25442e-12	NCRNA00086	5.76584e-19
ZNF330	3.81933e-07	RAB25	3.30331e-49	COL4A6	7.42782e-16	FCN2	8.66558e-17	COMMD5	3.28373e-12	SASS6	7.33479e-27	ARAP3	1.85957e-36	LOC388242	2.1131e-16	PLA2G4A	1.0732e-39	DHRS9	2.65844e-11	INTS5	1.25493e-12	FHL1	5.81463e-19
DPH2	3.82414e-07	MEN1	3.30765e-49	SGOL2	7.51808e-16	ALDH2	8.68955e-17	NRG2	3.31958e-12	DUS4L	7.41379e-27	FBXO32	1.96312e-36	PKP1	2.12917e-16	PJA1	1.09643e-39	TMEM159	2.68796e-11	YRDC	1.27816e-12	STX11	6.02549e-19
C17orf70	3.82414e-07	TEPP	3.54463e-49	C14orf132	7.57706e-16	ACTG2	8.81243e-17	ATP13A1	3.32673e-12	SCN8A	7.4522e-27	MAGED4	2.05522e-36	IRAK1BP1	2.13436e-16	ANO4	1.11702e-39	PLS3	2.70719e-11	SLIT3	1.3163e-12	INPP4A	6.19306e-19
CA14	3.88536e-07	C12orf32	3.57255e-49	RHEBL1	7.59532e-16	RAB31	9.05468e-17	ITGA9	3.34008e-12	FCN1	7.50392e-27	HNRNPL	2.17368e-36	ZDHHC6	2.18128e-16	TNFRSF18	1.1504e-39	CRLF3	2.7156e-11	SNHG3-RCC1	1.3294e-12	ZIC2	6.2246e-19
[truncated: 18,740 more rows]
[truncated: 6 more columns]

## Sheet: Table S2
Table S2. The clustering results of all normal samples across 12 cancer types
CLUSTER	GENES
CLUSTER1	A4GNT
[truncated: 3,235 more rows]
[truncated: 205 more columns]

## Sheet: Table S3
Table S3. The results of gene set association analysis for 12 cancer types
[truncated: 457 more rows]

[truncated: 2 more sheets: Table S4, Table S5]
